# Supplementary material for: Laminar Flow Alters EV Composition in HUVECs: A Study of Culture Medium Optimization and Molecular Profiling of Vesicle Cargo
Source: Small Methods. 2025 Jul 4;9(8):2401841. doi: 10.1002/smtd.202401841 (PMC12391657; doi:10.1002/smtd.202401841)
Supplement: Supplementary file 2 — Supplemental Table 1 [file SMTD-9-2401841-s003.xlsx]

## Sheet: All genes
	baseMean	log2FoldChange	lfcSE	stat	pvalue	padj	gene_ids	gene_type	Flow_mean	Flow_sd	Flow_var	Static_mean	Static_sd	Static_var	Cohens_D
ENSG00000140465.15	5047.78	8.6295	0.21873	39.4527	0	0	CYP1A1	protein_coding	10070.5	1962.3	3.85061e+06	25.0311	6.87414	47.2538	7.23968
ENSG00000128567.17	11012.5	3.16217	0.108999	29.0109	4.79311e-185	3.17496e-181	PODXL	protein_coding	19811.7	1955.1	3.82242e+06	2213.17	53.4106	2852.7	12.7251
ENSG00000065054.14	1558.49	3.48595	0.123328	28.2657	9.13369e-176	4.03344e-172	NHERF2	protein_coding	2861.11	207.457	43038.4	255.878	8.45488	71.4851	17.7448
ENSG00000154734.16	3331.64	4.8167	0.173614	27.7437	2.07828e-169	6.88326e-166	ADAMTS1	protein_coding	6434.09	916.214	839447	229.189	68.5349	4697.03	9.55083
ENSG00000171992.13	4299.03	2.66049	0.105945	25.112	3.67679e-139	9.74203e-136	SYNPO	protein_coding	7423.78	520.769	271201	1174.28	11.8726	140.958	16.9669
ENSG00000104419.17	1085.17	3.43307	0.154843	22.1713	6.49335e-109	1.43373e-105	NDRG1	protein_coding	1986.23	350.929	123151	184.114	10.8279	117.243	7.25894
ENSG00000087494.16	617.225	5.81913	0.262914	22.1332	1.51473e-108	2.86673e-105	PTHLH	protein_coding	1213.43	357.136	127546	21.0226	4.58039	20.98	4.72138
ENSG00000164867.11	3161.95	2.87106	0.131092	21.9011	2.53607e-106	4.19974e-103	NOS3	protein_coding	5562.49	729.393	532015	761.407	73.6085	5418.21	9.26173
ENSG00000181019.13	3888.66	3.12936	0.14376	21.7679	4.67312e-105	6.87883e-102	NQO1	protein_coding	6978.98	851.595	725214	798.346	144.658	20925.8	10.119
ENSG00000178878.13	775.32	4.09374	0.196479	20.8355	2.06341e-96	2.73361e-93	APOLD1	protein_coding	1464.14	163.671	26788.2	86.4994	34.2691	1174.37	11.651
ENSG00000090339.9	497.849	3.69351	0.179049	20.6285	1.52457e-94	1.83614e-91	ICAM1	protein_coding	925.097	92.273	8514.31	70.6016	15.9224	253.523	12.9056
ENSG00000073756.13	1243.29	3.9685	0.193052	20.5566	6.71894e-94	7.41771e-91	PTGS2	protein_coding	2337.84	561.244	314994	148.734	34.2423	1172.54	5.50583
ENSG00000136826.15	331.665	5.53302	0.270565	20.4499	6.02283e-93	6.13773e-90	KLF4	protein_coding	649.065	85.1619	7252.55	14.266	2.85406	8.14566	10.5357
ENSG00000169184.7	308.133	4.20146	0.208274	20.1728	1.69865e-90	1.60741e-87	MN1	protein_coding	584.363	42.5645	1811.74	31.9037	2.78068	7.73217	18.3165
ENSG00000166825.15	5858.61	2.43196	0.121695	19.984	7.58558e-89	6.69959e-86	ANPEP	protein_coding	9886.46	996.593	993197	1830.75	191.316	36601.7	11.2265
ENSG00000185585.20	296.172	5.98971	0.308848	19.3937	8.72019e-84	7.22031e-81	OLFML2A	protein_coding	583.21	36.7598	1351.28	9.13521	0.483775	0.234038	22.0837
ENSG00000181652.20	806.475	2.80301	0.147357	19.0218	1.12498e-80	8.76692e-78	ATG9B	protein_coding	1409.96	175.014	30630	202.994	19.2701	371.336	9.69435
ENSG00000068001.14	3324.29	2.33371	0.126564	18.4389	6.3982e-76	4.70908e-73	HYAL2	protein_coding	5549.62	275.589	75949.2	1098.96	166.181	27616	19.5584
ENSG00000072163.20	603.535	2.5114	0.136406	18.4112	1.06797e-75	7.44654e-73	LIMS2	protein_coding	1027.25	38.46	1479.17	179.816	8.27665	68.5029	30.4637
ENSG00000147394.20	1053.57	2.67638	0.145988	18.3329	4.5224e-75	2.99564e-72	ZNF185	protein_coding	1822.91	211.765	44844.2	284.232	40.4124	1633.16	10.0935
ENSG00000162407.9	1011.61	2.97326	0.164733	18.0489	8.04516e-73	5.07535e-70	PLPP3	protein_coding	1793.56	224.317	50318.2	229.661	51.7301	2676	9.60747
ENSG00000163659.13	964.039	2.63188	0.146339	17.9848	2.56502e-72	1.54461e-69	TIPARP	protein_coding	1660.14	255.448	65253.5	267.936	11.9956	143.894	7.69907
ENSG00000120875.9	1043.43	2.19801	0.122306	17.9714	3.26405e-72	1.88009e-69	DUSP4	protein_coding	1713.87	83.7215	7009.29	372.98	24.3024	590.606	21.7523
ENSG00000127528.6	392.448	3.38677	0.188682	17.9496	4.83274e-72	2.66767e-69	KLF2	protein_coding	716.573	119.941	14386	68.3236	7.23884	52.4009	7.62954
ENSG00000091879.14	825.517	-2.72551	0.152339	-17.891	1.3853e-71	7.34097e-69	ANGPT2	protein_coding	218.193	35.3724	1251.2	1432.84	150.286	22585.8	-11.126
ENSG00000173706.15	4687.27	2.41552	0.137413	17.5786	3.5963e-69	1.83245e-66	HEG1	protein_coding	7894.53	1290.03	1.66419e+06	1480.01	147.138	21649.7	6.98669
ENSG00000138061.12	4450.34	12.7796	0.736231	17.3582	1.7109e-67	8.39483e-65	CYP1B1	protein_coding	8899.42	1626.56	2.64569e+06	1.26541	1.18158	1.39613	7.73651
ENSG00000198886.2	27409.3	2.28403	0.134715	16.9546	1.78013e-64	8.42258e-62	MT-ND4	protein_coding	45481.4	7881.33	6.21153e+07	9337.08	919.478	845440	6.442
ENSG00000109099.16	1009.59	2.04842	0.121071	16.9192	3.24923e-64	1.48434e-61	PMP22	protein_coding	1626.17	30.4254	925.708	393.011	29.5196	871.408	41.1384
ENSG00000198786.2	17199.8	2.69194	0.16037	16.7858	3.10111e-63	1.36945e-60	MT-ND5	protein_coding	29791	6619.69	4.38203e+07	4608.69	824.023	679014	5.33868
ENSG00000142227.11	693.237	2.20351	0.133687	16.4826	4.89118e-61	2.09027e-58	EMP3	protein_coding	1139.45	79.8482	6375.73	247.024	13.4089	179.797	15.5878
ENSG00000198763.3	5348.04	2.86343	0.173771	16.4782	5.26322e-61	2.17897e-58	MT-ND2	protein_coding	9405.14	1997.3	3.98921e+06	1290.94	298.902	89342.4	5.68208
ENSG00000173269.14	4676.28	1.79608	0.10976	16.3637	3.47565e-60	1.39531e-57	MMRN2	protein_coding	7260.57	281.051	78989.8	2092	190.707	36369.2	21.5209
ENSG00000127533.4	236.093	6.4615	0.395997	16.317	7.46708e-60	2.90953e-57	F2RL3	protein_coding	467.356	61.1493	3739.23	4.83006	3.83489	14.7064	10.676
ENSG00000129467.14	776.766	2.16308	0.132691	16.3016	9.61309e-60	3.63869e-57	ADCY4	protein_coding	1269.6	107.659	11590.5	283.936	14.4256	208.097	12.833
ENSG00000158859.10	1816.96	2.95347	0.182576	16.1766	7.37411e-59	2.71367e-56	ADAMTS4	protein_coding	3218.94	921.242	848687	414.98	55.5792	3089.05	4.29659
ENSG00000198727.2	22072.1	2.22297	0.137648	16.1497	1.14164e-58	4.08768e-56	MT-CYB	protein_coding	36357.5	5979.6	3.57557e+07	7786.57	911.719	831231	6.68001
ENSG00000143537.14	3660.18	2.00887	0.124561	16.1276	1.63213e-58	5.69014e-56	ADAM15	protein_coding	5863.37	643.781	414454	1456.99	149.268	22280.8	9.42949
ENSG00000148488.17	179.539	5.02381	0.313429	16.0286	8.07145e-58	2.74181e-55	ST8SIA6	protein_coding	347.596	21.2799	452.833	11.4813	6.23214	38.8396	21.437
ENSG00000123358.20	228.722	4.82591	0.301932	15.9834	1.66677e-57	5.52033e-55	NR4A1	protein_coding	442.099	141.389	19990.9	15.3455	4.20007	17.6406	4.26663
ENSG00000087245.13	7419	1.53572	0.0989486	15.5204	2.52422e-54	8.15629e-52	MMP2	protein_coding	11033.6	387.098	149845	3804.41	170.92	29213.6	24.1605
ENSG00000100292.18	958.539	2.63834	0.170226	15.499	3.52378e-54	1.1115e-51	HMOX1	protein_coding	1651.5	408.934	167227	265.577	20.2268	409.122	4.78708
ENSG00000144476.6	598.149	2.57959	0.167057	15.4414	8.62307e-54	2.65671e-51	ACKR3	protein_coding	1024.53	145.589	21196.3	171.767	31.9323	1019.67	8.09117
ENSG00000198695.2	2442.96	3.11174	0.201558	15.4385	9.02207e-54	2.71646e-51	MT-ND6	protein_coding	4379.76	1538.56	2.36715e+06	506.156	68.6807	4717.04	3.55701
ENSG00000198804.2	80663.4	1.94522	0.126477	15.38	2.22871e-53	6.56133e-51	MT-CO1	protein_coding	128071	16270.3	2.64724e+08	33255.5	3665.29	1.34344e+07	8.03988
ENSG00000178695.6	10856.1	1.93432	0.128067	15.1039	1.52524e-51	4.3927e-49	KCTD12	protein_coding	17208.7	2152.09	4.63148e+06	4503.59	523.678	274239	8.11226
ENSG00000160789.24	4962.56	1.61103	0.106997	15.0568	3.1153e-51	8.78118e-49	LMNA	protein_coding	7476.63	628.737	395310	2448.49	63.6358	4049.51	11.2523
ENSG00000144668.12	196.393	4.52814	0.301535	15.017	5.68577e-51	1.56927e-48	ITGA9	protein_coding	376.197	107.328	11519.3	16.5887	4.33924	18.829	4.73453
ENSG00000174059.17	1351.05	1.97828	0.132351	14.9473	1.62294e-50	4.3879e-48	CD34	protein_coding	2154.25	270.639	73245.6	547.846	44.0422	1939.72	8.2852
ENSG00000186111.11	1248.02	1.76575	0.118825	14.86	5.99086e-50	1.58734e-47	PIP5K1C	protein_coding	1929.71	71.8847	5167.41	566.327	45.8326	2100.63	22.6165
ENSG00000013563.14	772.57	2.03345	0.138985	14.6307	1.78949e-48	4.64845e-46	DNASE1L1	protein_coding	1242.68	96.8518	9380.28	302.459	36.0764	1301.5	12.8654
ENSG00000133687.16	340.847	3.71112	0.254591	14.5768	3.94653e-48	1.00546e-45	TMTC1	protein_coding	633.067	221.608	49109.9	48.6265	6.88241	47.3676	3.72787
ENSG00000129538.14	1515.25	2.19317	0.150481	14.5744	4.08514e-48	1.02113e-45	RNASE1	protein_coding	2485.48	394.708	155794	545.022	82.5854	6820.34	6.80517
ENSG00000068305.19	1136.3	2.15727	0.149171	14.4617	2.11412e-47	5.18665e-45	MEF2A	protein_coding	1856.58	325.866	106189	416.025	35.0705	1229.94	6.2159
ENSG00000095303.17	681.836	2.0818	0.144555	14.4015	5.0642e-47	1.21983e-44	PTGS1	protein_coding	1103.56	128.828	16596.6	260.112	22.1252	489.524	9.12538
ENSG00000168209.6	757.643	2.58084	0.180816	14.2734	3.20774e-46	7.58859e-44	DDIT4	protein_coding	1298.66	214.19	45877.5	216.627	55.7544	3108.55	6.91384
ENSG00000170921.16	887.811	2.12093	0.148775	14.2559	4.11787e-46	9.57079e-44	TANC2	protein_coding	1443.94	201.5	40602.4	331.684	43.3598	1880.07	7.63158
ENSG00000164530.15	893.652	10.4618	0.741834	14.1026	3.65876e-45	8.35711e-43	PI16	protein_coding	1786.04	406.319	165095	1.26541	1.18158	1.39613	6.21196
ENSG00000135709.14	237.166	3.13343	0.224288	13.9706	2.35795e-44	5.29461e-42	KIAA0513	protein_coding	426.581	72.3367	5232.59	47.7507	12.8938	166.251	7.29138
ENSG00000170323.9	279.798	-3.45322	0.248651	-13.8878	7.51327e-44	1.65893e-41	FABP4	protein_coding	46.8517	17.976	323.138	512.743	130.131	16934.1	-5.0155
ENSG00000177303.10	512.795	2.12765	0.154267	13.7921	2.84503e-43	6.17884e-41	CASKIN2	protein_coding	834.393	121.435	14746.4	191.198	2.18049	4.75453	7.48937
ENSG00000066279.19	884.538	-2.39082	0.173642	-13.7687	3.93461e-43	8.40737e-41	ASPM	protein_coding	282.611	78.9396	6231.46	1486.47	78.9909	6239.57	-15.2454
ENSG00000120129.6	514.885	2.33413	0.170431	13.6955	1.08067e-42	2.2725e-40	DUSP1	protein_coding	860.471	87.1218	7590.21	169.299	37.4449	1402.12	10.3078
ENSG00000099864.18	439.754	2.87101	0.211874	13.5506	7.86171e-42	1.62737e-39	PALM	protein_coding	773.264	235.443	55433.3	106.244	18.1276	328.611	3.99471
ENSG00000163520.14	171.88	5.56929	0.412389	13.5049	1.46265e-41	2.98111e-39	FBLN2	protein_coding	336.324	156.202	24399.2	7.43618	2.68477	7.20801	2.97722
ENSG00000198899.2	12772.5	2.32288	0.172342	13.4783	2.09857e-41	4.21241e-39	MT-ATP6	protein_coding	21291.2	4860.18	2.36213e+07	4253.74	945.95	894821	4.86626
ENSG00000109079.10	1264.8	1.56021	0.116024	13.4473	3.19368e-41	6.3149e-39	TNFAIP1	protein_coding	1889.56	110.528	12216.3	640.036	28.9961	840.776	15.4645
ENSG00000111859.17	1021.02	2.04438	0.152126	13.4387	3.58736e-41	6.98902e-39	NEDD9	protein_coding	1644.33	95.894	9195.66	397.703	82.1273	6744.89	13.9636
ENSG00000144063.4	303.234	2.42743	0.180818	13.4247	4.33461e-41	8.32245e-39	MALL	protein_coding	511.07	16.5054	272.43	95.3987	21.409	458.347	21.7456
ENSG00000108798.9	549.72	1.92266	0.14434	13.3203	1.76297e-40	3.33655e-38	ABI3	protein_coding	870.033	77.1475	5951.74	229.407	20.2751	411.079	11.3578
ENSG00000001617.12	1737.89	1.77068	0.133206	13.2928	2.54824e-40	4.75479e-38	SEMA3F	protein_coding	2688.94	263.617	69493.8	786.84	104.981	11021	9.48006
ENSG00000077238.14	923.577	1.53611	0.116935	13.1364	2.037e-39	3.69674e-37	IL4R	protein_coding	1373.77	31.1078	967.695	473.38	12.5613	157.787	37.9558
ENSG00000198840.2	1225.37	2.41154	0.183568	13.1371	2.01897e-39	3.69674e-37	MT-ND3	protein_coding	2064.29	411.369	169224	386.456	101.292	10260	5.6008
ENSG00000183578.8	674.711	2.0948	0.159621	13.1236	2.41198e-39	4.3181e-37	TNFAIP8L3	protein_coding	1093.73	96.7033	9351.52	255.691	53.2896	2839.78	10.7338
ENSG00000131477.11	373.621	2.53766	0.194486	13.0481	6.51882e-39	1.15148e-36	RAMP2	protein_coding	637.062	128.655	16552	110.181	21.6191	467.387	5.71158
ENSG00000142669.15	2665.68	1.67061	0.128115	13.0399	7.25534e-39	1.26472e-36	SH3BGRL3	protein_coding	4058.09	274.447	75320.9	1273.26	186.63	34830.6	11.8664
ENSG00000178209.17	6805.27	1.87452	0.14385	13.0311	8.14544e-39	1.40144e-36	PLEC	protein_coding	10695.3	1435.22	2.05986e+06	2915.2	492.178	242239	7.2517
ENSG00000117724.15	975.04	-2.16124	0.166253	-12.9997	1.22772e-38	2.08523e-36	CENPF	protein_coding	355.668	89.6931	8044.85	1594.41	111.162	12356.9	-12.2649
ENSG00000135926.15	1444.22	1.57217	0.120989	12.9943	1.31873e-38	2.21145e-36	TMBIM1	protein_coding	2162.75	31.4993	992.207	725.696	81.8982	6707.31	23.1609
ENSG00000013364.19	1860.68	1.61756	0.124966	12.944	2.53948e-38	4.20537e-36	MVP	protein_coding	2805.9	274.192	75181.2	915.475	85.7439	7352.01	9.30591
ENSG00000115602.17	4808.34	1.88184	0.146124	12.8783	5.96119e-38	9.74985e-36	IL1RL1	protein_coding	7563.64	1434.05	2.05649e+06	2053.05	271.371	73642.3	5.33961
ENSG00000115594.12	499.104	2.1187	0.164935	12.8457	9.0908e-38	1.46872e-35	IL1R1	protein_coding	810.375	69.0044	4761.6	187.834	35.3084	1246.69	11.3582
ENSG00000126787.13	474.501	-2.17631	0.169716	-12.8233	1.2148e-37	1.939e-35	DLGAP5	protein_coding	172.303	38.6532	1494.07	776.699	61.64	3799.49	-11.748
ENSG00000148773.14	1964.37	-1.97883	0.155473	-12.7278	4.14249e-37	6.5333e-35	MKI67	protein_coding	794.174	180.515	32585.7	3134.56	274.519	75360.5	-10.0739
ENSG00000135919.14	221.073	3.55443	0.281948	12.6067	1.94025e-36	3.02405e-34	SERPINE2	protein_coding	407.283	163.637	26777.2	34.8633	8.84118	78.1664	3.2139
ENSG00000184584.14	673.584	1.58746	0.125958	12.6032	2.02824e-36	3.12443e-34	STING1	protein_coding	1011.12	5.83872	34.0906	336.053	16.8294	283.229	53.5933
ENSG00000128641.19	519.411	-2.06566	0.164035	-12.5928	2.31217e-36	3.52088e-34	MYO1B	protein_coding	199.006	42.9774	1847.06	839.816	52.9542	2804.15	-13.2881
ENSG00000124201.15	1077.13	1.46655	0.116656	12.5716	3.02701e-36	4.55703e-34	ZNFX1	protein_coding	1582.12	83.9307	7044.36	572.132	17.662	311.945	16.6534
ENSG00000120156.22	2208.7	1.83877	0.14635	12.5641	3.32504e-36	4.94946e-34	TEK	protein_coding	3451.56	299.671	89802.9	965.846	197.358	38950.3	9.79685
ENSG00000108175.19	1243.59	1.52811	0.122845	12.4393	1.59932e-35	2.3542e-33	ZMIZ1	protein_coding	1846.13	171.648	29463.2	641.049	31.9774	1022.56	9.76074
ENSG00000100342.22	327.871	2.64037	0.212442	12.4287	1.82604e-35	2.65839e-33	APOL1	protein_coding	564.077	120.655	14557.6	91.6642	22.7446	517.318	5.44139
ENSG00000131747.15	1130.67	-1.99037	0.160197	-12.4245	1.92468e-35	2.77154e-33	TOP2A	protein_coding	454.872	110.951	12310.2	1806.47	82.979	6885.52	-13.7963
ENSG00000130707.18	98.6156	3.90714	0.314778	12.4124	2.2394e-35	3.19006e-33	ASS1	protein_coding	184.948	8.57524	73.5347	12.2836	1.70842	2.9187	27.9266
ENSG00000079308.21	1635.17	1.88161	0.154067	12.2129	2.65183e-34	3.73738e-32	TNS1	protein_coding	2572.14	592.68	351270	698.205	23.1229	534.671	4.46806
ENSG00000085063.18	8663.05	1.5207	0.124735	12.1914	3.45449e-34	4.81737e-32	CD59	protein_coding	12849.8	1091.95	1.19235e+06	4476.24	603.112	363744	9.49313
ENSG00000198712.1	23694.4	1.79676	0.147522	12.1796	3.99102e-34	5.50761e-32	MT-CO2	protein_coding	36799.2	4502.73	2.02745e+07	10589.6	2221.16	4.93357e+06	7.38254
ENSG00000100106.22	1188.4	1.46126	0.120099	12.1671	4.65208e-34	6.35369e-32	TRIOBP	protein_coding	1744.29	93.9649	8829.39	632.514	49.0826	2409.1	14.8313
ENSG00000167772.12	233.973	2.97788	0.244768	12.1661	4.70883e-34	6.36557e-32	ANGPTL4	protein_coding	415.377	130.17	16944.3	52.569	11.2871	127.398	3.92693
ENSG00000138778.14	460.542	-2.36735	0.195019	-12.1391	6.55748e-34	8.77509e-32	CENPE	protein_coding	149.032	42.4952	1805.85	772.051	107.051	11459.8	-7.64983
ENSG00000084112.15	1661.24	1.71858	0.143925	11.9408	7.25045e-33	9.6054e-31	SSH1	protein_coding	2547.61	470.529	221398	774.868	62.6052	3919.41	5.28158
ENSG00000100368.15	832.886	1.77625	0.148792	11.9378	7.51684e-33	9.85972e-31	CSF2RB	protein_coding	1289.09	203.745	41512	376.682	37.6661	1418.73	6.22759
ENSG00000188549.13	473.636	1.93939	0.164275	11.8057	3.64532e-32	4.73463e-30	CCDC9B	protein_coding	750.721	123.553	15265.3	196.55	17.2081	296.118	6.28251
ENSG00000136237.20	1610.22	1.62519	0.138606	11.7252	9.46554e-32	1.21747e-29	RAPGEF5	protein_coding	2431.22	371.146	137749	789.224	74.1014	5491.02	6.13558
ENSG00000198624.13	261.047	2.66413	0.228139	11.6776	1.6584e-31	2.11254e-29	CCDC69	protein_coding	450.466	99.5202	9904.26	71.6289	21.624	467.599	5.26064
ENSG00000124762.14	2062.58	1.78846	0.153682	11.6374	2.65909e-31	3.35502e-29	CDKN1A	protein_coding	3200.74	165.594	27421.3	924.41	225.678	50930.7	11.5007
ENSG00000197694.19	8526.05	1.42592	0.123076	11.5857	4.87031e-31	6.08696e-29	SPTAN1	protein_coding	12426.7	1857.53	3.45041e+06	4625.42	210.727	44405.9	5.90156
ENSG00000162337.12	1428.74	1.85088	0.159774	11.5844	4.9439e-31	6.12119e-29	LRP5	protein_coding	2236	316.114	99928.3	621.472	129.085	16663	6.68695
ENSG00000109805.10	427.426	-1.92915	0.166672	-11.5745	5.54775e-31	6.80524e-29	NCAPG	protein_coding	177.873	36.6951	1346.53	676.98	35.3464	1249.37	-13.8537
ENSG00000212907.2	1153.47	2.13945	0.185217	11.5511	7.29121e-31	8.86184e-29	MT-ND4L	protein_coding	1881.06	499.197	249198	425.867	77.7762	6049.14	4.07339
ENSG00000171105.14	874.555	2.32276	0.201494	11.5277	9.56738e-31	1.15226e-28	INSR	protein_coding	1457.55	537.107	288484	291.556	22.451	504.048	3.06742
ENSG00000149115.14	1282.57	1.25469	0.109579	11.45	2.35083e-30	2.80574e-28	TNKS1BP1	protein_coding	1807.56	34.6341	1199.52	757.583	18.4569	340.656	37.8364
ENSG00000162522.11	514.87	1.82634	0.15994	11.4189	3.36376e-30	3.97884e-28	NHSL3	protein_coding	803.224	134.301	18036.6	226.515	17.9967	323.883	6.01907
ENSG00000143515.20	1433.09	1.58164	0.138746	11.3995	4.20358e-30	4.92823e-28	ATP8B2	protein_coding	2147.71	351.553	123590	718.471	30.5251	931.781	5.72793
ENSG00000107331.18	435.227	1.62903	0.143087	11.3849	4.97314e-30	5.77931e-28	ABCA2	protein_coding	658.048	33.4693	1120.2	212.406	11.5992	134.542	17.792
ENSG00000171680.23	832.14	1.71959	0.151222	11.3713	5.81362e-30	6.69729e-28	PLEKHG5	protein_coding	1277.45	166.286	27651	386.834	58.0536	3370.22	7.15112
ENSG00000101265.16	556.155	-2.13888	0.188754	-11.3316	9.15618e-30	1.0457e-27	RASSF2	protein_coding	206.231	30.816	949.625	906.08	236.609	55983.6	-4.14798
ENSG00000146376.11	936.469	-1.74957	0.154477	-11.3258	9.7776e-30	1.10713e-27	ARHGAP18	protein_coding	430.782	98.0579	9615.36	1442.16	79.7353	6357.72	-11.317
ENSG00000011105.14	856.567	1.38597	0.122538	11.3105	1.16373e-29	1.30654e-27	TSPAN9	protein_coding	1239.39	69.7508	4865.17	473.74	21.1993	449.41	14.8529
ENSG00000130052.14	458.297	2.03829	0.180722	11.2786	1.67356e-29	1.86313e-27	STARD8	protein_coding	735.951	126.651	16040.4	180.642	33.8124	1143.28	5.9909
ENSG00000113810.16	951.94	-1.71497	0.152083	-11.2765	1.71399e-29	1.89225e-27	SMC4	protein_coding	444.255	86.205	7431.31	1459.62	116.227	13508.7	-9.92318
ENSG00000110651.13	2048.06	1.27567	0.113174	11.2718	1.80879e-29	1.9804e-27	CD81	protein_coding	2898.95	215.967	46641.6	1197.17	64.2919	4133.44	10.6806
ENSG00000129353.15	1817.07	1.4329	0.127344	11.2523	2.25756e-29	2.45149e-27	SLC44A2	protein_coding	2650.91	329.736	108726	983.234	74.2978	5520.17	6.97762
ENSG00000179044.16	157.315	2.57621	0.2291	11.2449	2.45396e-29	2.64309e-27	EXOC3L1	protein_coding	269.407	45.9992	2115.93	45.2231	3.12165	9.74472	6.87656
ENSG00000132622.11	350.702	2.44367	0.217501	11.2352	2.73852e-29	2.9258e-27	HSPA12B	protein_coding	592.599	133.36	17784.9	108.806	34.4832	1189.09	4.96701
ENSG00000138160.7	412.235	-1.96776	0.175248	-11.2284	2.95707e-29	3.13402e-27	KIF11	protein_coding	168.569	40.9203	1674.47	655.901	51.1056	2611.78	-10.5269
ENSG00000138182.15	247.065	-2.11641	0.188782	-11.2108	3.60753e-29	3.79307e-27	KIF20B	protein_coding	92.1134	18.0101	324.365	402.017	24.8015	615.112	-14.2988
ENSG00000148180.22	2624.58	2.13191	0.190216	11.2078	3.73158e-29	3.8926e-27	GSN	protein_coding	4273.33	652.448	425689	975.842	342.24	117128	6.32953
ENSG00000136999.5	152.525	7.31618	0.652818	11.2071	3.7643e-29	3.89605e-27	CCN3	protein_coding	303.069	126.096	15900.2	1.98041	0.464226	0.215505	3.3768
ENSG00000114812.13	107.936	5.91458	0.529923	11.1612	6.31378e-29	6.38511e-27	VIPR1	protein_coding	212.122	101.547	10311.8	3.75058	1.88991	3.57176	2.90142
ENSG00000137812.21	459.131	-2.06319	0.184847	-11.1616	6.28373e-29	6.38511e-27	KNL1	protein_coding	177.246	47.2647	2233.95	741.016	80.7254	6516.59	-8.52313
ENSG00000165272.16	90.4165	5.11011	0.45783	11.1616	6.28543e-29	6.38511e-27	AQP3	protein_coding	175.622	54.6412	2985.66	5.21105	3.90099	15.2178	4.39935
ENSG00000166033.13	1328.73	1.49096	0.133963	11.1296	9.00005e-29	9.03278e-27	HTRA1	protein_coding	1960.81	116.471	13565.5	696.64	104.604	10941.9	11.4202
ENSG00000115306.17	13996	1.37274	0.123505	11.1149	1.06144e-28	1.05729e-26	SPTBN1	protein_coding	20194.3	2727.61	7.43988e+06	7797.8	661.105	437059	6.24648
ENSG00000179820.16	1674.31	1.39954	0.126226	11.0876	1.44147e-28	1.42512e-26	MYADM	protein_coding	2428.79	162.674	26462.7	919.827	112.31	12613.5	10.7954
ENSG00000113140.11	19017.6	1.16741	0.105474	11.0683	1.78806e-28	1.75468e-26	SPARC	protein_coding	26317.9	1119.34	1.25293e+06	11717.3	1002.91	1.00582e+06	13.739
ENSG00000102804.16	1137.05	1.48971	0.134679	11.0611	1.93605e-28	1.88594e-26	TSC22D1	protein_coding	1676.29	216.728	46971.1	597.805	46.1876	2133.3	6.88284
ENSG00000172037.14	2379.51	1.25152	0.113366	11.0396	2.46128e-28	2.38007e-26	LAMB2	protein_coding	3350.84	297.746	88652.4	1408.19	54.8332	3006.68	9.07449
ENSG00000160111.15	98.5982	3.8513	0.350556	10.9863	4.4494e-28	4.27142e-26	CPAMD8	protein_coding	184.923	37.6587	1418.18	12.2732	7.70242	59.3273	6.3521
ENSG00000189129.14	83.1279	3.7574	0.342089	10.9837	4.57769e-28	4.36296e-26	PLAC9	protein_coding	154.815	27.1042	734.635	11.4406	1.25332	1.57082	7.47287
ENSG00000159167.12	1441.01	6.26154	0.570302	10.9794	4.80357e-28	4.54555e-26	STC1	protein_coding	2845.08	1192.56	1.4222e+06	36.9401	18.3085	335.201	3.32968
ENSG00000158186.13	335.819	2.65827	0.242649	10.9552	6.27282e-28	5.88629e-26	MRAS	protein_coding	579.998	111.105	12344.3	91.641	37.8768	1434.66	5.88361
ENSG00000198792.13	1343.7	1.41768	0.129413	10.9547	6.30928e-28	5.88629e-26	TMEM184B	protein_coding	1956.33	121.678	14805.5	731.064	94.3656	8904.86	11.2532
ENSG00000134569.10	201.895	2.53948	0.232321	10.9309	8.20061e-28	7.59732e-26	LRP4	protein_coding	344.174	81.8304	6696.21	59.6164	13.7418	188.838	4.84988
ENSG00000175906.5	96.7117	3.10829	0.284689	10.9182	9.4372e-28	8.68222e-26	ARL4D	protein_coding	173.452	7.75654	60.164	19.9715	5.23758	27.4322	23.1913
ENSG00000176438.13	755.17	1.87115	0.172138	10.87	1.60122e-27	1.46296e-25	SYNE3	protein_coding	1184.78	151.757	23030.1	325.563	74.4344	5540.48	7.1888
ENSG00000198719.9	172.19	2.84143	0.261443	10.8683	1.6327e-27	1.4815e-25	DLL1	protein_coding	301.824	97.7056	9546.38	42.5554	7.91049	62.5758	3.74048
ENSG00000110900.16	215.332	2.33675	0.215172	10.8599	1.7895e-27	1.61274e-25	TSPAN11	protein_coding	358.636	38.7134	1498.72	72.0289	19.0303	362.154	9.396
ENSG00000118257.17	2995.3	1.27407	0.117541	10.8394	2.23849e-27	2.00375e-25	NRP2	protein_coding	4236.8	331.232	109714	1753.81	160.65	25808.5	9.53859
ENSG00000147100.11	129.192	2.68785	0.248109	10.8333	2.39283e-27	2.12753e-25	SLC16A2	protein_coding	223.36	28.6944	823.37	35.0236	8.17538	66.8369	8.92696
ENSG00000139734.19	305.988	-2.01338	0.185863	-10.8326	2.41197e-27	2.13025e-25	DIAPH3	protein_coding	121.857	21.99	483.56	490.118	71.5954	5125.9	-6.9536
ENSG00000185477.5	90.8722	-3.17565	0.293603	-10.8161	2.88787e-27	2.53368e-25	GPRIN3	protein_coding	18.2591	1.51472	2.29439	163.485	9.8433	96.8906	-20.6223
ENSG00000163638.13	2754.04	2.11998	0.19617	10.8068	3.19528e-27	2.78494e-25	ADAMTS9	protein_coding	4477.98	1124.17	1.26376e+06	1030.1	290.32	84285.8	4.19966
ENSG00000139618.18	265.581	-2.08815	0.193249	-10.8055	3.2423e-27	2.80745e-25	BRCA2	protein_coding	100.712	22.3787	500.807	430.449	42.4096	1798.57	-9.72473
ENSG00000156970.13	234.167	-2.1135	0.195886	-10.7894	3.8623e-27	3.32258e-25	BUB1B	protein_coding	87.5059	19.0193	361.732	380.829	28.7297	825.398	-12.0396
ENSG00000099194.6	3444.68	-1.77459	0.164859	-10.7643	5.07383e-27	4.33665e-25	SCD	protein_coding	1557.28	216.63	46928.7	5332.08	1291.7	1.66848e+06	-4.07591
ENSG00000011426.11	764.794	-1.73875	0.161926	-10.7379	6.75398e-27	5.73569e-25	ANLN	protein_coding	353.123	74.1647	5500.4	1176.47	132.786	17632.2	-7.65567
ENSG00000197879.17	3136.73	1.1237	0.10483	10.7192	8.27117e-27	6.9794e-25	MYO1C	protein_coding	4300.88	109.365	11960.6	1972.59	126.841	16088.6	19.6604
ENSG00000168309.18	276.725	2.0961	0.195585	10.7171	8.4621e-27	7.09531e-25	FAM107A	protein_coding	448.261	88.7904	7883.74	105.188	15.8379	250.84	5.3794
ENSG00000024526.17	216.859	-2.14398	0.200163	-10.7111	9.02364e-27	7.51857e-25	DEPDC1	protein_coding	80.2751	19.7559	390.294	353.444	15.3607	235.951	-15.4374
ENSG00000186174.13	696.601	1.45672	0.136333	10.6851	1.19567e-26	9.90012e-25	BCL9L	protein_coding	1021.47	90.9697	8275.48	371.734	30.8914	954.278	9.56434
ENSG00000149218.5	627.045	1.43936	0.134758	10.6811	1.24743e-26	1.02645e-24	ENDOD1	protein_coding	916.134	73.7428	5438	337.956	21.9912	483.613	10.6257
ENSG00000182809.11	1415.94	1.244	0.11667	10.6626	1.52273e-26	1.24526e-24	CRIP2	protein_coding	1990.69	164.067	26918.1	841.2	24.1059	581.093	9.80301
ENSG00000167995.17	6782.06	1.38971	0.130471	10.6515	1.7157e-26	1.39445e-24	BEST1	protein_coding	9816.27	1369.16	1.8746e+06	3747.84	399.173	159339	6.01758
ENSG00000130635.17	4510.55	1.50369	0.141483	10.6281	2.20662e-26	1.78251e-24	COL5A1	protein_coding	6670.6	973.644	947982	2350.5	351.058	123242	5.90294
ENSG00000197747.9	2243.66	1.15186	0.108587	10.6077	2.74391e-26	2.20311e-24	S100A10	protein_coding	3094.59	135.359	18322.2	1392.72	86.0725	7408.48	15.0043
ENSG00000077092.20	233.033	-2.3003	0.217421	-10.5799	3.69202e-26	2.9465e-24	RARB	protein_coding	79.2975	17.5936	309.534	386.769	77.3351	5980.72	-5.48259
ENSG00000115380.20	11876.4	-1.05747	0.10041	-10.5315	6.1841e-26	4.90581e-24	EFEMP1	protein_coding	7709.36	543.745	295659	16043.5	200.556	40222.9	-20.3369
ENSG00000138411.13	2160.31	1.34404	0.127628	10.5309	6.22232e-26	4.90674e-24	HECW2	protein_coding	3099.71	398.801	159042	1220.9	98.5916	9720.3	6.46785
ENSG00000179151.13	627.045	1.43957	0.137066	10.5028	8.38718e-26	6.57476e-24	EDC3	protein_coding	916.165	90.8845	8260	337.924	17.7639	315.555	8.83066
ENSG00000112759.19	2125.93	1.2327	0.117497	10.4913	9.47349e-26	7.38263e-24	SLC29A1	protein_coding	2983.38	186.679	34849	1268.47	120.734	14576.6	10.9089
ENSG00000079257.8	380.626	-1.63544	0.155965	-10.4859	1.0025e-25	7.76673e-24	LXN	protein_coding	185.607	18.3441	336.506	575.646	47.9655	2300.69	-10.7412
ENSG00000143228.13	120.6	-2.65547	0.254332	-10.441	1.61186e-25	1.24151e-23	NUF2	protein_coding	33.3384	10.2612	105.292	207.862	10.7914	116.454	-16.5746
ENSG00000108984.16	160.435	-2.20539	0.211313	-10.4366	1.68728e-25	1.29208e-23	MAP2K6	protein_coding	57.0443	5.74805	33.0401	263.826	23.9639	574.27	-11.8665
ENSG00000024422.12	3157.15	1.16972	0.112254	10.4203	2.00392e-25	1.52575e-23	EHD2	protein_coding	4370.13	321.307	103238	1944.17	137.539	18916.9	9.81618
ENSG00000198844.12	1073.68	1.25341	0.12054	10.3983	2.52314e-25	1.91009e-23	ARHGEF15	protein_coding	1512.78	85.0871	7239.81	634.577	44.2876	1961.39	12.9475
ENSG00000211445.13	147.911	2.94409	0.283435	10.3872	2.83579e-25	2.13458e-23	GPX3	protein_coding	261.081	74.9338	5615.07	34.7414	10.6835	114.136	4.22891
ENSG00000112297.18	405.775	-2.56229	0.2467	-10.3862	2.86417e-25	2.14376e-23	CRYBG1	protein_coding	116.558	41.2839	1704.36	694.993	237.605	56456.2	-3.39199
ENSG00000139549.4	109.089	3.02314	0.291363	10.3758	3.19376e-25	2.37702e-23	DHH	protein_coding	194.571	43.1337	1860.52	23.6074	6.49593	42.1971	5.54283
ENSG00000213186.8	415.504	-1.63453	0.157656	-10.3677	3.47734e-25	2.57362e-23	TRIM59	protein_coding	202.321	29.1601	850.314	628.687	47.1959	2227.45	-10.8687
ENSG00000136848.19	962.508	1.18262	0.114244	10.3517	4.1114e-25	3.02599e-23	DAB2IP	protein_coding	1336.16	23.1409	535.5	588.851	9.42658	88.8604	42.2961
ENSG00000101665.10	154.551	2.50033	0.241665	10.3463	4.3512e-25	3.17581e-23	SMAD7	protein_coding	262.803	60.8863	3707.14	46.2978	7.63513	58.2951	4.98972
ENSG00000198826.11	234.534	-1.88175	0.181881	-10.346	4.3629e-25	3.17581e-23	ARHGAP11A	protein_coding	99.6676	14.1111	199.122	369.4	17.5184	306.895	-16.9576
ENSG00000119969.16	472.656	-1.55247	0.150136	-10.3404	4.62451e-25	3.34784e-23	HELLS	protein_coding	240.877	35.1675	1236.75	704.434	36.5549	1336.26	-12.924
ENSG00000112742.10	165.705	-2.2019	0.213619	-10.3076	6.50952e-25	4.66152e-23	TTK	protein_coding	58.6363	11.3581	129.006	272.774	16.4481	270.539	-15.1504
ENSG00000242265.6	425.812	-1.63992	0.159091	-10.3081	6.47896e-25	4.66152e-23	PEG10	protein_coding	207.736	28.8171	830.426	643.888	60.5453	3665.73	-9.19884
ENSG00000157514.18	381.814	1.7429	0.169378	10.29	7.81849e-25	5.56878e-23	TSC22D3	protein_coding	587.204	50.3775	2537.89	176.425	33.3896	1114.86	9.61199
ENSG00000118193.12	188.011	-2.13984	0.208328	-10.2715	9.47625e-25	6.69721e-23	KIF14	protein_coding	69.675	15.5355	241.353	306.348	25.1697	633.516	-11.316
ENSG00000130158.14	2491.17	1.41017	0.137294	10.2712	9.50389e-25	6.69721e-23	DOCK6	protein_coding	3619.62	648.11	420047	1362.71	17.6254	310.653	4.92288
ENSG00000167996.16	7155.06	1.37998	0.134959	10.2252	1.52883e-24	1.07164e-22	FTH1	protein_coding	10336.8	1427.73	2.03841e+06	3973.35	530.348	281269	5.90869
ENSG00000068489.13	547.289	-1.57944	0.154487	-10.2238	1.55183e-24	1.08203e-22	PRR11	protein_coding	273.918	45.1465	2038.21	820.659	65.4844	4288.21	-9.72115
ENSG00000182752.10	491.659	5.53141	0.544066	10.1668	2.78952e-24	1.93484e-22	PAPPA	protein_coding	962.327	528.385	279191	20.9913	6.30717	39.7803	2.51929
ENSG00000156802.13	322.839	-1.75717	0.172887	-10.1637	2.87975e-24	1.98703e-22	ATAD2	protein_coding	147.909	27.4023	750.887	497.769	40.0275	1602.2	-10.1997
ENSG00000169679.15	287.443	-2.13334	0.210017	-10.1579	3.05563e-24	2.09746e-22	BUB1	protein_coding	106.514	35.4513	1256.79	468.371	23.745	563.825	-11.9934
ENSG00000138180.16	314.42	-1.99187	0.196455	-10.139	3.70728e-24	2.53165e-22	CEP55	protein_coding	127.065	38.3018	1467.03	501.775	44.8106	2007.99	-8.98943
ENSG00000128591.16	3541.69	1.13991	0.112477	10.1346	3.8792e-24	2.63547e-22	FLNC	protein_coding	4871.92	319.698	102207	2211.45	187.8	35268.8	10.1475
ENSG00000185033.15	172.937	2.20919	0.218901	10.0922	5.9817e-24	4.04314e-22	SEMA4B	protein_coding	283.827	49.2459	2425.16	62.0476	7.9944	63.9104	6.28663
ENSG00000008311.16	337.142	-1.62782	0.161512	-10.0786	6.86817e-24	4.61876e-22	AASS	protein_coding	164.541	9.60722	92.2986	509.744	55.0593	3031.53	-8.73468
ENSG00000080986.13	137.658	-2.324	0.230982	-10.0614	8.18224e-24	5.47466e-22	NDC80	protein_coding	45.8345	8.99201	80.8563	229.482	18.7331	350.927	-12.4988
ENSG00000117868.18	1209.08	1.216	0.120908	10.0572	8.53968e-24	5.68511e-22	ESYT2	protein_coding	1689.86	122.29	14954.9	728.304	50.3273	2532.84	10.2831
ENSG00000113368.12	464.035	-1.58354	0.157922	-10.0273	1.15579e-23	7.65594e-22	LMNB1	protein_coding	231.668	39.1688	1534.2	696.401	44.8701	2013.32	-11.0346
ENSG00000087303.19	419.376	2.37839	0.237294	10.0229	1.20845e-23	7.96497e-22	NID2	protein_coding	702.625	174.225	30354.2	136.126	56.0506	3141.67	4.37742
ENSG00000102265.12	665.555	1.46692	0.146368	10.0222	1.21822e-23	7.98962e-22	TIMP1	protein_coding	977.459	148.632	22091.5	353.652	16.6445	277.039	5.89856
ENSG00000132470.14	1146.23	4.20117	0.4197	10.0099	1.37831e-23	8.99502e-22	ITGB4	protein_coding	2173.83	457.981	209746	118.632	49.9912	2499.12	6.30885
ENSG00000164687.11	344.678	-1.8144	0.181563	-9.99323	1.6317e-23	1.05965e-21	FABP5	protein_coding	151.958	35.6178	1268.63	537.398	39.0831	1527.49	-10.3085
ENSG00000186994.12	262.711	1.99131	0.199786	9.9672	2.12131e-23	1.37088e-21	KANK3	protein_coding	419.745	98.0837	9620.42	105.677	5.99639	35.9567	4.51993
ENSG00000156030.14	1012.13	1.2307	0.123526	9.96316	2.20931e-23	1.42082e-21	MIDEAS	protein_coding	1420.17	92.6073	8576.12	604.097	46.3026	2143.93	11.1467
ENSG00000101384.12	1193.6	1.57795	0.158414	9.96094	2.2592e-23	1.44589e-21	JAG1	protein_coding	1788.79	245.083	60065.6	598.409	119.572	14297.6	6.17335
ENSG00000122966.18	328.984	-1.57102	0.157854	-9.95232	2.46363e-23	1.56914e-21	CIT	protein_coding	165.057	17.3657	301.566	492.912	18.6929	349.424	-18.1723
ENSG00000178038.17	128.194	2.29037	0.230922	9.91837	3.46369e-23	2.19555e-21	ALS2CL	protein_coding	212.686	24.2864	589.829	43.7018	2.075	4.30561	9.80433
ENSG00000185187.13	227.224	2.00392	0.202102	9.91539	3.56855e-23	2.25125e-21	SIGIRR	protein_coding	364.389	67.6331	4574.24	90.0592	9.66301	93.3738	5.67859
ENSG00000132436.13	261.624	-1.73865	0.175645	-9.89866	4.21894e-23	2.64893e-21	FIGNL1	protein_coding	120.643	6.36685	40.5367	402.606	46.4019	2153.14	-8.51375
ENSG00000171848.16	741.843	-1.61307	0.163018	-9.89507	4.37309e-23	2.73277e-21	RRM2	protein_coding	365.274	68.1345	4642.31	1118.41	153.89	23682	-6.32864
ENSG00000127329.16	4630.93	1.20133	0.121555	9.88296	4.9353e-23	3.06962e-21	PTPRB	protein_coding	6454.39	776.751	603342	2807.47	213.341	45514.2	6.40276
ENSG00000142661.19	164.142	8.42576	0.853291	9.87443	5.37393e-23	3.32682e-21	MYOM3	protein_coding	327.294	28.6463	820.61	0.990203	0.232113	0.0538763	16.1085
ENSG00000184232.9	468.968	2.14273	0.217084	9.8705	5.58862e-23	3.44363e-21	OAF	protein_coding	764.543	279.775	78274.3	173.394	12.6938	161.132	2.98508
ENSG00000063660.9	304.913	2.09906	0.212772	9.86528	5.88708e-23	3.61075e-21	GPC1	protein_coding	493.791	141.986	20160	116.035	16.0368	257.18	3.73876
ENSG00000130300.9	980.746	4.24831	0.431151	9.85342	6.62479e-23	4.04448e-21	PLVAP	protein_coding	1863.26	833.082	694026	98.2368	26.628	709.052	2.99471
ENSG00000153815.18	1690.42	1.30579	0.132544	9.8518	6.73297e-23	4.09167e-21	CMIP	protein_coding	2406.31	233.349	54451.8	974.528	130.503	17030.9	7.5734
ENSG00000137807.16	291.506	-1.73273	0.176032	-9.84331	7.32635e-23	4.43194e-21	KIF23	protein_coding	135.045	20.9332	438.201	447.967	43.9572	1932.23	-9.08946
ENSG00000113555.6	819.882	1.72215	0.174997	9.84103	7.4943e-23	4.51293e-21	PCDH12	protein_coding	1257.76	325.888	106203	382.004	22.7152	515.979	3.79121
ENSG00000154639.19	95.3035	-3.3037	0.336281	-9.82422	8.8558e-23	5.30867e-21	CXADR	protein_coding	18.075	6.81627	46.4616	172.532	47.2039	2228.21	-4.57998
ENSG00000116191.19	342.27	-1.69283	0.17295	-9.78794	1.26853e-22	7.57005e-21	RALGPS2	protein_coding	161.614	28.6326	819.828	522.926	53.0183	2810.94	-8.48006
ENSG00000283632.4	89.7984	4.19789	0.43091	9.74193	1.99721e-22	1.1865e-20	EXOC3L2	protein_coding	169.771	82.8384	6862.2	9.8259	5.47252	29.9485	2.72464
ENSG00000124795.17	777.925	-1.39894	0.143625	-9.74025	2.03048e-22	1.20088e-20	DEK	protein_coding	427.653	69.6336	4848.84	1128.2	53.2568	2836.28	-11.3012
ENSG00000049540.19	77.4186	5.18147	0.533298	9.71589	2.57976e-22	1.51896e-20	ELN	protein_coding	150.601	76.9346	5918.94	4.23601	1.41349	1.99796	2.69003
ENSG00000124126.14	1902.49	1.07295	0.110547	9.70583	2.84739e-22	1.66912e-20	PREX1	protein_coding	2578.76	147.439	21738.1	1226.22	64.3859	4145.54	11.8892
ENSG00000120802.14	860.013	-1.36325	0.141222	-9.65319	4.76482e-22	2.78081e-20	TMPO	protein_coding	481.777	74.8194	5597.95	1238.25	83.2518	6930.86	-9.55769
ENSG00000144560.16	1086.56	1.33454	0.138447	9.63933	5.45412e-22	3.16913e-20	VGLL4	protein_coding	1556.14	71.0988	5055.04	616.976	104.941	11012.7	10.4781
ENSG00000198938.2	30421.3	1.42905	0.148649	9.61356	7.00842e-22	4.05448e-20	MT-CO3	protein_coding	44367.4	7506.18	5.63427e+07	16475.2	2909.01	8.46235e+06	4.89998
ENSG00000096433.11	1794.08	1.54754	0.16116	9.60251	7.80177e-22	4.49382e-20	ITPR3	protein_coding	2673.7	572.138	327342	914.446	119.162	14199.6	4.25718
ENSG00000107957.17	443.204	1.61655	0.168365	9.60146	7.88224e-22	4.52051e-20	SH3PXD2A	protein_coding	668.281	127.047	16141	218.127	17.9821	323.355	4.96138
ENSG00000139567.13	3630.8	1.05004	0.10972	9.57012	1.06784e-21	6.09773e-20	ACVRL1	protein_coding	4895.68	133.947	17941.7	2365.92	220.125	48454.9	13.8842
ENSG00000167173.19	585.619	1.30634	0.136762	9.5519	1.27343e-21	7.2405e-20	C15orf39	protein_coding	833.374	77.9032	6068.91	337.864	13.9659	195.047	8.85407
ENSG00000174600.14	463.691	11.3832	1.19321	9.53997	1.4288e-21	8.0892e-20	CMKLR1	protein_coding	927.14	259.277	67224.7	0.242718	0.4204	0.176736	5.05571
ENSG00000163507.15	201.09	-1.85828	0.195036	-9.5279	1.60504e-21	9.04833e-20	CIP2A	protein_coding	86.893	13.8081	190.663	315.287	25.6285	656.821	-11.0952
ENSG00000178726.7	1281.43	4.03402	0.423832	9.51796	1.76615e-21	9.91437e-20	THBD	protein_coding	2415.26	445.879	198808	147.607	70.5564	4978.21	7.10403
ENSG00000137962.13	3770.25	-1.09403	0.114979	-9.51504	1.81635e-21	1.01532e-19	ARHGAP29	protein_coding	2406.6	239.018	57129.8	5133.89	304.065	92455.7	-9.97247
ENSG00000136492.10	128.639	-2.21983	0.233462	-9.50828	1.93832e-21	1.07895e-19	BRIP1	protein_coding	45.5288	10.115	102.314	211.749	4.47716	20.045	-21.2511
ENSG00000087086.15	6204.63	1.31774	0.138888	9.48777	2.36034e-21	1.30836e-19	FTL	protein_coding	8855.87	1523.6	2.32136e+06	3553.39	367.569	135107	4.78452
ENSG00000011028.14	596.467	1.54027	0.162457	9.4811	2.5162e-21	1.38894e-19	MRC2	protein_coding	887.342	114.747	13167	305.592	57.8138	3342.44	6.40304
ENSG00000089327.15	790.745	1.22805	0.129603	9.47545	2.6562e-21	1.46014e-19	FXYD5	protein_coding	1108.66	91.5318	8378.07	472.831	31.029	962.799	9.30381
ENSG00000142731.11	149.249	-2.21807	0.234107	-9.47462	2.67736e-21	1.46569e-19	PLK4	protein_coding	52.5938	8.90838	79.3593	245.904	43.193	1865.63	-6.19884
ENSG00000197632.9	373.174	5.50701	0.581722	9.46674	2.88719e-21	1.57405e-19	SERPINB2	protein_coding	730.077	363.91	132430	16.2699	6.9808	48.7315	2.77346
ENSG00000089060.12	374.508	1.5527	0.164486	9.43968	3.73918e-21	2.03019e-19	SLC8B1	protein_coding	559.336	37.9544	1440.54	189.679	32.3099	1043.93	10.4881
ENSG00000197077.14	1867.54	1.10906	0.117645	9.42716	4.21346e-21	2.27836e-19	KIAA1671	protein_coding	2551.51	226.162	51149.3	1183.57	72.9177	5316.99	8.14116
ENSG00000136108.15	464.838	-1.55384	0.164945	-9.42039	4.49402e-21	2.42019e-19	CKAP2	protein_coding	236.623	46.5782	2169.53	693.053	64.0373	4100.78	-8.15163
ENSG00000143842.15	368.615	1.41781	0.150775	9.40343	5.28132e-21	2.83267e-19	SOX13	protein_coding	536.136	34.45	1186.81	201.093	14.4255	208.095	12.6866
ENSG00000184661.14	197.437	-1.89414	0.201761	-9.38803	6.11355e-21	3.26582e-19	CDCA2	protein_coding	82.8743	16.0882	258.83	312	29.8252	889.542	-9.56199
ENSG00000197045.14	426.636	-1.57857	0.168455	-9.37089	7.19208e-21	3.82653e-19	GMFB	protein_coding	213.981	40.0825	1606.6	639.291	64.434	4151.74	-7.92632
ENSG00000111077.18	968.369	1.20112	0.128184	9.37024	7.2368e-21	3.83493e-19	TNS2	protein_coding	1349.16	146.19	21371.5	587.579	21.07	443.947	7.29203
ENSG00000169418.10	572.1	1.93472	0.207253	9.33506	1.00936e-20	5.32752e-19	NPR1	protein_coding	905.735	195.916	38382.9	238.465	74.8107	5596.64	4.49978
ENSG00000088325.16	771.303	-1.4891	0.159931	-9.31089	1.26765e-20	6.66419e-19	TPX2	protein_coding	404.389	89.8754	8077.58	1138.22	79.1407	6263.25	-8.66607
ENSG00000136802.12	1977.9	1.06953	0.114949	9.30443	1.34711e-20	7.05396e-19	LRRC8A	protein_coding	2679.98	202.348	40944.7	1275.82	81.6127	6660.63	9.10127
ENSG00000084734.9	65.6569	4.44013	0.478565	9.27802	1.72658e-20	9.0054e-19	GCKR	protein_coding	125.34	59.0516	3487.09	5.9737	1.98236	3.92974	2.85707
ENSG00000164104.12	333.635	-1.72414	0.18594	-9.27256	1.81739e-20	9.44188e-19	HMGB2	protein_coding	154.567	38.982	1519.59	512.703	30.1145	906.885	-10.2819
ENSG00000103855.18	983.73	1.26357	0.136392	9.26426	1.96432e-20	1.01653e-18	CD276	protein_coding	1389.04	166.482	27716.3	578.422	55.1562	3042.21	6.53655
ENSG00000105974.13	7196.6	-0.958826	0.10359	-9.25596	2.12319e-20	1.09448e-18	CAV1	protein_coding	4889.11	192.987	37243.9	9504.09	662.167	438465	-9.46268
ENSG00000080845.19	1305.61	1.07246	0.116029	9.24303	2.39607e-20	1.23035e-18	DLGAP4	protein_coding	1769.76	135.741	18425.5	841.456	20.7585	430.916	9.56043
ENSG00000058804.12	323.984	-1.40868	0.152851	-9.21604	3.08273e-20	1.57684e-18	NDC1	protein_coding	177.347	3.05575	9.3376	470.622	22.8065	520.137	-18.0247
ENSG00000131389.18	651.774	1.25507	0.136219	9.21361	3.15327e-20	1.60671e-18	SLC6A6	protein_coding	918.728	53.7574	2889.86	384.82	42.5752	1812.64	11.0107
ENSG00000173083.16	206.934	2.07925	0.225787	9.2089	3.29494e-20	1.67246e-18	HPSE	protein_coding	334.998	43.7707	1915.88	78.8701	24.8331	616.685	7.19768
ENSG00000163808.17	124.005	-2.21037	0.240127	-9.20498	3.41726e-20	1.72793e-18	KIF15	protein_coding	43.7094	10.7311	115.157	204.3	3.09223	9.56188	-20.3361
ENSG00000039523.20	1227.08	1.15413	0.125573	9.19093	3.89473e-20	1.96188e-18	RIPOR1	protein_coding	1693.77	112.647	12689.3	760.387	78.9745	6236.97	9.59496
ENSG00000145386.11	374.774	-1.76536	0.192606	-9.16562	4.92624e-20	2.47208e-18	CCNA2	protein_coding	170.073	42.8199	1833.55	579.474	81.0922	6575.95	-6.31363
ENSG00000130827.6	538.633	1.37116	0.150064	9.13715	6.41214e-20	3.20559e-18	PLXNA3	protein_coding	777.378	103.593	10731.5	299.888	26.0557	678.901	6.32164
ENSG00000129250.12	2364.34	1.18691	0.129985	9.13113	6.77859e-20	3.3634e-18	KIF1C	protein_coding	3286.85	269.184	72459.9	1441.83	204.62	41869.2	7.71681
ENSG00000170312.17	286.318	-1.89594	0.207631	-9.1313	6.76817e-20	3.3634e-18	CDK1	protein_coding	121.11	37.8954	1436.06	451.527	34.7917	1210.46	-9.08321
ENSG00000132718.9	776.114	1.16732	0.128104	9.1123	8.06507e-20	3.98679e-18	SYT11	protein_coding	1074.25	89.1678	7950.9	477.976	24.6294	606.607	9.11567
ENSG00000051341.15	135.942	-2.23755	0.246039	-9.09427	9.52276e-20	4.68987e-18	POLQ	protein_coding	47.6644	16.1003	259.221	224.219	16.5696	274.551	-10.8072
ENSG00000157404.17	296.966	-2.15292	0.236763	-9.09314	9.62191e-20	4.72115e-18	KIT	protein_coding	109.772	26.4069	697.324	484.161	168.538	28404.9	-3.10366
ENSG00000161638.11	14608.6	0.953942	0.104994	9.08572	1.03014e-19	5.03589e-18	ITGA5	protein_coding	19271	464.353	215623	9946.16	891.081	794025	13.1242
ENSG00000106397.12	1058.24	1.07218	0.118013	9.08532	1.03398e-19	5.03611e-18	PLOD3	protein_coding	1434.45	83.9411	7046.1	682.019	31.1727	971.739	11.8837
ENSG00000030582.19	1821.63	1.10704	0.121898	9.08171	1.06887e-19	5.18695e-18	GRN	protein_coding	2487.36	185.375	34363.7	1155.9	118.521	14047.1	8.55801
ENSG00000127511.10	933.337	1.27099	0.139965	9.08074	1.07836e-19	5.21391e-18	SIN3B	protein_coding	1319.58	177.72	31584.5	547.095	49.6722	2467.33	5.92016
ENSG00000138829.14	955.686	-1.36194	0.150135	-9.07143	1.17466e-19	5.65888e-18	FBN2	protein_coding	536.559	105.428	11115.1	1374.81	51.2602	2627.61	-10.1124
ENSG00000112984.12	412.407	-1.54355	0.170639	-9.04571	1.48693e-19	7.13725e-18	KIF20A	protein_coding	210.027	45.832	2100.57	614.787	31.8935	1017.2	-10.2516
ENSG00000196411.10	2858.11	1.03673	0.115147	9.00347	2.1869e-19	1.04592e-17	EPHB4	protein_coding	3842.23	241.496	58320.4	1873.99	173.508	30105	9.36062
ENSG00000095383.20	146.556	2.47434	0.274854	9.00238	2.2088e-19	1.0526e-17	TBC1D2	protein_coding	247.991	84.5811	7153.97	45.1207	6.47494	41.9248	3.38213
ENSG00000143401.15	459.139	-1.44347	0.160761	-8.97898	2.73293e-19	1.2977e-17	ANP32E	protein_coding	247.325	38.1693	1456.89	670.954	76.1031	5791.69	-7.03679
ENSG00000128606.13	114.567	-2.37099	0.264876	-8.95129	3.51338e-19	1.65995e-17	LRRC17	protein_coding	36.6058	8.93965	79.9174	192.529	35.6013	1267.46	-6.00732
ENSG00000184640.20	1184.97	1.27559	0.142507	8.95106	3.52087e-19	1.65995e-17	SEPTIN9	protein_coding	1676.84	296.448	87881.7	693.1	31.0329	963.043	4.66743
ENSG00000105953.16	1229.14	1.19223	0.133347	8.94082	3.86284e-19	1.81471e-17	OGDH	protein_coding	1709.52	241.873	58502.7	748.763	31.5375	994.616	5.57032
ENSG00000161791.14	2057.12	1.02129	0.114557	8.91511	4.87339e-19	2.28136e-17	FMNL3	protein_coding	2755.62	244.129	59599.1	1358.63	55.9637	3131.93	7.88797
ENSG00000181222.19	2562.73	0.955868	0.10726	8.9117	5.02555e-19	2.34431e-17	POLR2A	protein_coding	3381.56	231.384	53538.4	1743.9	45.0653	2030.88	9.82479
ENSG00000112576.13	620.676	1.29796	0.145726	8.90684	5.25096e-19	2.44087e-17	CCND3	protein_coding	882.6	66.887	4473.86	358.753	50.6987	2570.36	8.8268
ENSG00000108433.17	734.975	1.26797	0.142715	8.88464	6.41253e-19	2.97039e-17	GOSR2	protein_coding	1038.84	162.162	26296.4	431.107	6.58942	43.4204	5.29571
ENSG00000091129.22	1830.35	1.31961	0.148621	8.87906	6.74273e-19	3.11246e-17	NRCAM	protein_coding	2614.28	514.82	265039	1046.42	78.7378	6199.64	4.25743
ENSG00000131979.20	118.235	2.07327	0.233755	8.86944	7.35121e-19	3.38156e-17	GCH1	protein_coding	191.002	11.9579	142.992	45.4678	7.02458	49.3447	14.8405
ENSG00000110660.15	471.435	-1.44724	0.163225	-8.86653	7.54598e-19	3.45914e-17	SLC35F2	protein_coding	253.33	29.7679	886.129	689.54	107.126	11476	-5.54835
ENSG00000197324.9	1745.06	0.982694	0.110952	8.8569	8.22726e-19	3.75844e-17	LRP10	protein_coding	2318.01	75.9921	5774.79	1172.1	80.1433	6422.95	14.6732
ENSG00000253368.4	109.177	2.37234	0.267882	8.8559	8.30078e-19	3.77899e-17	TRNP1	protein_coding	183.01	44.265	1959.39	35.3446	2.83617	8.04383	4.70809
ENSG00000106714.18	357.616	-1.4431	0.163205	-8.84225	9.38071e-19	4.25601e-17	CNTNAP3	protein_coding	192.193	8.81375	77.6823	523.04	70.8608	5021.25	-6.55242
ENSG00000065357.20	456.408	1.41928	0.160686	8.83262	1.02256e-18	4.60776e-17	DGKA	protein_coding	664.526	108.241	11716.1	248.29	21.7461	472.891	5.33177
ENSG00000168453.16	51.3178	5.27656	0.597375	8.83292	1.01981e-18	4.60776e-17	HR	protein_coding	99.7605	27.123	735.659	2.87516	1.99795	3.99181	5.03802
ENSG00000241839.10	390.414	1.38564	0.15698	8.82686	1.07654e-18	4.83457e-17	PLEKHO2	protein_coding	564.616	75.4835	5697.76	216.212	6.64333	44.1339	6.50236
ENSG00000087266.17	980.725	1.17062	0.132848	8.81176	1.23197e-18	5.51391e-17	SH3BP2	protein_coding	1358.04	158.76	25204.7	603.409	44.8677	2013.11	6.4688
ENSG00000164976.9	243.017	1.54182	0.175256	8.79753	1.39857e-18	6.23849e-17	MYORG	protein_coding	361.74	29.3175	859.519	124.294	12.7945	163.699	10.4977
ENSG00000276644.5	208.511	-1.6627	0.189834	-8.75871	1.97505e-18	8.78037e-17	DACH1	protein_coding	100.201	10.4726	109.675	316.821	35.5816	1266.05	-8.25935
ENSG00000136153.20	378.376	1.85048	0.211449	8.75142	2.10681e-18	9.33479e-17	LMO7	protein_coding	591.823	122.962	15119.8	164.928	50.3379	2533.91	4.5438
ENSG00000124225.16	542.598	1.57785	0.1807	8.73189	2.50455e-18	1.10601e-16	PMEPA1	protein_coding	814.312	99.295	9859.5	270.883	70.553	4977.72	6.30931
ENSG00000071553.18	1233.92	1.06791	0.122703	8.70321	3.22635e-18	1.42002e-16	ATP6AP1	protein_coding	1670.3	148.674	22104.1	797.532	51.8083	2684.1	7.83956
ENSG00000001461.17	358.844	1.76915	0.203486	8.69419	3.49318e-18	1.52732e-16	NIPAL3	protein_coding	555.485	151.789	23039.9	162.203	13.5523	183.664	3.64968
ENSG00000168314.19	64.2937	3.65337	0.420201	8.69435	3.48833e-18	1.52732e-16	MOBP	protein_coding	119.177	55.5221	3082.7	9.41042	1.6565	2.74399	2.79464
ENSG00000198853.12	542.511	1.19202	0.137185	8.68917	3.65093e-18	1.59103e-16	RUSC2	protein_coding	755.521	29.255	855.857	329.5	30.8412	951.178	14.173
ENSG00000128050.9	1046.93	-1.10236	0.126926	-8.68504	3.78611e-18	1.64454e-16	PAICS	protein_coding	665.607	60.5917	3671.35	1428.25	108.958	11871.9	-8.65104
ENSG00000135956.9	787.791	1.08095	0.124544	8.67928	3.98293e-18	1.72437e-16	TMEM127	protein_coding	1070.37	33.4042	1115.84	505.214	38.3866	1473.53	15.7067
ENSG00000169926.11	622.114	1.26539	0.145833	8.67701	4.06302e-18	1.75332e-16	KLF13	protein_coding	878.859	120.581	14539.9	365.37	21.7597	473.483	5.92662
ENSG00000076067.14	2117.67	0.913281	0.105301	8.67302	4.20824e-18	1.81009e-16	RBMS2	protein_coding	2766.17	123.099	15153.5	1469.17	43.7019	1909.86	14.0418
ENSG00000185567.7	3856.28	1.45702	0.168016	8.67187	4.25084e-18	1.82249e-16	AHNAK2	protein_coding	5653.56	1376.82	1.89562e+06	2058.99	371.452	137977	3.56475
ENSG00000161940.11	1625.46	1.13534	0.131097	8.6603	4.70535e-18	2.01085e-16	BCL6B	protein_coding	2234.13	288.091	82996.3	1016.79	87.2536	7613.19	5.71925
ENSG00000164649.20	538.48	-1.16249	0.134498	-8.64324	5.46413e-18	2.32761e-16	CDCA7L	protein_coding	332.252	20.5771	423.416	744.707	35.9463	1292.14	-14.0828
ENSG00000196421.9	82.5201	-2.50327	0.289891	-8.63522	5.86161e-18	2.48893e-16	C20orf204	protein_coding	24.3194	6.47317	41.9019	140.721	10.4573	109.356	-13.3849
ENSG00000122863.6	306.846	1.45266	0.168363	8.62813	6.23641e-18	2.63961e-16	CHST3	protein_coding	450.057	42.5258	1808.45	163.635	21.3908	457.566	8.50923
ENSG00000159842.16	1058.6	0.979144	0.113618	8.61787	6.82124e-18	2.87795e-16	ABR	protein_coding	1404.94	40.2825	1622.68	712.253	24.8083	615.45	20.7068
ENSG00000121621.7	106.788	-2.0855	0.242183	-8.61125	7.2267e-18	3.03934e-16	KIF18A	protein_coding	40.577	4.16354	17.3351	172.999	8.32445	69.2965	-20.1205
ENSG00000139354.11	176.182	-1.67534	0.194585	-8.60981	7.31836e-18	3.06815e-16	GAS2L3	protein_coding	83.8289	6.49911	42.2384	268.536	19.8157	392.66	-12.5258
ENSG00000108262.16	998.112	1.14929	0.13404	8.5742	9.97819e-18	4.17006e-16	GIT1	protein_coding	1375.57	193.49	37438.5	620.648	17.4073	303.012	5.49553
ENSG00000158747.15	284.817	1.52533	0.177977	8.57036	1.03161e-17	4.29774e-16	NBL1	protein_coding	422.477	72.6617	5279.72	147.158	2.25324	5.07708	5.35595
ENSG00000080854.16	45.9586	5.32717	0.621683	8.56895	1.04433e-17	4.33708e-16	IGSF9B	protein_coding	89.5793	10.1309	102.634	2.3379	0.880594	0.775445	12.1327
ENSG00000136824.19	398.563	-1.42759	0.166627	-8.56756	1.05699e-17	4.37593e-16	SMC2	protein_coding	215.765	41.8291	1749.67	581.361	32.0823	1029.27	-9.80791
ENSG00000173868.12	62.9541	2.9568	0.345336	8.5621	1.10829e-17	4.57404e-16	PHOSPHO1	protein_coding	111.317	22.2251	493.954	14.591	2.03379	4.13631	6.12922
ENSG00000138166.6	233.229	1.53816	0.179755	8.55698	1.15867e-17	4.76711e-16	DUSP5	protein_coding	346.44	27.2775	744.064	120.018	14.7879	218.683	10.32
ENSG00000118407.15	113.554	-2.46387	0.288224	-8.54846	1.24743e-17	5.1164e-16	FILIP1	protein_coding	34.5809	13.3231	177.504	192.527	41.2073	1698.04	-5.15774
ENSG00000155189.12	486.198	-1.28607	0.150579	-8.54086	1.33227e-17	5.4475e-16	AGPAT5	protein_coding	283.048	42.4539	1802.33	689.348	40.8104	1665.49	-9.75737
ENSG00000169045.19	2757.82	-0.859193	0.100604	-8.54035	1.33817e-17	5.45479e-16	HNRNPH1	protein_coding	1960.34	59.3855	3526.64	3555.3	67.2851	4527.28	-25.134
ENSG00000102575.14	167.871	6.41091	0.750839	8.53832	1.36187e-17	5.53437e-16	ACP5	protein_coding	331.749	209.239	43781	3.9933	1.61497	2.60813	2.21518
ENSG00000135318.12	1346.03	1.12355	0.131793	8.52518	1.52578e-17	6.18151e-16	NT5E	protein_coding	1844.05	39.703	1576.33	848.011	132.145	17462.3	10.2088
ENSG00000006634.8	141.444	-1.83818	0.215762	-8.51947	1.60286e-17	6.47399e-16	DBF4	protein_coding	61.3801	8.56178	73.304	221.509	13.614	185.341	-14.081
ENSG00000189057.11	125.51	-2.03729	0.239164	-8.51839	1.61793e-17	6.51499e-16	FAM111B	protein_coding	48.8855	7.91341	62.622	202.135	30.0387	902.326	-6.97691
ENSG00000117298.16	9344.67	0.853564	0.100288	8.51111	1.72279e-17	6.91621e-16	ECE1	protein_coding	12030.6	729.1	531586	6658.7	193.241	37341.9	10.072
ENSG00000163399.16	5238.24	0.938909	0.11063	8.48692	2.12185e-17	8.49254e-16	ATP1A1	protein_coding	6884.44	311.255	96879.9	3592.04	345.973	119698	10.0051
ENSG00000107263.19	1738.99	1.01446	0.119606	8.48174	2.21843e-17	8.85233e-16	RAPGEF1	protein_coding	2325.47	160.104	25633.3	1152.51	108.565	11786.3	8.57533
ENSG00000123983.15	837.005	-1.21514	0.143308	-8.47925	2.26643e-17	9.01672e-16	ACSL3	protein_coding	504.188	46.1008	2125.29	1169.82	171.381	29371.6	-5.30416
ENSG00000134817.12	58.6222	6.18452	0.7313	8.4569	2.74589e-17	1.08915e-15	APLNR	protein_coding	115.539	55.7712	3110.43	1.7052	1.32818	1.76407	2.88572
ENSG00000121966.8	271.52	-2.04009	0.241619	-8.44341	3.08212e-17	1.21886e-15	CXCR4	protein_coding	105.94	23.5161	553.008	437.1	142.916	20425	-3.23349
ENSG00000180730.5	99.1801	2.40638	0.285101	8.44047	3.16077e-17	1.24625e-15	SHISA2	protein_coding	166.902	41.5184	1723.78	31.4577	6.81556	46.4518	4.55263
ENSG00000171241.9	271.391	-1.72661	0.204659	-8.43651	3.2696e-17	1.28533e-15	SHCBP1	protein_coding	125.487	29.5827	875.137	417.295	72.4594	5250.36	-5.2728
ENSG00000170667.16	47.8197	4.41794	0.523707	8.4359	3.28653e-17	1.28817e-15	RASA4B	protein_coding	90.9767	23.1768	537.164	4.66265	3.92594	15.413	5.19278
ENSG00000152689.18	321.477	1.32847	0.157541	8.43253	3.38264e-17	1.32192e-15	RASGRP3	protein_coding	459.913	23.0231	530.065	183.04	18.2779	334.08	13.3199
ENSG00000164032.12	1232.23	-1.1797	0.140023	-8.42504	3.60623e-17	1.40516e-15	H2AZ1	protein_coding	754.426	102.602	10527.1	1710.04	192.852	37192	-6.18656
ENSG00000189403.15	1954.89	-1.32812	0.157834	-8.4147	3.93908e-17	1.53035e-15	HMGB1	protein_coding	1113.53	208.514	43478.3	2796.25	443.244	196465	-4.85816
ENSG00000116560.12	2074.61	-0.870376	0.103476	-8.41142	4.05092e-17	1.5692e-15	SFPQ	protein_coding	1467.35	55.5866	3089.87	2681.87	28.4057	806.883	-27.5149
ENSG00000174282.12	664.296	1.09809	0.131009	8.38179	5.21295e-17	2.01344e-15	ZBTB4	protein_coding	906.239	58.9037	3469.65	422.353	28.8864	834.423	10.4308
ENSG00000170522.10	179.148	-1.92724	0.230031	-8.37818	5.37516e-17	2.07006e-15	ELOVL6	protein_coding	75.3905	22.0573	486.526	282.905	40.1301	1610.42	-6.4087
ENSG00000203485.14	1067.16	1.18873	0.141946	8.37452	5.54494e-17	2.12926e-15	INF2	protein_coding	1482.76	254.846	64946.7	651.568	20.9373	438.369	4.59702
ENSG00000213694.7	243.465	-1.7103	0.204351	-8.36943	5.78998e-17	2.21693e-15	S1PR3	protein_coding	114.721	22.214	493.461	372.209	65.4159	4279.25	-5.27096
ENSG00000122359.18	922.782	1.03416	0.123573	8.36882	5.82004e-17	2.22201e-15	ANXA11	protein_coding	1239.81	112.432	12640.9	605.75	2.7385	7.49936	7.97315
ENSG00000143369.15	96.5762	2.59429	0.310164	8.36428	6.04852e-17	2.30261e-15	ECM1	protein_coding	165.948	52.2237	2727.32	27.2045	6.61539	43.7634	3.72737
ENSG00000169607.13	148.767	-2.11038	0.25321	-8.33451	7.78192e-17	2.95401e-15	CKAP2L	protein_coding	55.6573	18.9632	359.602	241.876	38.5802	1488.43	-6.12609
ENSG00000163584.18	195.454	-1.6616	0.199392	-8.33333	7.85999e-17	2.97512e-15	RPL22L1	protein_coding	93.574	17.8829	319.798	297.334	23.8075	566.797	-9.67766
ENSG00000118503.18	118.156	2.01415	0.241732	8.33215	7.93862e-17	2.99632e-15	TNFAIP3	protein_coding	189.433	27.0317	730.711	46.8787	8.05392	64.8656	7.14751
ENSG00000169252.6	50.8735	3.69304	0.443346	8.32992	8.08937e-17	3.04454e-15	ADRB2	protein_coding	94.4925	22.2654	495.749	7.25442	5.29992	28.0891	5.39042
ENSG00000135486.19	3681.75	-0.913815	0.110015	-8.30627	9.87562e-17	3.7063e-15	HNRNPA1	protein_coding	2553.58	202.049	40824	4809.92	265.951	70729.8	-9.55385
ENSG00000138172.11	308.753	1.38531	0.166819	8.30428	1.00429e-16	3.75844e-15	CALHM2	protein_coding	445.803	51.2035	2621.8	171.704	15.6672	245.462	7.23917
ENSG00000126458.4	441.52	1.32079	0.159068	8.3033	1.01259e-16	3.77881e-15	RRAS	protein_coding	631.685	59.4231	3531.11	251.356	38.6168	1491.26	7.58963
ENSG00000198873.12	577.063	1.32054	0.159098	8.30016	1.03969e-16	3.86906e-15	GRK5	protein_coding	823.646	146.115	21349.6	330.48	26.8063	718.579	4.69488
ENSG00000183049.14	73.3601	2.64698	0.319046	8.29654	1.07189e-16	3.97772e-15	CAMK1D	protein_coding	126.223	12.4132	154.087	20.4976	8.99647	80.9364	9.75298
ENSG00000168477.21	208.112	6.34191	0.766102	8.27814	1.25109e-16	4.62973e-15	TNXB	protein_coding	410.979	273.366	74728.8	5.24555	3.00432	9.02593	2.09887
ENSG00000162607.13	338.498	-1.30675	0.157943	-8.27358	1.29991e-16	4.79698e-15	USP1	protein_coding	195.066	11.0323	121.711	481.929	48.209	2324.11	-8.20309
ENSG00000103197.19	945.718	0.960761	0.116266	8.26349	1.41472e-16	5.20615e-15	TSC2	protein_coding	1249.17	41.738	1742.06	642.262	23.4343	549.165	17.9311
ENSG00000104805.17	1315.53	0.97109	0.117784	8.24466	1.65634e-16	6.07844e-15	NUCB1	protein_coding	1741.87	157.11	24683.5	889.187	10.1667	103.361	7.65936
ENSG00000092853.14	262.854	-1.62171	0.196821	-8.23954	1.72878e-16	6.32677e-15	CLSPN	protein_coding	129.337	30.5026	930.409	396.372	51.8502	2688.45	-6.27766
ENSG00000111206.13	568.137	-1.37143	0.166593	-8.23222	1.8378e-16	6.70722e-15	FOXM1	protein_coding	315.866	67.9866	4622.18	820.407	84.4521	7132.16	-6.58131
ENSG00000129422.15	3498.13	-0.996838	0.121131	-8.2294	1.88153e-16	6.84794e-15	MTUS1	protein_coding	2335.93	225.572	50882.7	4660.33	470.894	221741	-6.29568
ENSG00000221866.10	1026.52	1.3492	0.164148	8.21941	2.04499e-16	7.42249e-15	PLXNA4	protein_coding	1473.93	269.297	72521	579.115	98.1188	9627.29	4.41519
ENSG00000115355.18	1057.2	-0.971785	0.118324	-8.21292	2.15875e-16	7.81396e-15	CCDC88A	protein_coding	714.116	40.1381	1611.07	1400.28	74.9761	5621.41	-11.4104
ENSG00000152952.14	2224.28	-1.19225	0.145441	-8.19749	2.45466e-16	8.86087e-15	PLOD2	protein_coding	1355.4	207.724	43149.4	3093.15	471.673	222475	-4.76835
ENSG00000158290.19	1292.84	-0.930274	0.113488	-8.19713	2.46193e-16	8.86294e-15	CUL4B	protein_coding	890.544	44.9472	2020.25	1695.14	78.3728	6142.3	-12.5945
ENSG00000122566.22	2746.83	-0.908614	0.110862	-8.19591	2.487e-16	8.92895e-15	HNRNPA2B1	protein_coding	1909.91	140.097	19627.1	3583.76	208.628	43525.8	-9.41965
ENSG00000130702.15	1536.64	1.26464	0.154388	8.19131	2.58391e-16	9.25181e-15	LAMA5	protein_coding	2169.54	463.315	214661	903.746	64.839	4204.1	3.82638
ENSG00000065618.21	88.3053	2.23973	0.273941	8.17593	2.93595e-16	1.0484e-14	COL17A1	protein_coding	146.078	18.0187	324.675	30.5327	6.2363	38.8915	8.5699
ENSG00000067560.14	4052.55	0.852259	0.104284	8.17248	3.02113e-16	1.07591e-14	RHOA	protein_coding	5216.18	184.864	34174.6	2888.91	185.023	34233.6	12.5837
ENSG00000129534.14	319.002	-1.4321	0.17532	-8.1685	3.1225e-16	1.10903e-14	MIS18BP1	protein_coding	173.261	36.6011	1339.64	464.744	30.0547	903.285	-8.70405
ENSG00000135631.17	936.222	1.06845	0.130834	8.16648	3.17506e-16	1.12463e-14	RAB11FIP5	protein_coding	1267.02	149.391	22317.8	605.429	26.2842	690.861	6.16816
ENSG00000163565.20	1321.34	-1.03417	0.126641	-8.16617	3.1834e-16	1.12463e-14	IFI16	protein_coding	867.336	69.3491	4809.29	1775.35	183.894	33817.1	-6.53377
ENSG00000166025.18	1606.49	1.03855	0.127407	8.15142	3.59668e-16	1.26726e-14	AMOTL1	protein_coding	2161.17	273.414	74755	1051.8	63.4774	4029.38	5.58947
ENSG00000108840.16	304.816	1.29085	0.158664	8.13578	4.09309e-16	1.43834e-14	HDAC5	protein_coding	432.19	26.651	710.275	177.442	13.7209	188.262	12.0187
ENSG00000076003.5	365.174	-1.20457	0.148161	-8.13013	4.28816e-16	1.5029e-14	MCM6	protein_coding	220.67	16.3661	267.848	509.678	13.4554	181.048	-19.2909
ENSG00000149782.13	881.485	1.13792	0.139986	8.12878	4.33637e-16	1.51578e-14	PLCB3	protein_coding	1212.16	158.476	25114.6	550.814	48.9155	2392.73	5.63919
ENSG00000148671.14	234.888	4.23003	0.521012	8.11887	4.70562e-16	1.64053e-14	ADIRF	protein_coding	445.731	186.4	34745.1	24.0462	8.93354	79.8082	3.19564
ENSG00000181444.13	116.068	2.12959	0.26274	8.10531	5.26109e-16	1.82937e-14	ZNF467	protein_coding	188.626	51.2823	2629.87	43.5089	3.5758	12.7864	3.99221
ENSG00000133574.10	1163.57	-1.24958	0.154657	-8.0797	6.49274e-16	2.25172e-14	GIMAP4	protein_coding	687.846	136.382	18600.1	1639.29	185.781	34514.4	-5.83834
ENSG00000166292.12	46.2539	4.89724	0.606392	8.07603	6.6907e-16	2.31432e-14	TMEM100	protein_coding	89.1605	33.6038	1129.22	3.34744	2.91899	8.52051	3.59788
ENSG00000156535.15	3912.67	1.07447	0.133265	8.06265	7.46566e-16	2.57565e-14	CD109	protein_coding	5305.86	851.306	724721	2519.48	197.288	38922.5	4.5093
ENSG00000118473.23	247.357	-1.7624	0.218903	-8.05109	8.20586e-16	2.82367e-14	SGIP1	protein_coding	112.168	22.862	522.671	382.545	89.5226	8014.3	-4.13841
ENSG00000109089.7	412.03	1.33981	0.166441	8.04973	8.29796e-16	2.84796e-14	CDR2L	protein_coding	591.564	60.8403	3701.54	232.496	41.1286	1691.56	6.91469
ENSG00000102996.5	200.639	1.54864	0.192464	8.0464	8.52624e-16	2.91875e-14	MMP15	protein_coding	298.766	38.7693	1503.06	102.513	10.6138	112.653	6.90478
ENSG00000115226.10	254.02	1.36241	0.169532	8.03629	9.26008e-16	3.16179e-14	FNDC4	protein_coding	365.52	36.6041	1339.86	142.521	2.33428	5.44887	8.5982
ENSG00000186684.14	44.1868	3.64738	0.454247	8.02951	9.78621e-16	3.33284e-14	CYP27C1	protein_coding	81.4727	12.0731	145.759	6.90094	4.24395	18.0111	8.24084
ENSG00000090006.18	318.952	1.45485	0.181293	8.02486	1.0164e-15	3.44381e-14	LTBP4	protein_coding	467.734	85.9204	7382.31	170.169	22.2964	497.132	4.74076
ENSG00000145685.14	474.892	-1.35126	0.16838	-8.02507	1.01471e-15	3.44381e-14	LHFPL2	protein_coding	268.392	63.5785	4042.22	681.392	37.9876	1443.06	-7.88615
ENSG00000019144.20	1667.62	0.950348	0.118458	8.02265	1.03491e-15	3.49093e-14	PHLDB1	protein_coding	2198.21	174.86	30576.1	1137.02	82.33	6778.23	7.76494
ENSG00000072571.20	159.911	-2.04122	0.254435	-8.02257	1.03558e-15	3.49093e-14	HMMR	protein_coding	62.0509	24.147	583.076	257.771	33.0993	1095.56	-6.75573
ENSG00000168078.10	138.5	-1.90231	0.237194	-8.02009	1.0567e-15	3.55307e-14	PBK	protein_coding	58.7876	15.6622	245.305	218.213	28.7046	823.953	-6.89495
ENSG00000005238.20	429.026	1.26176	0.157397	8.01646	1.08839e-15	3.65037e-14	ATOSB	protein_coding	606.397	44.7239	2000.23	251.654	38.4399	1477.63	8.50694
ENSG00000154265.16	249.151	-1.37913	0.172087	-8.01412	1.10932e-15	3.71118e-14	ABCA5	protein_coding	138.237	5.09437	25.9526	360.064	37.4889	1405.42	-8.29187
ENSG00000134057.15	497.849	-1.62568	0.202921	-8.01138	1.13427e-15	3.7851e-14	CCNB1	protein_coding	242.693	87.5974	7673.3	753.004	53.6929	2882.93	-7.02418
ENSG00000141753.7	4907.86	1.04234	0.130269	8.00141	1.23005e-15	4.0944e-14	IGFBP4	protein_coding	6606.43	1116.71	1.24704e+06	3209.29	175.021	30632.5	4.25029
ENSG00000151725.12	131.987	-1.89954	0.237498	-7.99813	1.26328e-15	4.19438e-14	CENPU	protein_coding	56.0929	11.4686	131.53	207.881	32.6298	1064.7	-6.20649
ENSG00000159363.19	543.803	1.27105	0.158925	7.99782	1.26642e-15	4.19438e-14	ATP13A2	protein_coding	768.779	142.639	20346	318.827	18.7782	352.62	4.42293
ENSG00000197261.12	40.8891	-4.10513	0.513912	-7.988	1.3714e-15	4.53076e-14	C6orf141	protein_coding	4.83602	3.02831	9.17066	76.9422	9.79431	95.9285	-9.9469
ENSG00000167778.9	384.004	1.14304	0.143253	7.9792	1.47285e-15	4.85383e-14	SPRYD3	protein_coding	529.005	7.6186	58.043	239.002	12.5098	156.495	28.0004
ENSG00000145022.5	237.103	1.36721	0.171471	7.97342	1.54346e-15	5.0739e-14	TCTA	protein_coding	341.846	21.652	468.81	132.361	9.68078	93.7175	12.491
ENSG00000103222.20	1641.2	1.00633	0.126295	7.96809	1.6115e-15	5.28445e-14	ABCC1	protein_coding	2191.63	267.013	71296.1	1090.78	68.8585	4741.49	5.64586
ENSG00000160211.20	1041.15	1.1601	0.145625	7.96638	1.63384e-15	5.34449e-14	G6PD	protein_coding	1437.65	199.044	39618.5	644.655	86.2634	7441.37	5.16966
ENSG00000143603.19	150.21	2.30186	0.289025	7.96423	1.66256e-15	5.42501e-14	KCNN3	protein_coding	248.969	85.1971	7258.55	51.4511	17.4555	304.695	3.21195
ENSG00000169991.11	490.926	1.27148	0.159688	7.96227	1.68911e-15	5.49811e-14	IFFO2	protein_coding	695.438	38.9437	1516.61	286.414	55.6606	3098.1	8.51514
ENSG00000167325.15	589.328	-1.16337	0.146237	-7.95536	1.78611e-15	5.79959e-14	RRM1	protein_coding	363.741	53.8823	2903.3	814.914	47.9182	2296.16	-8.84869
ENSG00000100345.23	19588	0.906109	0.114084	7.94245	1.98232e-15	6.42098e-14	MYH9	protein_coding	25545.9	1079.52	1.16537e+06	13630.2	1656.07	2.74257e+06	8.52435
ENSG00000103034.15	782.802	1.37853	0.173647	7.93868	2.04348e-15	6.60293e-14	NDRG4	protein_coding	1129.7	206.284	42553.1	435.908	88.1807	7775.83	4.37354
ENSG00000136160.17	76.8094	2.41988	0.304983	7.9345	2.11348e-15	6.81252e-14	EDNRB	protein_coding	129.561	28.3536	803.925	24.0582	4.0507	16.4082	5.20933
ENSG00000168487.20	698.597	1.3839	0.174493	7.93096	2.17459e-15	6.99245e-14	BMP1	protein_coding	1009.89	202.476	40996.5	387.304	72.1167	5200.82	4.09644
ENSG00000106853.20	433.974	1.19873	0.151248	7.9256	2.27044e-15	7.28299e-14	PTGR1	protein_coding	604.046	37.8297	1431.08	263.902	34.7385	1206.77	9.36596
ENSG00000147697.10	88.9671	3.38076	0.426581	7.92524	2.27709e-15	7.28668e-14	GSDMC	protein_coding	162.156	116.547	13583.3	15.7783	3.86248	14.9188	1.77521
ENSG00000133110.15	140.043	-2.49322	0.314814	-7.91965	2.38171e-15	7.60311e-14	POSTN	protein_coding	42.4418	11.5481	133.359	237.644	116.545	13582.7	-2.35714
ENSG00000163535.18	170.565	-1.71098	0.216056	-7.91912	2.39199e-15	7.61756e-14	SGO2	protein_coding	79.706	18.8979	357.13	261.423	24.7599	613.055	-8.25057
ENSG00000100644.17	1843.19	-0.885454	0.111858	-7.91586	2.45556e-15	7.80125e-14	HIF1A	protein_coding	1295.04	88.4517	7823.7	2391.34	114.515	13113.7	-10.7147
ENSG00000065328.17	129.689	-1.74955	0.221204	-7.90921	2.59032e-15	8.20969e-14	MCM10	protein_coding	59.2049	9.18555	84.3744	200.173	0.749149	0.561224	-21.6316
ENSG00000112715.26	243.042	1.42286	0.18003	7.90348	2.71219e-15	8.57544e-14	VEGFA	protein_coding	353.91	48.6069	2362.63	132.174	8.13709	66.2123	6.36286
ENSG00000228253.1	1093.61	2.8037	0.354822	7.90169	2.75149e-15	8.67897e-14	MT-ATP8	protein_coding	1913.54	625.97	391839	273.688	75.731	5735.18	3.67798
ENSG00000149591.17	108.125	2.33121	0.295361	7.89274	2.95618e-15	9.30249e-14	TAGLN	protein_coding	181.145	32.1509	1033.68	35.1056	16.4183	269.559	5.721
ENSG00000090776.6	385.062	1.77878	0.225459	7.88958	3.03211e-15	9.51881e-14	EFNB1	protein_coding	595.551	184.775	34141.8	174.574	48.0418	2308.02	3.11836
ENSG00000157456.8	221.039	-1.7093	0.216968	-7.87809	3.32431e-15	1.04006e-13	CCNB2	protein_coding	103.145	32.9347	1084.69	338.933	17.5392	307.623	-8.93649
ENSG00000197299.13	101.208	-2.15003	0.272919	-7.87792	3.32871e-15	1.04006e-13	BLM	protein_coding	36.6345	13.4122	179.887	165.781	5.9188	35.0322	-12.4583
ENSG00000106462.12	213.471	-1.38077	0.175332	-7.87518	3.40256e-15	1.06064e-13	EZH2	protein_coding	118.643	6.34885	40.3078	308.299	11.8297	139.942	-19.9777
ENSG00000146918.20	342.405	-1.40528	0.178888	-7.85562	3.97806e-15	1.23712e-13	NCAPG2	protein_coding	187.455	31.0642	964.984	497.354	76.697	5882.44	-5.29629
ENSG00000125378.16	587.166	-1.40905	0.179564	-7.84708	4.25831e-15	1.32117e-13	BMP4	protein_coding	320.316	55.7206	3104.78	854.017	192.617	37101.5	-3.76415
ENSG00000123219.13	129.31	-1.77472	0.226221	-7.84507	4.32713e-15	1.33939e-13	CENPK	protein_coding	58.3656	7.84861	61.6006	200.255	22.1914	492.459	-8.52486
ENSG00000143127.13	685.056	1.66204	0.211875	7.84444	4.34887e-15	1.34298e-13	ITGA10	protein_coding	1040.22	217.994	47521.2	329.896	114.518	13114.4	4.07949
ENSG00000174749.6	450.036	-1.09785	0.140079	-7.83733	4.60227e-15	1.41793e-13	FAM241A	protein_coding	286.768	13.41	179.829	613.305	37.3065	1391.77	-11.6487
ENSG00000104738.19	505.805	-1.20505	0.153786	-7.83592	4.65424e-15	1.43061e-13	MCM4	protein_coding	305.308	45.7382	2091.98	706.302	63.1496	3987.88	-7.27288
ENSG00000073711.11	279.886	-1.31757	0.16816	-7.83519	4.68126e-15	1.43559e-13	PPP2R3A	protein_coding	160.196	7.02495	49.3499	399.577	46.5816	2169.84	-7.18632
ENSG00000128266.9	45.6896	3.40599	0.434934	7.83105	4.83812e-15	1.48026e-13	GNAZ	protein_coding	83.1956	17.8681	319.269	8.18367	3.33264	11.1065	5.83635
ENSG00000113328.20	1043.34	-1.02208	0.130658	-7.82258	5.17511e-15	1.57972e-13	CCNG1	protein_coding	687.591	89.8015	8064.31	1399.09	67.3409	4534.8	-8.96438
ENSG00000198752.11	2621.03	0.854186	0.109281	7.81645	5.43331e-15	1.65473e-13	CDC42BPB	protein_coding	3375.13	286.939	82333.8	1866.93	10.6173	112.727	7.42832
ENSG00000114346.14	408.894	-1.17876	0.150866	-7.81329	5.5714e-15	1.69289e-13	ECT2	protein_coding	251.339	26.6502	710.232	566.449	40.1249	1610.01	-9.25148
ENSG00000088756.13	283.634	-1.51543	0.194286	-7.79997	6.19196e-15	1.87714e-13	ARHGAP28	protein_coding	146.661	32.046	1026.94	420.606	61.9229	3834.45	-5.55647
ENSG00000132780.17	483.614	-1.13659	0.145768	-7.79726	6.32646e-15	1.91354e-13	NASP	protein_coding	302.592	36.076	1301.48	664.636	41.8821	1754.11	-9.26253
ENSG00000170989.10	1964.05	0.882452	0.113207	7.79503	6.43954e-15	1.9433e-13	S1PR1	protein_coding	2546.46	187.244	35060.3	1381.63	76.3857	5834.78	8.14597
ENSG00000163191.6	1018.41	1.12218	0.143986	7.79368	6.50878e-15	1.95974e-13	S100A11	protein_coding	1396.23	157.225	24719.8	640.594	96.682	9347.41	5.78976
ENSG00000166801.17	357.231	-1.17051	0.15046	-7.77954	7.27897e-15	2.18666e-13	FAM111A	protein_coding	219.5	17.7969	316.731	494.962	24.2278	586.985	-12.9587
ENSG00000076382.17	263.528	-1.41798	0.182278	-7.77921	7.29796e-15	2.18741e-13	SPAG5	protein_coding	142.691	26.0867	680.518	384.366	35.8204	1283.1	-7.71294
ENSG00000128833.13	193.564	-1.73912	0.223616	-7.77725	7.41162e-15	2.21646e-13	MYO5C	protein_coding	88.3305	19.6995	388.072	298.797	59.8681	3584.19	-4.72258
ENSG00000140534.14	159.957	-1.62519	0.20903	-7.77489	7.55139e-15	2.25317e-13	TICRR	protein_coding	77.8474	8.24891	68.0445	242.068	32.5781	1061.33	-6.9107
ENSG00000164054.17	1313.89	0.9023	0.116125	7.7701	7.8422e-15	2.33468e-13	SHISA5	protein_coding	1711.65	136.246	18563	916.123	20.8063	432.901	8.16287
ENSG00000198888.2	7602.18	2.491	0.320819	7.76451	8.196e-15	2.43454e-13	MT-ND1	protein_coding	12908.6	3018.81	9.11322e+06	2295.73	703.554	494988	4.84204
ENSG00000110047.18	955.354	0.942986	0.121473	7.76295	8.29779e-15	2.45926e-13	EHD1	protein_coding	1257	83.0202	6892.36	653.71	34.8744	1216.22	9.47474
ENSG00000105520.11	255.864	1.27412	0.164215	7.75883	8.57154e-15	2.53473e-13	PLPPR2	protein_coding	362.153	16.12	259.853	149.576	8.29973	68.8855	16.5808
ENSG00000128918.15	524.391	1.3665	0.176156	7.75731	8.67498e-15	2.5596e-13	ALDH1A2	protein_coding	754.525	144.044	20748.7	294.257	50.5812	2558.46	4.26364
ENSG00000155090.15	450.65	1.21037	0.156051	7.75626	8.74738e-15	2.57523e-13	KLF10	protein_coding	630.323	13.8841	192.767	270.977	47.6567	2271.16	10.238
ENSG00000147065.18	10952.6	0.82694	0.106637	7.75469	8.85609e-15	2.60145e-13	MSN	protein_coding	14009	634.168	402170	7896.09	683.58	467282	9.27133
ENSG00000102384.14	192.914	-1.57725	0.203487	-7.75113	9.10797e-15	2.66952e-13	CENPI	protein_coding	96.8545	17.0327	290.112	288.974	40.9783	1679.22	-6.12249
ENSG00000100647.8	446.754	1.19214	0.154017	7.74032	9.91705e-15	2.90024e-13	SUSD6	protein_coding	621.449	76.8982	5913.33	272.058	26.2329	688.166	6.08143
ENSG00000115461.5	1495.54	10.2595	1.32626	7.73568	1.0285e-14	3.00122e-13	IGFBP5	protein_coding	2988.68	3410.63	1.16324e+07	2.40087	2.1903	4.79742	1.23826
ENSG00000162496.9	145.487	-1.63498	0.211593	-7.727	1.10112e-14	3.20606e-13	DHRS3	protein_coding	70.5122	11.3667	129.202	220.462	3.26147	10.6372	-17.9327
ENSG00000138190.17	1268.24	-1.16859	0.151434	-7.71685	1.19236e-14	3.46413e-13	EXOC6	protein_coding	782.061	168.865	28515.6	1754.43	128.165	16426.3	-6.48665
ENSG00000138668.20	970.278	-0.99603	0.129184	-7.71019	1.25632e-14	3.64197e-13	HNRNPD	protein_coding	648.213	57.0983	3260.22	1292.34	114.248	13052.6	-7.13222
ENSG00000184445.12	329.508	-1.1465	0.148856	-7.70208	1.3387e-14	3.87228e-13	KNTC1	protein_coding	205.04	2.61003	6.81226	453.976	10.8972	118.748	-31.4178
ENSG00000090889.12	261.891	-1.43845	0.186853	-7.69831	1.37882e-14	3.97966e-13	KIF4A	protein_coding	141.09	31.8805	1016.37	382.691	12.2798	150.794	-10.0011
ENSG00000035499.13	83.2933	-2.15718	0.280481	-7.69099	1.46003e-14	4.20489e-13	DEPDC1B	protein_coding	30.6525	5.90297	34.845	135.934	18.3614	337.142	-7.71976
ENSG00000132376.20	369.095	1.19996	0.156737	7.65591	1.91941e-14	5.51591e-13	INPP5K	protein_coding	513.566	26.4095	697.461	224.624	29.1702	850.901	10.3846
ENSG00000168003.19	825.465	0.982626	0.128597	7.64115	2.15283e-14	6.17331e-13	SLC3A2	protein_coding	1095.66	105.097	11045.3	555.266	26.4384	698.987	7.05206
ENSG00000171320.15	102.827	-1.895	0.248043	-7.63982	2.17528e-14	6.2242e-13	ESCO2	protein_coding	43.6995	5.82234	33.8997	161.955	17.652	311.594	-8.9974
ENSG00000158955.11	53.8342	9.24108	1.21276	7.61987	2.5393e-14	7.23456e-13	WNT9B	protein_coding	107.668	16.5649	274.397	0	0	0	9.19208
ENSG00000166147.15	4007.92	1.13408	0.148831	7.61992	2.53832e-14	7.23456e-13	FBN1	protein_coding	5505.87	837.588	701554	2509.96	438.878	192614	4.48057
ENSG00000177425.11	786.122	-1.22569	0.160914	-7.61708	2.59488e-14	7.37703e-13	PAWR	protein_coding	472.06	97.3914	9485.09	1100.18	139.156	19364.3	-5.22987
ENSG00000092621.13	193.342	-1.70364	0.22396	-7.60689	2.80775e-14	7.9651e-13	PHGDH	protein_coding	89.9481	24.128	582.163	296.736	53.5217	2864.58	-4.98123
ENSG00000152104.12	3648.72	1.016	0.133617	7.60378	2.87599e-14	8.14128e-13	PTPN14	protein_coding	4883.98	778.607	606229	2413.46	182.139	33174.7	4.36933
ENSG00000173210.21	922.825	1.35513	0.178553	7.5895	3.21133e-14	9.07114e-13	ABLIM3	protein_coding	1326.5	322.308	103882	519.152	99.1141	9823.61	3.38598
ENSG00000114544.17	388.246	1.10996	0.146289	7.58743	3.26311e-14	9.19781e-13	SLC41A3	protein_coding	531.053	36.8557	1358.34	245.439	12.0832	146.004	10.4141
ENSG00000072682.20	419.408	1.20154	0.158462	7.58249	3.38975e-14	9.53447e-13	P4HA2	protein_coding	585.46	46.7174	2182.52	253.357	38.7239	1499.54	7.74003
ENSG00000121152.10	149.976	-1.78464	0.235589	-7.57525	3.58429e-14	1.00603e-12	NCAPH	protein_coding	66.8937	21.393	457.66	233.058	13.542	183.386	-9.28128
ENSG00000136295.16	2522.29	0.85117	0.112457	7.56884	3.76576e-14	1.05473e-12	TTYH3	protein_coding	3246.52	167.978	28216.7	1798.07	151.77	23034.1	9.04832
ENSG00000160683.5	179.994	1.42556	0.188413	7.56618	3.84372e-14	1.07429e-12	CXCR5	protein_coding	262.618	17.4437	304.281	97.3694	5.80709	33.7223	12.7114
ENSG00000138185.20	1632.62	1.50074	0.19836	7.56572	3.85709e-14	1.07576e-12	ENTPD1	protein_coding	2411.56	188.444	35511.3	853.686	311.9	97281.4	6.04588
ENSG00000123737.13	235.488	-1.28176	0.169548	-7.55988	4.03435e-14	1.12284e-12	EXOSC9	protein_coding	137.55	8.53029	72.7658	333.427	14.5305	211.136	-16.4405
ENSG00000157350.13	835.607	0.990896	0.13118	7.55371	4.23028e-14	1.1749e-12	ST3GAL2	protein_coding	1111.02	96.7559	9361.71	560.193	49.4016	2440.52	7.17049
ENSG00000087586.18	210.078	-1.46919	0.194527	-7.55262	4.26588e-14	1.18231e-12	AURKA	protein_coding	111.564	19.3543	374.589	308.593	33.1472	1098.74	-7.2593
ENSG00000139132.16	376.276	-1.66365	0.220497	-7.54499	4.52311e-14	1.25099e-12	FGD4	protein_coding	181.859	62.2522	3875.34	570.693	93.8766	8812.82	-4.88181
ENSG00000079432.9	777.113	0.9367	0.12419	7.54247	4.61155e-14	1.27279e-12	CIC	protein_coding	1020.95	62.5052	3906.9	533.272	24.3766	594.218	10.28
ENSG00000177469.13	9062.07	0.740481	0.0981933	7.54106	4.66174e-14	1.28397e-12	CAVIN1	protein_coding	11338.7	317.518	100818	6785.47	340.767	116122	13.8249
ENSG00000122515.16	646.504	1.01175	0.134235	7.5372	4.80178e-14	1.31979e-12	ZMIZ2	protein_coding	864.315	82.0047	6724.78	428.692	21.7521	473.154	7.26142
ENSG00000161714.12	262.631	1.3121	0.174152	7.53424	4.91178e-14	1.34723e-12	PLCD3	protein_coding	374.231	35.0016	1225.12	151.031	18.3957	338.403	7.98286
ENSG00000072274.14	1307.21	-1.24189	0.16502	-7.5257	5.24389e-14	1.43535e-12	TFRC	protein_coding	778.043	127.944	16369.7	1836.37	377.877	142791	-3.7516
ENSG00000171621.14	613.849	1.2712	0.168979	7.52284	5.36003e-14	1.46412e-12	SPSB1	protein_coding	869.177	55.4052	3069.73	358.52	89.305	7975.38	6.87161
ENSG00000031081.11	1808.67	0.850655	0.113191	7.51522	5.68172e-14	1.54879e-12	ARHGAP31	protein_coding	2326.79	122.527	15012.9	1290.56	93.0596	8660.09	9.52461
ENSG00000119669.5	218.862	1.52119	0.202591	7.50868	5.97254e-14	1.62473e-12	IRF2BPL	protein_coding	324.6	68.5352	4697.08	113.124	8.88556	78.9532	4.32755
ENSG00000115762.17	963.843	0.904534	0.12048	7.50774	6.01588e-14	1.63316e-12	PLEKHB2	protein_coding	1257.25	54.7497	2997.53	670.433	46.9242	2201.88	11.5091
ENSG00000125810.10	9441.14	0.821828	0.109519	7.504	6.18985e-14	1.67696e-12	CD93	protein_coding	12061	480.037	230435	6821.24	680.299	462806	8.89993
ENSG00000005884.18	913.582	0.990406	0.132072	7.49898	6.43161e-14	1.7389e-12	ITGA3	protein_coding	1215	153.849	23669.6	612.166	6.32485	40.0037	5.53667
ENSG00000166311.10	453.643	1.05104	0.140224	7.49546	6.60646e-14	1.78253e-12	SMPD1	protein_coding	612.446	26.419	697.964	294.841	22.3313	498.688	12.9843
ENSG00000184357.5	1467.76	-1.35158	0.180368	-7.49347	6.70769e-14	1.80617e-12	H1-5	protein_coding	825.008	278.256	77426.3	2110.51	105.029	11031.2	-6.11254
ENSG00000101003.12	147.498	-1.58811	0.21223	-7.48296	7.26665e-14	1.95271e-12	GINS1	protein_coding	73.3285	10.7325	115.185	221.668	18.3452	336.547	-9.8703
ENSG00000156313.15	216.995	-1.43285	0.191553	-7.48018	7.42185e-14	1.99038e-12	RPGR	protein_coding	117.297	8.62337	74.3625	316.694	50.0097	2500.97	-5.55672
ENSG00000142459.9	201.71	1.33194	0.178147	7.47663	7.62503e-14	2.04073e-12	EVI5L	protein_coding	288.699	13.2863	176.525	114.721	5.7192	32.7093	17.0096
ENSG00000185737.13	232.536	1.48054	0.198248	7.46811	8.13572e-14	2.17302e-12	NRG3	protein_coding	341.825	49.678	2467.9	123.247	22.9445	526.449	5.64899
ENSG00000122565.19	937.966	-1.07155	0.143868	-7.44818	9.46354e-14	2.5226e-12	CBX3	protein_coding	605.202	102.244	10453.8	1270.73	94.9505	9015.59	-6.74535
ENSG00000197872.11	434.737	-1.12693	0.151324	-7.44713	9.5392e-14	2.53766e-12	CYRIA	protein_coding	273.531	32.2836	1042.23	595.944	51.353	2637.13	-7.51695
ENSG00000126391.14	654.129	1.24765	0.167616	7.4435	9.80547e-14	2.60326e-12	FRMD8	protein_coding	920.187	195.361	38166	388.071	40.1619	1612.98	3.77307
ENSG00000196924.19	20794.3	0.78367	0.105311	7.44151	9.95441e-14	2.63752e-12	FLNA	protein_coding	26307.1	2114.2	4.46985e+06	15281.4	764.488	584442	6.9357
ENSG00000173482.17	873.481	1.30898	0.175952	7.43942	1.01126e-13	2.67409e-12	PTPRM	protein_coding	1243.61	229.318	52586.9	503.354	110.697	12253.7	4.11124
ENSG00000149212.12	357.95	-1.52488	0.205009	-7.43809	1.02151e-13	2.69582e-12	SESN3	protein_coding	183.941	22.0714	487.147	531.959	153.993	23713.8	-3.16373
ENSG00000164932.13	141.838	-1.89512	0.25494	-7.43361	1.0567e-13	2.78313e-12	CTHRC1	protein_coding	60.039	19.5075	380.542	223.638	40.8498	1668.71	-5.11091
ENSG00000121579.14	953.526	-1.02123	0.13752	-7.42601	1.11924e-13	2.942e-12	NAA50	protein_coding	630.296	78.4718	6157.82	1276.76	128.715	16567.4	-6.0646
ENSG00000067113.17	187.304	1.39317	0.187663	7.4238	1.13804e-13	2.98549e-12	PLPP1	protein_coding	271.358	19.7354	389.486	103.25	9.53446	90.906	10.8469
ENSG00000059804.17	454.901	1.59149	0.214532	7.41845	1.18501e-13	3.10257e-12	SLC2A3	protein_coding	682.442	192.944	37227.4	227.359	57.7939	3340.13	3.19533
ENSG00000164754.16	1275.26	-0.892744	0.120396	-7.41508	1.21552e-13	3.17617e-12	RAD21	protein_coding	893.471	92.1882	8498.67	1657.04	50.5776	2558.09	-10.2696
ENSG00000164985.15	521.411	-1.178	0.159115	-7.40345	1.32695e-13	3.46053e-12	PSIP1	protein_coding	319.678	59.6884	3562.71	723.144	58.5741	3430.93	-6.82293
ENSG00000109046.15	3338.85	-1.34936	0.182296	-7.40203	1.34116e-13	3.4907e-12	WSB1	protein_coding	1882	200.301	40120.4	4795.71	1563.65	2.445e+06	-2.6139
ENSG00000075218.19	218.608	-1.63501	0.220953	-7.3998	1.36394e-13	3.54302e-12	GTSE1	protein_coding	106.075	34.5002	1190.26	331.14	26.0577	679.003	-7.36186
ENSG00000158109.15	585.193	1.08404	0.146507	7.39929	1.36915e-13	3.54961e-12	TPRG1L	protein_coding	794.858	108.2	11707.2	375.529	28.3477	803.594	5.30186
ENSG00000140961.14	97.836	1.91609	0.259732	7.37716	1.61708e-13	4.18418e-12	OSGIN1	protein_coding	154.802	29.5759	874.733	40.8703	3.49086	12.1861	5.41024
ENSG00000010278.15	4455.56	1.19903	0.16274	7.36776	1.73514e-13	4.48092e-12	CD9	protein_coding	6207.25	1469.1	2.15827e+06	2703.87	424.416	180129	3.23999
ENSG00000124207.17	1158.56	-0.910977	0.123777	-7.35981	1.84177e-13	4.74703e-12	CSE1L	protein_coding	805.111	85.097	7241.5	1512	73.863	5455.75	-8.87185
ENSG00000144554.13	169.757	-1.58833	0.216032	-7.35229	1.9484e-13	5.01213e-12	FANCD2	protein_coding	84.1283	19.0638	363.428	255.387	30.2839	917.117	-6.76814
ENSG00000107819.15	779.491	0.930898	0.126646	7.3504	1.97609e-13	5.0735e-12	SFXN3	protein_coding	1022.16	91.4676	8366.32	536.818	7.13176	50.862	7.48141
ENSG00000185340.16	310.013	1.2036	0.163831	7.34659	2.03325e-13	5.21016e-12	GAS2L1	protein_coding	432.779	55.5537	3086.22	187.246	8.75479	76.6463	6.17427
ENSG00000165304.8	242.575	-1.52279	0.207733	-7.33052	2.29259e-13	5.86337e-12	MELK	protein_coding	125.246	35.2032	1239.27	359.905	37.2661	1388.76	-6.47347
ENSG00000166508.19	662.6	-1.11022	0.151488	-7.32875	2.32303e-13	5.92976e-12	MCM7	protein_coding	418.375	80.7858	6526.35	906.825	36.8569	1358.43	-7.7793
ENSG00000140525.20	462.674	-1.01431	0.138417	-7.32794	2.33713e-13	5.95429e-12	FANCI	protein_coding	306.51	11.6946	136.763	618.839	39.2917	1543.84	-10.7744
ENSG00000104783.15	43.6533	8.94015	1.22063	7.32423	2.40283e-13	6.10993e-12	KCNN4	protein_coding	87.3066	16.7242	279.7	0	0	0	7.38271
ENSG00000010438.17	165.459	1.97778	0.270216	7.31924	2.49378e-13	6.32905e-12	PRSS3	protein_coding	264.393	58.9767	3478.25	66.5262	27.2538	742.77	4.30704
ENSG00000213722.10	438.043	1.00556	0.137608	7.30747	2.72216e-13	6.89544e-12	DDAH2	protein_coding	585.007	21.727	472.063	291.079	9.98471	99.6944	17.384
ENSG00000101331.17	131.07	1.88553	0.258066	7.30637	2.74456e-13	6.93891e-12	CCM2L	protein_coding	205.581	41.7864	1746.11	56.5585	16.355	267.485	4.69658
ENSG00000124440.16	116.444	1.85686	0.254397	7.29908	2.89735e-13	7.31127e-12	HIF3A	protein_coding	182.199	15.1262	228.801	50.6894	17.4246	303.616	8.06023
ENSG00000119899.13	273.411	1.22205	0.167506	7.29553	2.97491e-13	7.49269e-12	SLC17A5	protein_coding	382.979	43.4012	1883.66	163.844	2.00871	4.03492	7.13281
ENSG00000143774.18	859.504	0.932121	0.127855	7.29046	3.08895e-13	7.75498e-12	GUK1	protein_coding	1127.85	107.513	11559.1	591.159	29.6956	881.828	6.80472
ENSG00000171303.8	42.1153	8.88559	1.21881	7.29038	3.09075e-13	7.75498e-12	KCNK3	protein_coding	84.2305	7.70608	59.3836	0	0	0	15.4579
ENSG00000178718.7	227.936	1.33932	0.183745	7.28898	3.12315e-13	7.82145e-12	RPP25	protein_coding	326.562	45.9437	2110.82	129.31	10.6669	113.784	5.91438
ENSG00000150510.17	242.517	1.22747	0.168436	7.28743	3.15931e-13	7.89709e-12	FAM124A	protein_coding	339.743	26.8918	723.167	145.292	1.69677	2.87903	10.2057
ENSG00000204103.4	120.28	2.33426	0.320873	7.27472	3.47129e-13	8.66056e-12	MAFB	protein_coding	200.249	74.2471	5512.63	40.3101	17.4569	304.745	2.96556
ENSG00000102172.16	658.158	-1.07653	0.148008	-7.27345	3.50409e-13	8.72597e-12	SMS	protein_coding	424.563	55.7423	3107.21	891.754	104.599	10940.9	-5.57443
ENSG00000186193.9	104.902	-1.82851	0.251654	-7.26596	3.70409e-13	9.20671e-12	SAPCD2	protein_coding	45.9211	7.97129	63.5414	163.882	22.596	510.578	-6.96229
ENSG00000155366.17	1995.93	0.993732	0.136804	7.26392	3.76017e-13	9.3286e-12	RHOC	protein_coding	2657.91	318.116	101198	1333.94	189.937	36076.2	5.05355
ENSG00000122952.17	200.98	-1.45704	0.201045	-7.24736	4.24982e-13	1.05237e-11	ZWINT	protein_coding	107.601	14.3253	205.214	294.359	48.4925	2351.52	-5.22338
ENSG00000251322.11	2002.94	1.02563	0.141531	7.24669	4.2707e-13	1.05556e-11	SHANK3	protein_coding	2685.38	516.145	266405	1320.51	59.7319	3567.9	3.71488
ENSG00000204262.14	3337.02	0.783178	0.108265	7.23388	4.69403e-13	1.15804e-11	COL5A2	protein_coding	4222.01	215.971	46643.5	2452.02	174.699	30519.8	9.01113
ENSG00000171552.14	879.239	0.98378	0.136079	7.2295	4.84782e-13	1.19375e-11	BCL2L1	protein_coding	1168.69	63.3	4006.89	589.783	81.9979	6723.66	7.90344
ENSG00000143815.15	765.278	-1.12345	0.155596	-7.22031	5.18703e-13	1.27491e-11	LBR	protein_coding	480.381	68.8735	4743.56	1050.18	167.608	28092.3	-4.44692
ENSG00000143850.16	153.34	1.88288	0.260893	7.21706	5.31233e-13	1.30329e-11	PLEKHA6	protein_coding	241.288	87.282	7618.15	65.3918	7.39548	54.6931	2.83984
ENSG00000162434.14	3473.43	0.763235	0.105857	7.21007	5.59221e-13	1.36942e-11	JAK1	protein_coding	4371.92	232.782	54187.3	2574.94	144.34	20834	9.27824
ENSG00000171208.10	239.585	-1.30594	0.18137	-7.20043	6.00217e-13	1.4671e-11	NETO2	protein_coding	138.198	20.2301	409.256	340.971	33.8829	1148.05	-7.26674
ENSG00000125868.16	2790.69	0.991011	0.13796	7.1833	6.80476e-13	1.65933e-11	DSTN	protein_coding	3714.26	670.569	449663	1867.12	146.106	21347.1	3.80628
ENSG00000171408.14	184.626	-1.64597	0.229144	-7.18312	6.81366e-13	1.65933e-11	PDE7B	protein_coding	89.6257	32.4147	1050.71	279.627	17.1656	294.659	-7.32573
ENSG00000143341.12	424.748	1.40077	0.19504	7.18196	6.87211e-13	1.67049e-11	HMCN1	protein_coding	615.822	136.351	18591.7	233.674	47.5411	2260.16	3.7426
ENSG00000174640.15	1904.39	5.43407	0.757026	7.17817	7.06499e-13	1.71423e-11	SLCO2A1	protein_coding	3722.42	1725.56	2.97757e+06	86.361	67.8439	4602.8	2.97769
ENSG00000181163.14	4256.42	-0.930145	0.129825	-7.1646	7.80118e-13	1.8894e-11	NPM1	protein_coding	2930.1	372.236	138560	5582.74	624.251	389689	-5.16149
ENSG00000187244.12	232.036	1.64135	0.2291	7.16435	7.81593e-13	1.88952e-11	BCAM	protein_coding	351.024	108.029	11670.3	113.048	22.3635	500.125	3.05069
ENSG00000116729.14	1528.2	1.00284	0.140016	7.16231	7.93286e-13	1.91429e-11	WLS	protein_coding	2039.86	181.582	32972.1	1016.54	165.668	27445.8	5.88771
ENSG00000144724.20	1090.72	1.22862	0.171742	7.15386	8.43727e-13	2.03231e-11	PTPRG	protein_coding	1529.51	339.9	115532	651.923	105.997	11235.3	3.48578
ENSG00000101335.10	357.012	1.26468	0.176872	7.15026	8.66125e-13	2.08247e-11	MYL9	protein_coding	504.425	76.8757	5909.88	209.6	33.3076	1109.4	4.97661
ENSG00000105499.14	102.056	1.91768	0.268412	7.14454	9.03001e-13	2.1672e-11	PLA2G4C	protein_coding	162.124	11.1043	123.305	41.9872	14.839	220.195	9.16702
ENSG00000105538.10	687.202	1.04265	0.146	7.14143	9.23635e-13	2.21271e-11	RASIP1	protein_coding	924.772	120.561	14534.9	449.632	49.9525	2495.25	5.14904
ENSG00000130589.16	293.64	1.1044	0.154689	7.13946	9.3701e-13	2.2407e-11	HELZ2	protein_coding	400.771	17.1421	293.853	186.509	1.79757	3.23125	17.5801
ENSG00000198682.13	1616.34	1.08762	0.15244	7.13474	9.69703e-13	2.31471e-11	PAPSS2	protein_coding	2198.97	263.773	69576.3	1033.71	199.756	39902.3	4.98051
ENSG00000111247.15	72.4523	-2.06155	0.289013	-7.13308	9.81467e-13	2.33857e-11	RAD51AP1	protein_coding	28.0897	4.02193	16.1759	116.815	11.8654	140.788	-10.0153
ENSG00000069275.13	3074.94	-0.907047	0.127203	-7.13073	9.98394e-13	2.37464e-11	NUCKS1	protein_coding	2140.01	322.913	104273	4009.87	245.124	60085.7	-6.52269
ENSG00000166340.18	819.983	0.985892	0.138293	7.12901	1.01096e-12	2.39679e-11	TPP1	protein_coding	1089.64	51.9298	2696.7	550.325	83.4816	6969.17	7.75776
ENSG00000171223.6	154.664	1.80307	0.252921	7.12896	1.01133e-12	2.39679e-11	JUNB	protein_coding	240.525	74.339	5526.29	68.8028	11.3278	128.319	3.22953
ENSG00000008513.17	918.384	0.99303	0.13957	7.11494	1.11959e-12	2.64864e-11	ST3GAL1	protein_coding	1222.93	157.661	24857	613.833	61.1749	3742.36	5.09362
ENSG00000137463.5	73.6687	-2.04618	0.287748	-7.11103	1.15179e-12	2.71995e-11	MGARP	protein_coding	28.8409	1.22148	1.49202	118.497	16.7772	281.474	-7.53747
ENSG00000136450.13	710.634	-0.884035	0.124329	-7.11046	1.15657e-12	2.72637e-11	SRSF1	protein_coding	500.067	23.2566	540.871	921.201	39.5897	1567.34	-12.9711
ENSG00000071539.14	196.723	-1.46945	0.207117	-7.09477	1.29569e-12	3.0489e-11	TRIP13	protein_coding	103.762	24.7588	613	289.684	28.4209	807.749	-6.97568
ENSG00000100749.9	212.045	-1.31366	0.185187	-7.09369	1.30587e-12	3.06741e-11	VRK1	protein_coding	122.041	15.7575	248.297	302.05	25.1381	631.926	-8.58052
ENSG00000166888.12	1180.62	0.834076	0.117692	7.08694	1.3711e-12	3.21169e-11	STAT6	protein_coding	1512.39	123.497	15251.5	848.848	14.739	217.239	7.54498
ENSG00000178177.17	334.057	-1.1922	0.168228	-7.08683	1.37215e-12	3.21169e-11	LCORL	protein_coding	203.926	28.7338	825.633	464.189	53.6515	2878.48	-6.04764
ENSG00000119714.11	36.6267	3.34215	0.471839	7.08324	1.40824e-12	3.29038e-11	GPR68	protein_coding	66.3027	9.44349	89.1795	6.95075	3.51878	12.3818	8.32886
ENSG00000165480.16	108.083	-1.99954	0.282322	-7.08248	1.41593e-12	3.30251e-11	SKA3	protein_coding	42.6427	17.6239	310.604	173.524	24.8967	619.844	-6.06802
ENSG00000175455.16	381.562	-1.08935	0.153979	-7.07464	1.49834e-12	3.48859e-11	CCDC14	protein_coding	244.057	16.2039	262.567	519.068	56.8992	3237.51	-6.57394
ENSG00000146281.6	87.5138	-1.99748	0.282504	-7.0706	1.54262e-12	3.58537e-11	PM20D2	protein_coding	35.0848	2.43883	5.94788	139.943	35.3778	1251.59	-4.18173
ENSG00000135048.14	1296.79	0.895054	0.126871	7.05481	1.72842e-12	4.01018e-11	CEMIP2	protein_coding	1685.73	159.554	25457.6	907.859	81.7626	6685.13	6.13592
ENSG00000179335.20	666.47	0.958324	0.135898	7.05177	1.76657e-12	4.09152e-11	CLK3	protein_coding	879.656	83.4421	6962.58	453.284	36.1303	1305.4	6.63137
ENSG00000154839.10	118.033	-1.82202	0.258645	-7.04446	1.86188e-12	4.30474e-11	SKA1	protein_coding	51.527	15.8649	251.694	184.538	27.9794	782.848	-5.84828
ENSG00000186185.14	203.54	-1.53882	0.218495	-7.04282	1.88385e-12	4.34794e-11	KIF18B	protein_coding	103.554	31.5849	997.603	303.527	28.9894	840.386	-6.59651
ENSG00000162430.18	3169.07	1.03601	0.147125	7.04171	1.89891e-12	4.3751e-11	SELENON	protein_coding	4259.2	891.733	795187	2078.93	174.811	30558.8	3.39314
ENSG00000173535.15	292.744	-1.38424	0.196892	-7.03045	2.05867e-12	4.73493e-11	TNFRSF10C	protein_coding	163.33	41.2281	1699.76	422.158	51.0957	2610.77	-5.57521
ENSG00000070526.15	29.7428	4.68006	0.66591	7.02806	2.09422e-12	4.80836e-11	ST6GALNAC1	protein_coding	57.23	15.9129	253.219	2.25561	1.22024	1.48899	4.8714
ENSG00000235750.10	209.298	-1.43932	0.204867	-7.02565	2.13077e-12	4.8838e-11	KIAA0040	protein_coding	113.311	15.1275	228.842	305.284	61.0633	3728.72	-4.3156
ENSG00000265972.6	436.578	3.00273	0.42746	7.02459	2.14694e-12	4.91237e-11	TXNIP	protein_coding	776.048	77.2759	5971.57	97.1086	52.4404	2750	10.2813
ENSG00000117595.13	214.307	1.95772	0.278902	7.0194	2.22822e-12	5.08957e-11	IRF6	protein_coding	341.1	146.8	21550.2	87.5144	7.06932	49.9753	2.44012
ENSG00000141349.10	472.265	1.00252	0.142845	7.01823	2.24699e-12	5.1236e-11	G6PC3	protein_coding	629.629	54.3314	2951.9	314.901	21.7729	474.061	7.60428
ENSG00000048471.14	301.496	1.16846	0.166638	7.01196	2.35001e-12	5.34931e-11	SNX29	protein_coding	417.498	39.1491	1532.65	185.495	22.9113	524.927	7.23321
ENSG00000178075.20	124.665	-1.54353	0.220354	-7.00478	2.47383e-12	5.62149e-11	GRAMD1C	protein_coding	63.5506	5.69166	32.395	185.78	14.6487	214.584	-10.9992
ENSG00000140497.16	522.819	1.03641	0.148294	6.98886	2.77133e-12	6.28673e-11	SCAMP2	protein_coding	702.374	102.782	10564.1	343.265	9.07692	82.3905	4.92197
ENSG00000174718.12	856.674	-0.925965	0.132585	-6.98391	2.87077e-12	6.49177e-11	RESF1	protein_coding	590.751	30.811	949.318	1122.6	132.549	17569.2	-5.52711
ENSG00000186350.12	576.817	0.885993	0.126863	6.98387	2.87151e-12	6.49177e-11	RXRA	protein_coding	748.513	21.2207	450.317	405.12	6.04425	36.5329	22.0094
ENSG00000066322.15	799.539	0.913894	0.130912	6.98098	2.93131e-12	6.61567e-11	ELOVL1	protein_coding	1044.63	102.339	10473.3	554.448	34.2698	1174.42	6.42323
ENSG00000164109.14	163.685	-1.77088	0.253704	-6.98009	2.94983e-12	6.64616e-11	MAD2L1	protein_coding	74.1026	26.0944	680.918	253.267	47.0431	2213.05	-4.70997
ENSG00000147010.19	400.455	1.07843	0.154553	6.9777	3.00059e-12	6.74903e-11	SH3KBP1	protein_coding	544.105	64.017	4098.17	256.806	20.5186	421.012	6.04394
ENSG00000142945.13	186.693	-1.64047	0.235361	-6.97004	3.1684e-12	7.11441e-11	KIF2C	protein_coding	90.0963	32.3748	1048.13	283.29	26.0389	678.025	-6.5761
ENSG00000152926.16	349.108	-1.23617	0.177516	-6.96374	3.31367e-12	7.428e-11	ZNF117	protein_coding	208.973	41.9129	1756.69	489.243	46.26	2139.99	-6.34957
ENSG00000166851.15	328.424	-1.30098	0.187015	-6.95656	3.48687e-12	7.80304e-11	PLK1	protein_coding	188.8	49.7973	2479.77	468.048	26.293	691.32	-7.01293
ENSG00000078269.15	1672.7	0.998693	0.143584	6.95548	3.51364e-12	7.8497e-11	SYNJ2	protein_coding	2228.79	392.835	154320	1116.61	109.532	11997.2	3.85674
ENSG00000119326.15	521.256	-1.0336	0.148636	-6.9539	3.5532e-12	7.92472e-11	CTNNAL1	protein_coding	342.674	44.1657	1950.61	699.837	64.7647	4194.47	-6.44344
ENSG00000196584.4	70.0642	-2.21238	0.318955	-6.93632	4.02452e-12	8.9608e-11	XRCC2	protein_coding	24.5312	8.09371	65.5081	115.597	21.607	466.864	-5.58167
ENSG00000104213.13	382.843	-1.06472	0.153523	-6.93522	4.05582e-12	9.01535e-11	PDGFRL	protein_coding	248.02	30.8705	952.985	517.666	31.5792	997.243	-8.63505
ENSG00000150457.9	920.312	0.912766	0.131639	6.93383	4.09583e-12	9.08904e-11	LATS2	protein_coding	1202.32	62.4338	3897.98	638.302	78.2349	6120.7	7.96899
ENSG00000101210.14	79.8898	2.75372	0.397203	6.93279	4.12633e-12	9.14142e-11	EEF1A2	protein_coding	139.771	59.0842	3490.94	20.0091	12.7503	162.571	2.80205
ENSG00000122642.11	979.61	0.820712	0.118388	6.93239	4.13798e-12	9.15191e-11	FKBP9	protein_coding	1251.33	63.8665	4078.93	707.891	35.3521	1249.77	10.5282
ENSG00000125968.9	336.347	1.61774	0.233558	6.92651	4.3136e-12	9.52442e-11	ID1	protein_coding	508.048	192.803	37172.9	164.645	33.2065	1102.67	2.48232
ENSG00000142089.17	1399.75	1.10756	0.159943	6.92472	4.3684e-12	9.62937e-11	IFITM3	protein_coding	1911.14	433.668	188068	888.368	78.8446	6216.47	3.28151
ENSG00000144381.18	1795.12	-0.936938	0.13532	-6.92387	4.39466e-12	9.67118e-11	HSPD1	protein_coding	1232.67	170.985	29235.7	2357.58	258.415	66778.2	-5.13412
ENSG00000123473.17	222.13	-1.19382	0.172495	-6.9209	4.48795e-12	9.8601e-11	STIL	protein_coding	135.014	6.13143	37.5944	309.246	18.0034	324.123	-12.9556
ENSG00000168610.17	1810.4	0.756779	0.109521	6.9099	4.84982e-12	1.06375e-10	STAT3	protein_coding	2274.6	135.214	18282.9	1346.19	48.5821	2360.22	9.13827
ENSG00000158062.21	1127.95	1.28226	0.185606	6.90851	4.89771e-12	1.07248e-10	UBXN11	protein_coding	1599.5	337.84	114136	656.392	163.698	26796.9	3.55281
ENSG00000287080.2	372.918	-1.32203	0.191457	-6.90508	5.01746e-12	1.09689e-10	H3C3	protein_coding	212.131	63.4386	4024.46	533.706	36.1942	1310.02	-6.2266
ENSG00000132199.20	602.997	-0.907918	0.131585	-6.89985	5.20567e-12	1.13616e-10	ENOSF1	protein_coding	418.754	25.4582	648.119	787.24	47.628	2268.43	-9.64943
ENSG00000136378.15	734.469	1.222	0.177273	6.89331	5.45087e-12	1.18772e-10	ADAMTS7	protein_coding	1028.05	249.39	62195.5	440.885	68.1434	4643.53	3.2119
ENSG00000150991.16	4251.21	0.828314	0.120284	6.8863	5.72607e-12	1.24563e-10	UBC	protein_coding	5439.43	508.574	258647	3062.98	312.017	97354.8	5.63272
ENSG00000183060.16	167.564	1.34222	0.194936	6.88542	5.76155e-12	1.2513e-10	LYSMD4	protein_coding	240.816	16.5863	275.106	94.3125	8.9573	80.2332	10.9911
ENSG00000089280.19	1246.02	-0.859561	0.124854	-6.88453	5.79799e-12	1.25715e-10	FUS	protein_coding	885.062	74.3448	5527.15	1606.98	140.914	19856.9	-6.40803
ENSG00000012048.25	216.156	-1.2403	0.18031	-6.87868	6.04091e-12	1.30768e-10	BRCA1	protein_coding	128.411	7.07104	49.9996	303.9	33.6065	1129.4	-7.22661
ENSG00000108602.18	42.7154	6.4801	0.942108	6.87831	6.05688e-12	1.309e-10	ALDH3A1	protein_coding	84.473	48.1457	2318.01	0.957717	1.09077	1.18978	2.45252
ENSG00000120437.9	598.676	-1.11829	0.162972	-6.86188	6.7962e-12	1.46639e-10	ACAT2	protein_coding	376.673	61.1883	3744.01	820.678	129.359	16733.8	-4.38794
ENSG00000148120.19	385.83	1.50431	0.219481	6.85393	7.18472e-12	1.54769e-10	AOPEP	protein_coding	570.309	202.121	40853.1	201.351	34.4217	1184.86	2.5449
ENSG00000185551.15	2570.47	0.747595	0.109146	6.84951	7.41052e-12	1.59374e-10	NR2F2	protein_coding	3221.74	259.599	67391.8	1919.2	27.8985	778.326	7.05518
ENSG00000153904.21	864.821	-0.831099	0.12144	-6.84373	7.71593e-12	1.65674e-10	DDAH1	protein_coding	622.886	23.4249	548.725	1106.75	69.052	4768.18	-9.38454
ENSG00000064393.16	2110.19	0.845194	0.123572	6.83969	7.93667e-12	1.70138e-10	HIPK2	protein_coding	2712.25	274.998	75624.1	1508.13	138.785	19261.2	5.52826
ENSG00000114480.13	1074.43	0.84469	0.123529	6.83797	8.03249e-12	1.71913e-10	GBE1	protein_coding	1380.69	25.0973	629.873	768.176	81.6576	6667.97	10.1399
ENSG00000145911.6	254.464	-1.74467	0.255839	-6.81941	9.14163e-12	1.95336e-10	N4BP3	protein_coding	116.248	53.446	2856.48	392.68	53.822	2896.8	-5.15401
ENSG00000091651.9	81.7101	-1.88677	0.276704	-6.81872	9.18521e-12	1.95951e-10	ORC6	protein_coding	35.0957	9.40361	88.4278	128.325	8.05827	64.9356	-10.6464
ENSG00000175662.18	457.71	0.959808	0.140878	6.81304	9.55573e-12	2.03528e-10	TOM1L2	protein_coding	604.773	52.5093	2757.23	310.646	5.52815	30.5604	7.87808
ENSG00000196569.14	169.844	-1.80943	0.265948	-6.80372	1.01952e-11	2.16798e-10	LAMA2	protein_coding	75.9773	33.047	1092.11	263.712	35.9134	1289.78	-5.44
ENSG00000144354.15	126.576	-1.70707	0.251001	-6.80103	1.03871e-11	2.20526e-10	CDCA7	protein_coding	58.7949	19.5941	383.928	194.358	18.7616	351.998	-7.06706
ENSG00000113649.14	642.282	-0.877266	0.129021	-6.79939	1.0506e-11	2.22694e-10	TCERG1	protein_coding	453.218	31.89	1016.97	831.345	37.2381	1386.68	-10.9073
ENSG00000186716.21	1789.46	0.767395	0.112972	6.79276	1.10006e-11	2.32806e-10	BCR	protein_coding	2253.95	41.7894	1746.36	1324.97	114.752	13168	10.7576
ENSG00000166484.20	273.396	1.23812	0.182303	6.79158	1.10909e-11	2.34343e-10	MAPK7	protein_coding	384.213	60.1412	3616.97	162.578	21.3363	455.236	4.91177
ENSG00000148672.10	1298.55	0.7598	0.111978	6.78526	1.15877e-11	2.44449e-10	GLUD1	protein_coding	1632.69	62.2445	3874.37	964.411	45.2612	2048.57	12.2801
ENSG00000068796.19	739.677	-0.89219	0.131566	-6.7813	1.19102e-11	2.50854e-10	KIF2A	protein_coding	518.281	57.2472	3277.25	961.073	40.2335	1618.73	-8.94941
ENSG00000061938.21	311.933	1.07051	0.15787	6.78096	1.19378e-11	2.51035e-10	TNK2	protein_coding	422.717	38.1982	1459.1	201.148	9.43554	89.0294	7.96378
ENSG00000125966.10	141.78	1.44292	0.213185	6.76837	1.30243e-11	2.73449e-10	MMP24	protein_coding	207.091	20.0758	403.037	76.4679	10.9304	119.474	8.08143
ENSG00000054654.20	932.622	-1.09741	0.162194	-6.76602	1.32372e-11	2.77478e-10	SYNE2	protein_coding	593.713	81.2316	6598.57	1271.53	245.452	60246.9	-3.70759
ENSG00000185022.12	392.186	1.34738	0.199159	6.76536	1.32982e-11	2.78316e-10	MAFF	protein_coding	563.646	95.5883	9137.12	220.727	60.848	3702.48	4.27987
ENSG00000163975.14	229.498	5.45492	0.807104	6.75863	1.39304e-11	2.91088e-10	MELTF	protein_coding	448.807	392.29	153892	10.1884	1.79171	3.21021	1.58121
ENSG00000155254.13	810.451	0.813352	0.120353	6.75805	1.39862e-11	2.91794e-10	MARVELD1	protein_coding	1033.41	9.58023	91.7808	587.493	34.6824	1202.87	17.5264
ENSG00000117399.14	372.093	-1.35529	0.200582	-6.75677	1.41097e-11	2.93908e-10	CDC20	protein_coding	208.58	63.5286	4035.89	535.607	55.6219	3093.79	-5.47727
ENSG00000182704.8	218.004	1.18775	0.175841	6.7547	1.43135e-11	2.97685e-10	TSKU	protein_coding	303.16	19.6776	387.206	132.849	10.5365	111.017	10.7906
ENSG00000182253.15	213.982	1.28167	0.190099	6.74213	1.56085e-11	3.24109e-10	SYNM	protein_coding	302.663	34.1839	1168.54	125.3	20.2756	411.1	6.31101
ENSG00000276043.5	288.088	-1.21205	0.17988	-6.7381	1.60474e-11	3.32701e-10	UHRF1	protein_coding	173.047	35.1685	1236.82	403.129	29.6505	879.155	-7.07362
ENSG00000198951.12	475.268	0.982327	0.145827	6.73626	1.6251e-11	3.36395e-10	NAGA	protein_coding	630.601	51.1831	2619.71	319.935	33.3719	1113.68	7.19048
ENSG00000155265.12	35.8982	3.99687	0.593846	6.73047	1.69117e-11	3.49526e-10	GOLGA7B	protein_coding	67.4283	40.4795	1638.59	4.36812	3.64841	13.3109	2.19421
ENSG00000115392.13	475.923	-0.981293	0.145806	-6.73011	1.69532e-11	3.49839e-10	FANCL	protein_coding	320.185	23.9629	574.219	631.662	61.0155	3722.89	-6.71975
ENSG00000109458.10	275.885	-1.141	0.169617	-6.72696	1.73241e-11	3.56936e-10	GAB1	protein_coding	172.003	6.233	38.8502	379.767	47.0801	2216.53	-6.18693
ENSG00000116786.13	753.765	0.850164	0.126423	6.72478	1.75859e-11	3.61768e-10	PLEKHM2	protein_coding	969.743	65.5272	4293.82	537.787	30.016	900.96	8.47562
ENSG00000099875.16	1135.16	1.04847	0.15603	6.71965	1.82166e-11	3.74161e-10	MKNK2	protein_coding	1529.15	264.729	70081.2	741.172	115.558	13353.7	3.85792
ENSG00000116711.10	300.942	1.4439	0.215016	6.7153	1.87675e-11	3.84284e-10	PLA2G4A	protein_coding	440.541	120.464	14511.6	161.344	26.8368	720.215	3.19926
ENSG00000151176.8	609.862	0.952635	0.141858	6.7154	1.87552e-11	3.84284e-10	PLBD2	protein_coding	803.435	105.003	11025.6	416.289	17.1815	295.202	5.14578
ENSG00000105976.16	687.436	-1.25495	0.186978	-6.71175	1.92307e-11	3.9316e-10	MET	protein_coding	407.268	113.779	12945.7	967.604	147.413	21730.7	-4.25546
ENSG00000250510.8	141.883	1.76664	0.263333	6.70877	1.96276e-11	4.00656e-10	GPR162	protein_coding	218.917	38.8691	1510.8	64.8489	26.5142	703.004	4.63081
ENSG00000173442.13	243.847	1.30635	0.194884	6.70322	2.03881e-11	4.15541e-10	EHBP1L1	protein_coding	347.454	68.7878	4731.76	140.24	16.6481	277.158	4.14059
ENSG00000127328.22	115.043	-1.66799	0.248852	-6.70272	2.04571e-11	4.16306e-10	RAB3IP	protein_coding	55.4131	14.4743	209.506	174.673	18.8905	356.851	-7.087
ENSG00000106211.10	2529.93	0.863391	0.128827	6.70197	2.05631e-11	4.17821e-10	HSPB1	protein_coding	3264.88	494.791	244818	1794.99	85.7063	7345.57	4.13959
ENSG00000085662.14	956.982	0.863389	0.128855	6.70049	2.07718e-11	4.2096e-10	AKR1B1	protein_coding	1234.97	135.322	18312	678.989	34.4203	1184.76	5.63116
ENSG00000160293.17	430.46	0.986653	0.147252	6.70043	2.07811e-11	4.2096e-10	VAV2	protein_coding	571.883	59.6862	3562.44	289.037	14.4298	208.22	6.51412
ENSG00000007384.15	340.57	1.10918	0.165622	6.69704	2.12681e-11	4.29561e-10	RHBDF1	protein_coding	465.328	69.3503	4809.46	215.811	13.4541	181.012	4.9951
ENSG00000100034.14	2189.89	0.861338	0.128619	6.6968	2.1303e-11	4.29561e-10	PPM1F	protein_coding	2824	442.148	195494	1555.78	23.344	544.942	4.05078
ENSG00000155962.13	47.4705	2.79137	0.416816	6.69688	2.12909e-11	4.29561e-10	CLIC2	protein_coding	82.7032	11.3199	128.14	12.2378	9.14252	83.5856	6.84865
ENSG00000184113.10	281.805	-1.51086	0.225664	-6.69518	2.15399e-11	4.33679e-10	CLDN5	protein_coding	146.264	50.3232	2532.43	417.346	62.5207	3908.84	-4.77673
ENSG00000101447.15	159.048	-1.54457	0.230775	-6.69296	2.18705e-11	4.39667e-10	FAM83D	protein_coding	80.3668	25.8638	668.935	237.73	17.7441	314.854	-7.09523
ENSG00000185650.10	1384.31	0.962836	0.144018	6.68555	2.30066e-11	4.61804e-10	ZFP36L1	protein_coding	1830.46	146.012	21319.5	938.159	167.697	28122.1	5.67516
ENSG00000175745.15	249.763	-1.22475	0.183363	-6.67937	2.39976e-11	4.80969e-10	NR2F1	protein_coding	150.084	15.9375	254.003	349.443	53.5667	2869.39	-5.04471
ENSG00000133119.13	109.199	-1.60123	0.239982	-6.67227	2.51883e-11	5.0407e-10	RFC3	protein_coding	54.1232	5.72223	32.7439	164.275	22.986	528.355	-6.57639
ENSG00000021762.20	242.153	1.25759	0.188872	6.65844	2.76751e-11	5.52696e-10	OSBPL5	protein_coding	340.83	63.9914	4094.9	143.475	11.2971	127.624	4.29514
ENSG00000164611.13	195.734	-1.52509	0.22905	-6.6583	2.77015e-11	5.52696e-10	PTTG1	protein_coding	100.167	31.5444	995.05	291.302	47.1909	2226.98	-4.76199
ENSG00000130584.12	122.316	1.49415	0.224417	6.65791	2.77741e-11	5.53311e-10	ZBTB46	protein_coding	180.273	19.618	384.866	64.3578	7.46424	55.7149	7.80987
ENSG00000062598.18	371.936	1.02723	0.154343	6.6555	2.82341e-11	5.61629e-10	ELMO2	protein_coding	498.913	58.0686	3371.96	244.959	10.4643	109.502	6.08681
ENSG00000177697.19	2299.26	0.748292	0.112443	6.65488	2.83531e-11	5.63152e-10	CD151	protein_coding	2883.41	102.307	10466.7	1715.12	151.275	22884.1	9.04719
ENSG00000100629.17	80.6385	-1.85241	0.278571	-6.64967	2.93757e-11	5.82589e-10	CEP128	protein_coding	34.7457	8.89603	79.1393	126.531	7.01395	49.1955	-11.4582
ENSG00000171603.18	1855.2	0.743592	0.111914	6.64429	3.0468e-11	6.03348e-10	CLSTN1	protein_coding	2322.46	103.922	10799.8	1387.95	101.127	10226.7	9.11423
ENSG00000152795.18	1221.6	-0.878508	0.132225	-6.64404	3.052e-11	6.03475e-10	HNRNPDL	protein_coding	861.817	121.32	14718.5	1581.39	106.955	11439.3	-6.29199
ENSG00000132646.11	424.899	-1.00137	0.150733	-6.64333	3.06677e-11	6.05492e-10	PCNA	protein_coding	282.875	28.4344	808.513	566.923	50.052	2505.2	-6.97829
ENSG00000205208.5	152.889	-1.32587	0.200035	-6.6282	3.39804e-11	6.69899e-10	C4orf46	protein_coding	87.2643	2.5358	6.43028	218.514	18.1844	330.671	-10.1096
ENSG00000174791.11	90.8909	1.72413	0.260158	6.62724	3.42022e-11	6.72705e-10	RIN1	protein_coding	139.694	18.5541	344.254	42.0881	7.13976	50.9762	6.94328
ENSG00000198113.3	409.434	0.996584	0.150379	6.62714	3.42243e-11	6.72705e-10	TOR4A	protein_coding	544.928	62.6973	3930.96	273.94	11.3095	127.904	6.01538
ENSG00000111371.16	1281.38	-0.967778	0.146149	-6.62187	3.54678e-11	6.96114e-10	SLC38A1	protein_coding	868.335	105.121	11050.5	1694.43	267.905	71773	-4.05944
ENSG00000176890.16	532.416	-1.13221	0.170993	-6.62142	3.55776e-11	6.97236e-10	TYMS	protein_coding	332.779	78.7723	6205.08	732.052	65.5657	4298.86	-5.50945
ENSG00000141503.17	705.619	0.855192	0.129267	6.61571	3.69785e-11	7.2362e-10	MINK1	protein_coding	909.268	20.2175	408.748	501.969	48.9346	2394.6	10.879
ENSG00000029993.15	370.508	-1.11718	0.168978	-6.61141	3.80679e-11	7.43839e-10	HMGB3	protein_coding	234.209	42.2765	1787.3	506.806	49.7564	2475.7	-5.90444
ENSG00000185339.10	674.624	1.0921	0.165249	6.60879	3.87478e-11	7.56009e-10	TCN2	protein_coding	917.445	191.237	36571.6	431.803	52.3475	2740.26	3.46393
ENSG00000105808.19	26.3692	4.51715	0.683636	6.60754	3.90751e-11	7.61276e-10	RASA4	protein_coding	50.4827	16.447	270.503	2.25561	1.22024	1.48899	4.1355
ENSG00000100036.13	288.66	1.10215	0.166811	6.60721	3.91639e-11	7.61884e-10	SLC35E4	protein_coding	394.036	27.0443	731.394	183.283	24.2157	586.402	8.21038
ENSG00000198805.13	1508.22	0.970926	0.146991	6.60533	3.96638e-11	7.70477e-10	PNP	protein_coding	1998.42	157.6	24837.8	1018.03	206.196	42516.8	5.34235
ENSG00000156453.14	1906.74	1.03572	0.156849	6.60327	4.02195e-11	7.79732e-10	PCDH1	protein_coding	2564.63	335.927	112847	1248.85	274.622	75417.1	4.28857
ENSG00000240849.11	702.392	0.94994	0.143862	6.60313	4.02579e-11	7.79732e-10	PEDS1	protein_coding	925.718	72.626	5274.53	479.065	69.8146	4874.08	6.27021
ENSG00000116604.19	547.093	0.914291	0.138641	6.59469	4.26159e-11	8.24197e-10	MEF2D	protein_coding	714.585	76.7049	5883.64	379.601	6.35333	40.3648	6.15506
ENSG00000137831.15	747.631	-1.03294	0.156688	-6.59237	4.32866e-11	8.35949e-10	UACA	protein_coding	491.008	39.6544	1572.47	1004.25	197.347	38945.7	-3.60592
ENSG00000185386.15	253.954	1.07521	0.163194	6.58851	4.44262e-11	8.56707e-10	MAPK11	protein_coding	344.329	20.2443	409.832	163.58	2.85511	8.15168	12.5029
ENSG00000129810.15	75.5568	-1.9557	0.296869	-6.58776	4.46522e-11	8.59815e-10	SGO1	protein_coding	31.0124	10.3375	106.865	120.101	11.1311	123.901	-8.29379
ENSG00000060237.19	2651.32	0.712225	0.108155	6.58525	4.54123e-11	8.73181e-10	WNK1	protein_coding	3293.16	255.572	65317.1	2009.47	18.2902	334.531	7.08521
ENSG00000167106.12	211.921	1.29445	0.196607	6.58394	4.58142e-11	8.79634e-10	EEIG1	protein_coding	301.046	48.3622	2338.9	122.797	17.7781	316.061	4.89229
ENSG00000196878.15	395.455	3.22416	0.490899	6.56786	5.10432e-11	9.78612e-10	LAMB3	protein_coding	714.455	243.466	59275.8	76.4551	37.3431	1394.5	3.66309
ENSG00000159307.20	159.684	6.6179	1.00778	6.56682	5.14017e-11	9.84061e-10	SCUBE1	protein_coding	316.138	169.727	28807.2	3.23065	3.86154	14.9115	2.60656
ENSG00000135476.12	187.574	-1.44349	0.21994	-6.56308	5.2706e-11	1.00757e-09	ESPL1	protein_coding	99.9665	31.2428	976.113	275.181	17.0055	289.187	-6.96608
ENSG00000181544.16	68.1627	-2.00615	0.306611	-6.54299	6.02995e-11	1.15108e-09	FANCB	protein_coding	27.5384	7.42565	55.1402	108.787	14.01	196.28	-7.24655
ENSG00000161835.11	326.131	1.00294	0.153459	6.53552	6.33871e-11	1.20688e-09	TAMALIN	protein_coding	435.291	10.6072	112.513	216.97	20.78	431.81	13.2338
ENSG00000168496.4	200.059	-1.35562	0.207432	-6.53527	6.34961e-11	1.20688e-09	FEN1	protein_coding	112.006	19.0129	361.49	288.111	50.7692	2577.51	-4.59396
ENSG00000213626.13	71.3058	2.56193	0.392008	6.53541	6.34352e-11	1.20688e-09	LBH	protein_coding	122.486	56.6464	3208.81	20.1259	9.0075	81.1351	2.52377
ENSG00000120699.14	410.173	-0.910583	0.139425	-6.531	6.53326e-11	1.24001e-09	EXOSC8	protein_coding	284.639	12.0396	144.953	535.706	8.07161	65.1509	-24.4955
ENSG00000170144.22	1555.68	-0.829896	0.127087	-6.53015	6.5704e-11	1.24527e-09	HNRNPA3	protein_coding	1121.27	145.023	21031.8	1990.09	130.789	17105.8	-6.29167
ENSG00000109787.13	845.025	0.81187	0.124407	6.52591	6.75919e-11	1.27923e-09	KLF3	protein_coding	1077.44	87.269	7615.87	612.608	21.2828	452.956	7.31826
ENSG00000166963.13	201.389	1.58515	0.243051	6.52186	6.94419e-11	1.31236e-09	MAP1A	protein_coding	302.309	28.8844	834.308	100.47	39.3476	1548.23	5.84787
ENSG00000151338.21	348.658	-1.06775	0.163732	-6.52132	6.96916e-11	1.31521e-09	MIPOL1	protein_coding	225.404	25.3673	643.501	471.911	52.6962	2776.89	-5.96083
ENSG00000076356.7	4579.07	0.868408	0.133227	6.51826	7.11282e-11	1.34041e-09	PLXNA2	protein_coding	5918.62	709.266	503058	3239.53	452.326	204599	4.50392
ENSG00000112029.10	103.326	-1.62218	0.248955	-6.51593	7.22409e-11	1.35944e-09	FBXO5	protein_coding	50.6596	1.98136	3.92579	155.992	28.2879	800.207	-5.25307
ENSG00000121310.17	126.742	-1.48044	0.227224	-6.51533	7.25305e-11	1.36296e-09	ECHDC2	protein_coding	67.2818	11.9636	143.128	186.202	16.2857	265.224	-8.32253
ENSG00000117650.13	73.1863	-2.09988	0.32305	-6.50017	8.02294e-11	1.50549e-09	NEK2	protein_coding	27.3923	12.9379	167.39	118.98	3.89887	15.2012	-9.58548
ENSG00000277224.3	214.555	-1.42935	0.220029	-6.49616	8.23942e-11	1.54393e-09	H2BC7	protein_coding	115.164	40.6924	1655.87	313.946	3.97676	15.8146	-6.87566
ENSG00000171310.11	357.646	1.2249	0.188564	6.49594	8.2517e-11	1.54405e-09	CHST11	protein_coding	502.052	80.1246	6419.95	213.24	46.2004	2134.48	4.41605
ENSG00000196787.4	347.061	-1.31633	0.20267	-6.49495	8.30614e-11	1.55204e-09	H2AC11	protein_coding	197.774	63.0287	3972.62	496.347	54.5227	2972.72	-5.06662
ENSG00000074755.15	1139.12	0.792046	0.121969	6.49385	8.36708e-11	1.56123e-09	ZZEF1	protein_coding	1443.64	121.529	14769.3	834.604	51.0794	2609.11	6.53355
ENSG00000131018.25	814.683	1.13268	0.174461	6.49245	8.44537e-11	1.57141e-09	SYNE1	protein_coding	1119.38	284.604	80999.7	509.991	55.0202	3027.22	2.97302
ENSG00000134690.11	195.092	-1.36845	0.210773	-6.49251	8.44184e-11	1.57141e-09	CDCA8	protein_coding	108.596	22.1224	489.4	281.587	47.5842	2264.25	-4.66212
ENSG00000010818.11	261.233	1.1075	0.170599	6.49182	8.48031e-11	1.5757e-09	HIVEP2	protein_coding	356.654	29.1332	848.745	165.813	18.3443	336.512	7.83937
ENSG00000013810.21	473.618	-1.15406	0.177873	-6.48814	8.69052e-11	1.61249e-09	TACC3	protein_coding	292.667	79.7598	6361.63	654.568	15.1716	230.179	-6.3038
ENSG00000074370.18	31.8182	3.41257	0.526093	6.48662	8.77816e-11	1.62648e-09	ATP2A3	protein_coding	58.1501	19.9677	398.709	5.48626	2.71346	7.36284	3.69595
ENSG00000154310.17	492.608	-1.13628	0.175219	-6.48492	8.87809e-11	1.64091e-09	TNIK	protein_coding	308.985	55.8302	3117.01	676.23	118.338	14003.8	-3.96926
ENSG00000237649.8	203.943	-1.57723	0.243217	-6.48487	8.88081e-11	1.64091e-09	KIFC1	protein_coding	101.469	42.351	1793.6	306.417	38.3249	1468.79	-5.07446
ENSG00000136205.18	276.362	1.26663	0.195374	6.48308	8.98675e-11	1.65817e-09	TNS3	protein_coding	391.217	40.1236	1609.9	161.508	41.4803	1720.62	5.62908
ENSG00000286522.2	751.526	-1.24038	0.191364	-6.48177	9.06547e-11	1.67037e-09	H3C2	protein_coding	445.807	154.169	23768	1057.25	72.5987	5270.57	-5.07434
ENSG00000139514.13	1442.37	0.85252	0.131564	6.47989	9.17872e-11	1.68888e-09	SLC7A1	protein_coding	1856.72	192.352	36999.2	1028.02	117.694	13851.9	5.19711
ENSG00000079819.20	610.253	-1.11351	0.171969	-6.47509	9.47546e-11	1.73865e-09	EPB41L2	protein_coding	387.08	79.3068	6289.57	833.426	141.314	19969.8	-3.89534
ENSG00000185825.17	1024.25	0.786847	0.121519	6.4751	9.4752e-11	1.73865e-09	BCAP31	protein_coding	1297.08	86.916	7554.39	751.423	49.1723	2417.92	7.72748
ENSG00000198554.12	180.947	-1.26807	0.195883	-6.4736	9.56976e-11	1.75353e-09	WDHD1	protein_coding	105.957	15.9266	253.658	255.937	19.9677	398.708	-8.30431
ENSG00000133466.14	318.572	1.27898	0.197745	6.4678	9.94416e-11	1.81962e-09	C1QTNF6	protein_coding	450.763	88.9738	7916.34	186.381	42.2597	1785.88	3.79587
ENSG00000075426.12	1089.5	0.806672	0.124805	6.46346	1.02337e-10	1.87002e-09	FOSL2	protein_coding	1386.91	40.6939	1655.99	792.089	87.509	7657.82	8.7164
ENSG00000130402.14	4342.12	0.719321	0.111376	6.45851	1.0574e-10	1.92953e-09	ACTN4	protein_coding	5402.83	384.58	147902	3281.41	252.836	63925.8	6.51853
ENSG00000145901.16	710.544	0.975309	0.151117	6.45399	1.08941e-10	1.98522e-09	TNIP1	protein_coding	941.236	176.436	31129.8	479.852	15.1161	228.497	3.68469
ENSG00000040275.17	255.551	-1.328	0.205861	-6.45094	1.11162e-10	2.02291e-09	SPDL1	protein_coding	146.51	34.6092	1197.8	364.592	69.5404	4835.87	-3.97049
ENSG00000004399.13	6866	0.689826	0.106962	6.44927	1.12387e-10	2.04238e-09	PLXND1	protein_coding	8476.34	792.642	628282	5255.65	72.8306	5304.3	5.72217
ENSG00000164889.15	888.157	0.762337	0.11822	6.44845	1.13001e-10	2.05074e-09	SLC4A2	protein_coding	1117.88	33.8307	1144.52	658.432	32.516	1057.29	13.8472
ENSG00000138623.10	42.7606	2.50457	0.388462	6.44741	1.13779e-10	2.06203e-09	SEMA7A	protein_coding	72.7197	16.7085	279.174	12.8015	1.06934	1.14348	5.06115
ENSG00000149577.17	302.754	1.10713	0.171785	6.4449	1.15679e-10	2.09359e-09	SIDT2	protein_coding	412.722	41.0639	1686.25	192.786	28.21	795.803	6.24319
ENSG00000162734.13	2724.12	0.899476	0.139617	6.44246	1.17549e-10	2.12454e-09	PEA15	protein_coding	3547.59	301.848	91112.3	1900.64	346.319	119937	5.06996
ENSG00000080839.12	155.796	-1.26837	0.196908	-6.44145	1.18338e-10	2.1359e-09	RBL1	protein_coding	91.5083	6.83329	46.6938	220.084	9.97533	99.5071	-15.0383
ENSG00000157353.17	128.583	1.42258	0.220883	6.44043	1.19134e-10	2.14733e-09	FCSK	protein_coding	187.478	12.6696	160.519	69.6888	12.0742	145.786	9.51792
ENSG00000176907.5	125.901	1.5059	0.233881	6.43876	1.2045e-10	2.16811e-09	TCIM	protein_coding	186.489	32.3151	1044.27	65.3137	10.5889	112.124	5.03937
ENSG00000184497.13	445.755	1.09168	0.169565	6.43811	1.20973e-10	2.17455e-09	TMEM255B	protein_coding	606.941	53.0519	2814.51	284.569	62.5203	3908.79	5.56009
ENSG00000170776.22	1991.86	0.871531	0.135404	6.43651	1.2225e-10	2.19453e-09	AKAP13	protein_coding	2575.94	385.853	148882	1407.78	124.574	15518.7	4.07442
ENSG00000138162.19	470.417	1.0827	0.168316	6.43253	1.25497e-10	2.24813e-09	TACC2	protein_coding	638.195	121.664	14802.2	302.64	28.9175	836.22	3.79474
ENSG00000140451.13	52.2757	-2.40902	0.374511	-6.43244	1.25575e-10	2.24813e-09	PIF1	protein_coding	16.0213	8.62563	74.4015	88.5301	11.0589	122.299	-7.31145
ENSG00000114853.15	229.295	1.1954	0.18587	6.43137	1.26459e-10	2.2609e-09	ZBTB47	protein_coding	318.749	32.8608	1079.83	139.841	23.9441	573.319	6.22282
ENSG00000119397.19	258.748	-1.19265	0.185623	-6.4251	1.31782e-10	2.35289e-09	CNTRL	protein_coding	157.115	15.038	226.141	360.382	60.8803	3706.42	-4.584
ENSG00000079616.14	263.99	-1.31225	0.204252	-6.42469	1.32138e-10	2.35608e-09	KIF22	protein_coding	150.458	46.9993	2208.94	377.523	21.9472	481.68	-6.19069
ENSG00000254087.8	321.708	1.06206	0.165458	6.41889	1.37273e-10	2.44435e-09	LYN	protein_coding	434.34	56.4134	3182.47	209.077	17.0794	291.704	5.4048
ENSG00000276368.2	192.149	-1.78405	0.278009	-6.41725	1.38761e-10	2.46753e-09	H2AC14	protein_coding	85.494	47.3544	2242.44	298.805	39.62	1569.74	-4.88586
ENSG00000178999.13	142.205	-1.62672	0.253551	-6.41574	1.40139e-10	2.48869e-09	AURKB	protein_coding	68.7825	26.7882	717.608	215.627	19.4586	378.635	-6.27218
ENSG00000127824.15	140.503	1.68792	0.263125	6.4149	1.40912e-10	2.49906e-09	TUBA4A	protein_coding	213.638	57.026	3251.96	67.3683	18.7067	349.941	3.44669
ENSG00000105877.19	180.87	-1.19316	0.186154	-6.4095	1.45995e-10	2.58575e-09	DNAH11	protein_coding	110.062	3.69486	13.652	251.678	18.3665	337.328	-10.6902
ENSG00000170540.15	975.816	-0.883859	0.13791	-6.40896	1.46512e-10	2.59144e-09	ARL6IP1	protein_coding	686.613	110.012	12102.6	1265.02	69.1984	4788.42	-6.29388
ENSG00000183856.11	336.919	-1.31741	0.205672	-6.4054	1.49972e-10	2.64911e-09	IQGAP3	protein_coding	192.11	60.0523	3606.28	481.727	60.7795	3694.15	-4.79363
ENSG00000165512.5	359.177	-0.978485	0.152767	-6.40509	1.50279e-10	2.65099e-09	ZNF22	protein_coding	242.241	27.9397	780.629	476.113	18.4033	338.68	-9.88594
ENSG00000163430.13	6273	0.864338	0.134965	6.40417	1.51188e-10	2.66348e-09	FSTL1	protein_coding	8099.17	1151.83	1.3267e+06	4446.82	543.683	295591	4.0553
ENSG00000159720.13	557.976	0.833824	0.130271	6.40067	1.54698e-10	2.7217e-09	ATP6V0D1	protein_coding	714.649	42.3095	1790.09	401.303	1.28283	1.64566	10.4689
ENSG00000089006.17	596.167	-0.815959	0.127487	-6.40032	1.5505e-10	2.72427e-09	SNX5	protein_coding	432.001	18.1643	329.941	760.334	25.9565	673.741	-14.6565
ENSG00000095713.14	233.199	4.57851	0.715654	6.39765	1.57782e-10	2.76861e-09	CRTAC1	protein_coding	447.545	230.925	53326.3	18.8527	14.3673	206.42	2.6203
ENSG00000142864.15	2159.64	-0.755432	0.118088	-6.39717	1.58283e-10	2.77373e-09	SERBP1	protein_coding	1607.58	165.339	27337	2711.69	161.319	26024	-6.75951
ENSG00000120337.10	105.382	-2.08556	0.326044	-6.39657	1.5891e-10	2.78103e-09	TNFSF18	protein_coding	40.168	9.68773	93.8521	170.596	72.7577	5293.69	-2.513
ENSG00000147874.11	278.034	-1.04568	0.163525	-6.39459	1.60977e-10	2.81349e-09	HAUS6	protein_coding	182.007	18.3622	337.172	374.062	17.8815	319.749	-10.597
ENSG00000147274.14	1361	-0.730906	0.114413	-6.38833	1.67703e-10	2.92718e-09	RBMX	protein_coding	1022.63	81.9191	6710.75	1699.38	2.09945	4.40771	-11.6793
ENSG00000164251.5	397.921	-1.24346	0.194744	-6.38512	1.71268e-10	2.98548e-09	F2RL1	protein_coding	235.938	42.5908	1813.97	559.903	132.682	17604.6	-3.28779
ENSG00000169641.15	1910.21	0.692889	0.108557	6.38272	1.73968e-10	3.02856e-09	LUZP1	protein_coding	2360.93	112.092	12564.7	1459.48	71.003	5041.43	9.60784
ENSG00000100526.21	68.062	-1.95188	0.305833	-6.38218	1.74582e-10	3.03526e-09	CDKN3	protein_coding	27.8633	7.39881	54.7424	108.261	15.6797	245.853	-6.55792
ENSG00000205978.6	1039.98	0.781447	0.12247	6.38071	1.76273e-10	3.06064e-09	NYNRIN	protein_coding	1315.32	110.435	12196	764.635	38.2105	1460.04	6.66434
ENSG00000033627.18	340.304	1.11821	0.175531	6.37047	1.88445e-10	3.2677e-09	ATP6V0A1	protein_coding	465.598	76.2679	5816.8	215.011	30.3302	919.923	4.31767
ENSG00000148019.14	289.578	-1.04184	0.163607	-6.36797	1.91545e-10	3.31712e-09	CEP78	protein_coding	189.245	22.3827	500.983	389.91	19.8126	392.539	-9.49363
ENSG00000092140.16	245.43	-1.08658	0.170644	-6.36751	1.92128e-10	3.32286e-09	G2E3	protein_coding	157.035	12.6572	160.204	333.825	28.0483	786.707	-8.12489
ENSG00000169760.18	203.322	-1.67156	0.262955	-6.35682	2.05967e-10	3.55756e-09	NLGN1	protein_coding	98.0704	37.9264	1438.41	308.574	65.9153	4344.82	-3.91461
ENSG00000115756.13	444.411	0.899132	0.141561	6.35156	2.13147e-10	3.67679e-09	HPCAL1	protein_coding	578.879	27.4775	755.012	309.942	24.8221	616.137	10.2713
ENSG00000094804.12	172.522	-1.43209	0.225601	-6.34791	2.18263e-10	3.75689e-09	CDC6	protein_coding	93.3267	7.37448	54.3829	251.717	63.266	4002.59	-3.51677
ENSG00000171604.12	106.015	2.14045	0.337193	6.34784	2.18358e-10	3.75689e-09	CXXC5	protein_coding	172.071	67.3883	4541.19	39.9585	19.3702	375.204	2.66462
ENSG00000117394.24	301.222	1.13638	0.179098	6.34498	2.22459e-10	3.82248e-09	SLC2A1	protein_coding	414.2	48.3364	2336.4	188.244	33.5421	1125.07	5.43137
ENSG00000103966.11	2340.99	0.81362	0.128356	6.33877	2.316e-10	3.96925e-09	EHD4	protein_coding	2984.16	332.628	110641	1697.82	186.944	34947.9	4.76768
ENSG00000104853.16	761.019	0.776993	0.122574	6.33896	2.31326e-10	3.96925e-09	CLPTM1	protein_coding	961.092	50.1392	2513.93	560.947	21.1717	448.239	10.3975
ENSG00000115053.17	2761.25	-0.882878	0.139412	-6.33289	2.40616e-10	4.11845e-09	NCL	protein_coding	1942.35	257.356	66232.2	3580.15	515.062	265289	-4.02274
ENSG00000107281.10	528.274	0.915128	0.144532	6.33169	2.42497e-10	4.14529e-09	NPDC1	protein_coding	689.946	73.6677	5426.93	366.603	31.8063	1011.64	5.6988
ENSG00000153993.14	140.171	2.0099	0.317459	6.33121	2.43249e-10	4.15279e-09	SEMA3D	protein_coding	225.199	105.85	11204.2	55.1442	17.9723	323.005	2.23997
ENSG00000146950.13	582.383	1.07984	0.170664	6.32725	2.49568e-10	4.25518e-09	SHROOM2	protein_coding	790.084	105.053	11036.1	374.682	83.4039	6956.22	4.37966
ENSG00000197461.13	311.148	1.30076	0.205725	6.3228	2.56863e-10	4.37394e-09	PDGFA	protein_coding	443.087	40.313	1625.14	179.21	54.963	3020.93	5.47488
ENSG00000044115.21	4739.44	0.661983	0.104801	6.31657	2.67438e-10	4.54817e-09	CTNNA1	protein_coding	5807.83	443.348	196557	3671.04	80.4053	6465.01	6.70663
ENSG00000119138.5	453.437	0.968587	0.153757	6.29944	2.98714e-10	5.07354e-09	KLF9	protein_coding	600.379	50.4968	2549.92	306.496	44.1451	1948.79	6.19647
ENSG00000157600.12	409.701	0.958464	0.152197	6.29751	3.02469e-10	5.13074e-09	TMEM164	protein_coding	540.287	48.2924	2332.15	279.115	28.8417	831.842	6.56635
ENSG00000204389.10	156.129	1.23853	0.196821	6.29266	3.12077e-10	5.28696e-09	HSPA1A	protein_coding	219.697	8.25687	68.1759	92.5617	8.49307	72.1323	15.1788
ENSG00000176208.9	135.434	-1.37028	0.217773	-6.29225	3.1289e-10	5.29395e-09	ATAD5	protein_coding	74.9513	13.6262	185.672	195.916	10.7455	115.466	-9.85806
ENSG00000158373.9	413.522	-0.949786	0.150974	-6.29105	3.15323e-10	5.32832e-09	H2BC5	protein_coding	281.528	36.2031	1310.66	545.517	25.2946	639.818	-8.45337
ENSG00000197635.11	72.2308	-2.26694	0.360362	-6.29072	3.15998e-10	5.33293e-09	DPP4	protein_coding	24.2338	12.794	163.687	120.228	35.3135	1247.04	-3.61441
ENSG00000148700.15	445.046	-0.878705	0.139708	-6.28958	3.18328e-10	5.3654e-09	ADD3	protein_coding	313.156	11.3515	128.857	576.935	37.4592	1403.19	-9.53056
ENSG00000119335.18	2723.6	-0.720479	0.114622	-6.28572	3.2634e-10	5.49345e-09	SET	protein_coding	2057.92	175.527	30809.9	3389.28	231.731	53699.1	-6.4768
ENSG00000198355.5	601.693	-1.02731	0.163558	-6.28101	3.3639e-10	5.65544e-09	PIM3	protein_coding	395.63	84.4206	7126.85	807.756	61.1126	3734.75	-5.59241
ENSG00000154917.11	74.2023	1.79888	0.286763	6.27306	3.54018e-10	5.94426e-09	RAB6B	protein_coding	115.023	17.236	297.08	33.3813	6.77345	45.8796	6.23458
ENSG00000185130.6	158.138	-1.41063	0.224894	-6.27241	3.55495e-10	5.96152e-09	H2BC13	protein_coding	85.5701	24.7491	612.52	230.705	16.7511	280.601	-6.86804
ENSG00000120899.18	35.1792	2.63654	0.420632	6.26805	3.65608e-10	6.12336e-09	PTK2B	protein_coding	60.6879	5.17306	26.7606	9.67046	2.43154	5.91241	12.6223
ENSG00000152455.16	140.95	-1.2982	0.207196	-6.26556	3.71484e-10	6.21391e-09	SUV39H2	protein_coding	81.4763	4.4464	19.7704	200.423	17.831	317.946	-9.1536
ENSG00000154262.13	399.268	-1.43129	0.228508	-6.26364	3.76091e-10	6.28304e-09	ABCA6	protein_coding	216.365	61.0884	3731.8	582.17	171.372	29368.4	-2.84347
ENSG00000047644.20	938.007	0.780041	0.124618	6.25945	3.86349e-10	6.44629e-09	WWC3	protein_coding	1186.02	99.8345	9966.92	689.996	39.9046	1592.38	6.52454
ENSG00000114554.12	687.431	0.933394	0.149312	6.25129	4.07075e-10	6.78356e-09	PLXNA1	protein_coding	901.455	156.235	24409.4	473.407	24.1196	581.757	3.82926
ENSG00000135451.13	115.429	-1.84111	0.294691	-6.24761	4.16777e-10	6.93651e-09	TROAP	protein_coding	49.7457	24.9347	621.741	181.113	18.3921	338.269	-5.99603
ENSG00000174442.12	238.376	-1.07588	0.172331	-6.24308	4.29026e-10	7.13142e-09	ZWILCH	protein_coding	153.343	7.1086	50.5322	323.409	32.699	1069.23	-7.18735
ENSG00000144749.14	495.817	-0.875235	0.140242	-6.2409	4.35073e-10	7.22287e-09	LRIG1	protein_coding	349.077	25.9097	671.314	642.558	46.1795	2132.55	-7.8382
ENSG00000013288.9	407.102	0.887254	0.142184	6.24018	4.37075e-10	7.24702e-09	MAN2B2	protein_coding	528.215	35.9136	1289.78	285.99	6.08005	36.967	9.40458
ENSG00000149639.15	1040.58	0.748502	0.120069	6.23391	4.54921e-10	7.53349e-09	MTCL2	protein_coding	1304.89	14.1179	199.316	776.272	69.8648	4881.09	10.4883
ENSG00000100994.12	1070.4	0.75937	0.12183	6.23303	4.5751e-10	7.56243e-09	PYGB	protein_coding	1346.6	76.6335	5872.7	794.193	64.9643	4220.36	7.77614
ENSG00000137509.12	2699.48	0.976308	0.156637	6.23292	4.5781e-10	7.56243e-09	PRCP	protein_coding	3578.12	454.067	206177	1820.84	395.146	156140	4.12868
ENSG00000196591.12	822.099	-0.873078	0.140135	-6.23024	4.65712e-10	7.68338e-09	HDAC2	protein_coding	581.354	75.6189	5718.22	1062.84	102.596	10525.9	-5.3426
ENSG00000145936.9	24.362	4.16606	0.668706	6.23003	4.66332e-10	7.68404e-09	KCNMB1	protein_coding	45.9962	17.6647	312.043	2.72789	1.11088	1.23406	3.45717
ENSG00000108064.11	308.52	-0.989935	0.15899	-6.22638	4.77321e-10	7.85534e-09	TFAM	protein_coding	207.206	25.6798	659.454	409.834	6.65556	44.2965	-10.802
ENSG00000088053.11	29.8426	6.00706	0.964855	6.22587	4.78891e-10	7.86165e-09	GP6	protein_coding	58.957	32.4635	1053.88	0.728155	1.2612	1.59063	2.53473
ENSG00000103995.14	104.761	-1.49473	0.240077	-6.22606	4.78303e-10	7.86165e-09	CEP152	protein_coding	55.1482	10.8975	118.755	154.374	6.46546	41.8022	-11.0745
ENSG00000183087.15	406.768	1.14949	0.184668	6.22462	4.82716e-10	7.91463e-09	GAS6	protein_coding	560.333	41.9832	1762.59	253.203	71.8011	5155.39	5.22212
ENSG00000161011.20	2057.76	0.640714	0.102942	6.22402	4.84568e-10	7.93518e-09	SQSTM1	protein_coding	2507.1	79.0017	6241.27	1608.42	22.0869	487.83	15.4931
ENSG00000137486.17	1677.88	0.774297	0.124505	6.21899	5.00374e-10	8.18389e-09	ARRB1	protein_coding	2117.66	46.0459	2120.23	1238.1	169.141	28608.8	7.0959
ENSG00000203668.3	280.999	-1.14426	0.184047	-6.21719	5.06134e-10	8.26789e-09	CHML	protein_coding	175.66	38.9631	1518.12	386.337	34.8458	1214.23	-5.69988
ENSG00000138658.16	99.498	-1.51032	0.243249	-6.20893	5.33466e-10	8.70364e-09	ZGRF1	protein_coding	51.5427	2.0381	4.15383	147.453	19.2394	370.153	-7.01081
ENSG00000198900.7	917.826	-0.746647	0.120315	-6.20579	5.44224e-10	8.86824e-09	TOP1	protein_coding	686.065	19.0004	361.017	1149.59	79.719	6355.13	-7.99881
ENSG00000102034.18	568.488	0.796431	0.128388	6.20331	5.52879e-10	8.9982e-09	ELF4	protein_coding	721.894	10.1874	103.782	415.081	20.1517	406.09	19.2158
ENSG00000117632.23	1608.17	-0.776879	0.125311	-6.19962	5.65999e-10	9.20044e-09	STMN1	protein_coding	1184.84	150.21	22563	2031.5	101.677	10338.1	-6.6011
ENSG00000092841.19	4918.37	0.756375	0.122021	6.19876	5.69114e-10	9.23973e-09	MYL6	protein_coding	6179.36	634.588	402702	3657.38	391.736	153457	4.78252
ENSG00000167670.16	168.411	-1.26487	0.204395	-6.18835	6.0798e-10	9.85865e-09	CHAF1A	protein_coding	98.7955	18.134	328.842	238.027	17.2052	296.018	-7.87702
ENSG00000112312.10	118.771	-1.48352	0.24008	-6.17927	6.43975e-10	1.04296e-08	GMNN	protein_coding	62.5642	11.4434	130.952	174.977	27.9932	783.621	-5.25682
ENSG00000142327.13	546.834	0.820602	0.132811	6.1787	6.46299e-10	1.04544e-08	RNPEPL1	protein_coding	698.368	33.964	1153.56	395.3	24.2378	587.471	10.2719
ENSG00000181634.8	550.58	-0.832916	0.134825	-6.17776	6.50168e-10	1.05042e-08	TNFSF15	protein_coding	396.088	11.691	136.68	705.073	58.5481	3427.88	-7.31895
ENSG00000168067.12	483.771	0.938037	0.151967	6.17263	6.71612e-10	1.08374e-08	MAP4K2	protein_coding	635.505	89.7213	8049.91	332.036	23.2387	540.039	4.63057
ENSG00000170365.10	652.048	-0.990258	0.16055	-6.16793	6.91889e-10	1.1151e-08	SMAD1	protein_coding	435.498	80.3593	6457.61	868.597	106.222	11283.1	-4.5985
ENSG00000111581.10	298.969	-0.999954	0.162202	-6.16489	7.05329e-10	1.13538e-08	NUP107	protein_coding	199.609	25.6259	656.687	398.329	15.7262	247.313	-9.34699
ENSG00000108055.11	471.129	-1.00633	0.163518	-6.15428	7.54214e-10	1.21113e-08	SMC3	protein_coding	313.785	68.2225	4654.31	628.472	21.7903	474.818	-6.21402
ENSG00000166750.10	653.304	0.889229	0.144487	6.15438	7.53707e-10	1.21113e-08	SLFN5	protein_coding	849.472	73.0737	5339.76	457.137	61.4421	3775.14	5.81161
ENSG00000166845.15	220.742	-1.1647	0.189284	-6.15317	7.5951e-10	1.21816e-08	C18orf54	protein_coding	136.846	23.969	574.514	304.638	24.9726	623.63	-6.85541
ENSG00000204634.13	591.544	1.10523	0.179634	6.15266	7.61958e-10	1.22061e-08	TBC1D8	protein_coding	806.987	204.491	41816.8	376.102	38.66	1494.59	2.92803
ENSG00000278540.5	1151.93	-0.841745	0.136866	-6.15016	7.74051e-10	1.23848e-08	ACACA	protein_coding	825.52	108.18	11703	1478.34	148.883	22166.3	-5.01655
ENSG00000068078.20	31.532	3.87347	0.629978	6.14859	7.81765e-10	1.24932e-08	FGFR3	protein_coding	59.2049	35.6947	1274.11	3.85919	2.48037	6.15221	2.18751
ENSG00000205726.15	743.46	-0.822118	0.133749	-6.14672	7.91023e-10	1.26259e-08	ITSN1	protein_coding	537.848	62.9237	3959.4	949.073	36.9038	1361.89	-7.97235
ENSG00000172260.15	148.606	-1.71729	0.279432	-6.14566	7.96336e-10	1.26954e-08	NEGR1	protein_coding	70.1528	20.9607	439.353	227.059	82.0086	6725.41	-2.62152
ENSG00000103264.18	239.523	1.10505	0.179953	6.1408	8.21087e-10	1.30742e-08	FBXO31	protein_coding	326.71	50.4306	2543.25	152.336	3.49967	12.2477	4.87819
ENSG00000100979.15	437.032	0.986901	0.160731	6.14007	8.24827e-10	1.3118e-08	PLTP	protein_coding	580.508	80.9933	6559.91	293.557	37.2106	1384.63	4.55291
ENSG00000179364.15	614.098	0.878713	0.143138	6.13893	8.3081e-10	1.31973e-08	PACS2	protein_coding	794.846	70.5009	4970.38	433.351	52.4717	2753.28	5.81709
ENSG00000104687.14	517.144	0.851053	0.138699	6.13596	8.46438e-10	1.34295e-08	GSR	protein_coding	665.176	65.1735	4247.58	369.113	11.6583	135.916	6.32397
ENSG00000132424.17	740.69	-0.816225	0.133048	-6.13483	8.52493e-10	1.35094e-08	PNISR	protein_coding	537.023	52.3112	2736.46	944.358	65.9607	4350.82	-6.84269
ENSG00000167460.17	8450.07	0.741532	0.12088	6.13446	8.54483e-10	1.35247e-08	TPM4	protein_coding	10576.5	494.433	244464	6323.63	898.393	807110	5.86513
ENSG00000196628.20	3579.58	-0.719511	0.117347	-6.13147	8.70707e-10	1.37651e-08	TCF4	protein_coding	2705.89	319.189	101882	4453.27	224.722	50499.9	-6.33047
ENSG00000127481.15	3772.97	0.657085	0.107193	6.12991	8.79285e-10	1.38841e-08	UBR4	protein_coding	4617.21	369.497	136528	2928.72	91.6768	8404.63	6.27234
ENSG00000132334.17	1701.4	0.850439	0.138833	6.12562	9.03323e-10	1.42467e-08	PTPRE	protein_coding	2188.33	256.926	66010.9	1214.46	181.101	32797.6	4.38147
ENSG00000089685.15	370.896	-1.38178	0.225919	-6.11625	9.58037e-10	1.50916e-08	BIRC5	protein_coding	204.846	80.7334	6517.88	536.947	74.8996	5609.95	-4.26475
ENSG00000119522.18	257.892	1.07639	0.176079	6.11312	9.77007e-10	1.53722e-08	DENND1A	protein_coding	349.44	47.4209	2248.75	166.344	14.8709	221.145	5.21022
ENSG00000136854.25	506.048	0.999607	0.163656	6.10799	1.00892e-09	1.58554e-08	STXBP1	protein_coding	673.945	112.145	12576.6	338.151	44.5738	1986.82	3.93511
ENSG00000112893.10	883.275	-0.821235	0.13448	-6.10674	1.01684e-09	1.59611e-08	MAN2A1	protein_coding	639.528	76.7708	5893.75	1127.02	92.2276	8505.94	-5.74524
ENSG00000163273.4	18.5919	7.70386	1.26225	6.10329	1.03909e-09	1.62909e-08	NPPC	protein_coding	37.1838	2.53267	6.41443	0	0	0	20.763
ENSG00000123485.12	204.282	-1.11366	0.182872	-6.08984	1.13027e-09	1.76995e-08	HJURP	protein_coding	128.575	14.2814	203.958	279.99	21.168	448.086	-8.38578
ENSG00000175115.13	758.545	0.753412	0.123734	6.08897	1.1364e-09	1.77745e-08	PACS1	protein_coding	952.2	9.04606	81.8312	564.89	43.3876	1882.49	12.3585
ENSG00000161013.17	1037.37	0.711823	0.116912	6.08854	1.13942e-09	1.78007e-08	MGAT4B	protein_coding	1288.46	57.4992	3306.15	786.282	41.766	1744.4	9.99315
ENSG00000115363.14	146.247	-1.41375	0.232297	-6.08596	1.15794e-09	1.80688e-08	EVA1A	protein_coding	79.9506	17.1234	293.212	212.544	38.9994	1520.96	-4.40248
ENSG00000070610.14	795.716	-0.821237	0.134976	-6.0843	1.17002e-09	1.82358e-08	GBA2	protein_coding	574.967	63.6589	4052.45	1016.46	82.2213	6760.34	-6.00445
ENSG00000112081.17	1513.88	-0.664425	0.109245	-6.082	1.18696e-09	1.8478e-08	SRSF3	protein_coding	1171.61	14.1576	200.438	1856.14	98.8247	9766.32	-9.69675
ENSG00000109685.19	1307.23	-0.683703	0.112509	-6.07689	1.22537e-09	1.90536e-08	NSD2	protein_coding	1002.57	27.1899	739.289	1611.89	92.0855	8479.73	-8.97471
ENSG00000198542.15	39.8598	-2.34335	0.38621	-6.06756	1.29867e-09	2.01698e-08	ITGBL1	protein_coding	13.1518	1.69156	2.86139	66.5678	7.19914	51.8276	-10.2149
ENSG00000154229.12	645.7	1.29338	0.213287	6.06403	1.32752e-09	2.05937e-08	PRKCA	protein_coding	917.353	353.206	124755	374.046	52.9188	2800.4	2.15135
ENSG00000160796.18	1193.37	0.884814	0.145926	6.06346	1.33225e-09	2.06428e-08	NBEAL2	protein_coding	1547.7	302.706	91631	839.033	24.2969	590.341	3.30023
ENSG00000107175.12	428.239	0.917201	0.151375	6.05913	1.36864e-09	2.11819e-08	CREB3	protein_coding	560.578	37.4122	1399.67	295.9	37.9535	1440.47	7.02366
ENSG00000068383.19	289.426	0.939852	0.155282	6.05256	1.42562e-09	2.20381e-08	INPP5A	protein_coding	380.84	4.01923	16.1542	198.013	11.5022	132.301	21.2205
ENSG00000204388.7	127.06	1.28219	0.212203	6.04228	1.51956e-09	2.34629e-08	HSPA1B	protein_coding	180.062	12.8742	165.744	74.0587	2.10298	4.42254	11.492
ENSG00000204843.13	1299.95	0.653375	0.108151	6.04131	1.52867e-09	2.35761e-08	DCTN1	protein_coding	1589.23	35.2517	1242.68	1010.67	15.5309	241.209	21.2403
ENSG00000109084.14	224.345	-1.32661	0.219611	-6.04075	1.53396e-09	2.36301e-08	TMEM97	protein_coding	127.561	20.4329	417.503	321.129	82.659	6832.52	-3.21497
ENSG00000108861.9	768.974	0.800778	0.13258	6.03999	1.54128e-09	2.36903e-08	DUSP3	protein_coding	977.126	113.437	12867.9	560.821	19.2796	371.704	5.11668
ENSG00000139263.12	507.264	-1.10195	0.182443	-6.03997	1.54144e-09	2.36903e-08	LRIG3	protein_coding	321.849	11.3954	129.856	692.68	175.443	30780.1	-2.98292
ENSG00000105835.13	1738.4	-0.678197	0.112423	-6.03257	1.61369e-09	2.47719e-08	NAMPT	protein_coding	1337.64	94.3676	8905.25	2139.17	102.977	10604.3	-8.11544
ENSG00000007047.16	403.147	0.869292	0.144105	6.03236	1.61583e-09	2.4776e-08	MARK4	protein_coding	520.552	36.614	1340.59	285.742	12.895	166.282	8.55448
ENSG00000125534.10	327.073	0.927004	0.153735	6.02989	1.64066e-09	2.51278e-08	PPDPF	protein_coding	428.731	14.0375	197.051	225.416	21.8254	476.346	11.0802
ENSG00000278588.2	278.033	-1.27562	0.211684	-6.02605	1.6802e-09	2.57036e-08	H2BC10	protein_coding	161.495	55.7894	3112.45	394.571	31.2682	977.701	-5.15397
ENSG00000163947.12	360.209	1.15229	0.191458	6.0185	1.7604e-09	2.68994e-08	ARHGEF3	protein_coding	495.823	72.1587	5206.88	224.595	53.4823	2860.36	4.27059
ENSG00000071073.13	1017.6	1.01062	0.167959	6.01704	1.77634e-09	2.71117e-08	MGAT4A	protein_coding	1360.79	236.581	55970.5	674.413	135.34	18317	3.5614
ENSG00000101868.13	205.185	-1.05723	0.175817	-6.01324	1.81856e-09	2.77241e-08	POLA1	protein_coding	133.23	6.94322	48.2083	277.14	12.7795	163.316	-13.9935
ENSG00000143476.18	148.633	-1.24942	0.207873	-6.01049	1.84966e-09	2.81659e-08	DTL	protein_coding	87.5168	13.2789	176.33	209.749	15.3582	235.875	-8.51423
ENSG00000161800.13	220.036	-1.20563	0.200711	-6.00681	1.8921e-09	2.8779e-08	RACGAP1	protein_coding	132.694	32.7977	1075.69	307.378	19.745	389.864	-6.45309
ENSG00000158352.18	1724.77	0.674199	0.112373	5.99963	1.97766e-09	3.00459e-08	SHROOM4	protein_coding	2120.28	142.027	20171.7	1329.27	64.2527	4128.41	7.17618
ENSG00000130477.16	24.2917	5.70159	0.95097	5.99555	2.02801e-09	3.07756e-08	UNC13A	protein_coding	47.8553	15.0065	225.195	0.728155	1.2612	1.59063	4.42566
ENSG00000121281.13	166.774	1.26827	0.211597	5.99382	2.04972e-09	3.10694e-08	ADCY7	protein_coding	236.387	37.3027	1391.49	97.1602	14.5147	210.677	4.91909
ENSG00000186642.16	424.882	1.40166	0.233863	5.99349	2.05387e-09	3.10967e-08	PDE2A	protein_coding	615.901	260.752	67991.7	233.863	38.8028	1505.66	2.04945
ENSG00000177628.16	368.423	0.895534	0.149553	5.98807	2.12347e-09	3.21138e-08	GBA1	protein_coding	478.877	32.2282	1038.66	257.97	19.2943	372.271	8.31708
ENSG00000143799.14	1079.78	-0.717161	0.119848	-5.98393	2.17811e-09	3.29026e-08	PARP1	protein_coding	816.374	45.4066	2061.76	1343.19	93.0185	8652.43	-7.19767
ENSG00000154447.15	495.172	0.916388	0.153224	5.98069	2.22192e-09	3.35262e-08	SH3RF1	protein_coding	648.216	87.973	7739.25	342.128	30.9497	957.886	4.64165
ENSG00000072110.16	5032.9	0.689945	0.115399	5.97878	2.2482e-09	3.38842e-08	ACTN1	protein_coding	6213.73	636.952	405707	3852.07	246.128	60578.8	4.89109
ENSG00000119630.14	908.94	-1.12133	0.18757	-5.97822	2.25593e-09	3.3962e-08	PGF	protein_coding	573.021	130.376	16997.9	1244.86	292.806	85735.1	-2.96432
ENSG00000107104.21	663.374	1.07905	0.180503	5.97802	2.25866e-09	3.39646e-08	KANK1	protein_coding	901.184	233.857	54689.1	425.564	43.3561	1879.75	2.82804
ENSG00000196747.5	265.902	-1.12139	0.187604	-5.97746	2.26647e-09	3.40433e-08	H2AC13	protein_coding	166.513	40.5814	1646.85	365.29	8.82457	77.873	-6.76894
ENSG00000099785.11	278.976	1.09421	0.183161	5.97402	2.31474e-09	3.47082e-08	MARCHF2	protein_coding	379.689	15.7845	249.151	178.263	41.8405	1750.63	6.37002
ENSG00000160753.17	306.086	0.928447	0.155416	5.97394	2.31597e-09	3.47082e-08	RUSC1	protein_coding	401.312	23.4109	548.07	210.86	13.6057	185.114	9.94704
ENSG00000125977.7	908.841	-0.769285	0.128824	-5.97159	2.34954e-09	3.51715e-08	EIF2S2	protein_coding	672.761	70.1518	4921.27	1144.92	73.6268	5420.9	-6.56595
ENSG00000151929.10	665.107	0.843314	0.141237	5.97092	2.35924e-09	3.52768e-08	BAG3	protein_coding	854.757	46.4989	2162.15	475.458	66.577	4432.49	6.60544
ENSG00000146263.12	218.549	-1.06837	0.179105	-5.96504	2.44575e-09	3.65291e-08	MMS22L	protein_coding	141.38	9.97771	99.5548	295.719	32.3755	1048.17	-6.44275
ENSG00000161547.17	992.816	-0.81262	0.136444	-5.95569	2.58983e-09	3.86375e-08	SRSF2	protein_coding	720.129	82.8173	6858.71	1265.5	132.75	17622.6	-4.92937
ENSG00000178295.15	197.336	-1.11978	0.188029	-5.95537	2.59484e-09	3.86687e-08	GEN1	protein_coding	124.951	21.665	469.371	269.72	1.00036	1.00072	-9.43996
ENSG00000051825.15	260.888	-0.986814	0.165707	-5.95516	2.5981e-09	3.86737e-08	MPHOSPH9	protein_coding	174.883	12.0056	144.135	346.893	27.0604	732.268	-8.21706
ENSG00000182208.15	191.506	1.13834	0.191241	5.95238	2.6427e-09	3.92935e-08	MOB2	protein_coding	264.051	5.77315	33.3292	118.961	20.621	425.227	9.582
ENSG00000050344.9	376.37	-0.844738	0.141942	-5.95127	2.66062e-09	3.95061e-08	NFE2L3	protein_coding	269.375	7.12561	50.7744	483.364	9.58479	91.8683	-25.3386
ENSG00000275832.5	1015.34	0.724761	0.121785	5.95113	2.66296e-09	3.95061e-08	ARHGAP23	protein_coding	1264.72	114.345	13074.7	765.963	18.9775	360.145	6.08536
ENSG00000173207.13	151.623	-1.26051	0.211847	-5.95008	2.68012e-09	3.97162e-08	CKS1B	protein_coding	89.0953	10.9755	120.462	214.151	29.9521	897.13	-5.54409
ENSG00000102010.15	1209.92	-0.696618	0.11709	-5.94941	2.69109e-09	3.98342e-08	BMX	protein_coding	922.947	41.6909	1738.13	1496.9	104.266	10871.4	-7.2284
ENSG00000065923.10	241.478	-1.11338	0.187201	-5.94752	2.72233e-09	4.02517e-08	SLC9A7	protein_coding	153.275	30.8557	952.074	329.681	15.7719	248.754	-7.19924
ENSG00000197063.11	381.676	0.875257	0.147364	5.93942	2.86028e-09	4.22441e-08	MAFG	protein_coding	494.305	28.2853	800.059	269.048	21.1469	447.192	9.02022
ENSG00000101057.16	432.105	-1.07614	0.181236	-5.93776	2.88946e-09	4.26276e-08	MYBL2	protein_coding	277.692	67.6074	4570.76	586.519	61.4539	3776.59	-4.7803
ENSG00000055044.11	278.305	-1.05284	0.17734	-5.93685	2.90547e-09	4.28161e-08	NOP58	protein_coding	181.02	33.1861	1101.32	375.59	26.0721	679.752	-6.52003
ENSG00000162783.11	229.131	1.06309	0.179092	5.936	2.92062e-09	4.29916e-08	IER5	protein_coding	310.529	26.8566	721.275	147.733	18.8751	356.271	7.01359
ENSG00000109674.4	38.3695	-2.34707	0.395507	-5.93434	2.95024e-09	4.33794e-08	NEIL3	protein_coding	12.5671	2.50888	6.29448	64.1719	7.30572	53.3735	-9.44788
ENSG00000112972.15	866.989	-1.21755	0.205429	-5.92687	3.08761e-09	4.53488e-08	HMGCS1	protein_coding	520.709	67.7413	4588.89	1213.27	447.788	200514	-2.16265
ENSG00000136527.19	1108.17	-0.700554	0.11826	-5.92383	3.14532e-09	4.61452e-08	TRA2B	protein_coding	844.808	64.7159	4188.15	1371.53	45.9621	2112.52	-9.38431
ENSG00000149564.12	2009	0.812508	0.137166	5.92352	3.15113e-09	4.61794e-08	ESAM	protein_coding	2560	450.66	203095	1457.99	93.7248	8784.34	3.38576
ENSG00000175155.11	531.652	-0.972551	0.164489	-5.91254	3.36865e-09	4.93126e-08	YPEL2	protein_coding	360.13	68.0761	4634.35	703.175	83.8785	7035.61	-4.49087
ENSG00000077150.21	224.703	1.14124	0.193106	5.90993	3.42255e-09	4.99912e-08	NFKB2	protein_coding	308.629	61.469	3778.43	140.778	7.66987	58.8269	3.83203
ENSG00000144567.11	569.349	0.771534	0.130549	5.90993	3.42248e-09	4.99912e-08	RETREG2	protein_coding	718.09	38.9204	1514.8	420.608	17.9913	323.685	9.81175
ENSG00000173039.20	782.731	0.786932	0.133349	5.90129	3.6068e-09	5.26244e-08	RELA	protein_coding	990.616	117.542	13816.1	574.846	24.1399	582.736	4.90009
ENSG00000118276.12	170.995	-1.212	0.205394	-5.90084	3.61651e-09	5.2708e-08	B4GALT6	protein_coding	103.764	18.1288	328.653	238.225	23.6669	560.122	-6.37848
ENSG00000213551.7	306.598	-0.927042	0.157215	-5.89667	3.70916e-09	5.39988e-08	DNAJC9	protein_coding	211.91	21.7459	472.886	401.286	13.0379	169.987	-10.5628
ENSG00000144711.17	358.794	0.981161	0.166419	5.89572	3.73049e-09	5.42497e-08	IQSEC1	protein_coding	475.474	73.8568	5454.83	242.113	23.0562	531.588	4.26539
ENSG00000176454.15	231.424	1.26605	0.21488	5.89189	3.81801e-09	5.54616e-08	LPCAT4	protein_coding	326.801	87.6767	7687.21	136.047	16.518	272.844	3.02365
ENSG00000115163.15	57.9102	-1.97059	0.334603	-5.88933	3.87756e-09	5.62649e-08	CENPA	protein_coding	23.0523	8.70805	75.8302	92.7681	10.0139	100.279	-7.42942
ENSG00000099331.14	1494.25	0.739306	0.125573	5.88746	3.92178e-09	5.68225e-08	MYO9B	protein_coding	1868.98	113.394	12858.2	1119.52	131.765	17362.1	6.09695
ENSG00000197467.17	497.671	0.982252	0.166841	5.88734	3.92456e-09	5.68225e-08	COL13A1	protein_coding	660.748	140.708	19798.6	334.595	12.2447	149.933	3.26573
ENSG00000157654.19	4349.84	0.674802	0.114639	5.8863	3.94934e-09	5.70566e-08	PALM2AKAP2	protein_coding	5349.35	306.049	93665.9	3350.33	341.698	116757	6.16292
ENSG00000274641.2	264.581	-1.31377	0.223185	-5.88647	3.94538e-09	5.70566e-08	H2BC17	protein_coding	150.651	59.9579	3594.95	378.512	4.81434	23.1779	-5.35727
ENSG00000182944.18	1397.42	-0.655655	0.111493	-5.88066	4.08631e-09	5.8971e-08	EWSR1	protein_coding	1085.49	69.5506	4837.29	1709.34	23.0873	533.025	-12.0392
ENSG00000164086.10	421.896	0.886468	0.150809	5.87807	4.15073e-09	5.98355e-08	DUSP7	protein_coding	547.607	56.8887	3236.33	296.185	25.4377	647.074	5.70574
ENSG00000104408.11	1706.55	-0.617094	0.10505	-5.87431	4.24617e-09	6.11449e-08	EIF3E	protein_coding	1347.1	39.8067	1584.58	2066	38.9096	1513.96	-18.2645
ENSG00000147862.18	3261.06	-0.743456	0.12659	-5.87296	4.28087e-09	6.15776e-08	NFIB	protein_coding	2439.43	250.268	62634.2	4082.68	482.317	232629	-4.27676
ENSG00000112561.19	74.9517	1.66376	0.283314	5.8725	4.29276e-09	6.16816e-08	TFEB	protein_coding	113.731	19.763	390.577	36.1722	5.25041	27.5668	5.36395
ENSG00000131435.13	302.132	1.06944	0.182357	5.86453	4.5041e-09	6.46482e-08	PDLIM4	protein_coding	409.003	86.8733	7546.97	195.261	12.1676	148.05	3.44588
ENSG00000164327.14	878.162	-0.849727	0.144953	-5.86207	4.57144e-09	6.55438e-08	RICTOR	protein_coding	627.18	87.8222	7712.74	1129.14	132.626	17589.7	-4.4628
ENSG00000115875.19	608.863	-0.778293	0.13289	-5.85667	4.72233e-09	6.76339e-08	SRSF7	protein_coding	448.215	37.8666	1433.88	769.511	37.5334	1408.76	-8.52235
ENSG00000033100.17	1000.76	0.721887	0.123294	5.85501	4.76975e-09	6.82393e-08	CHPF2	protein_coding	1245.63	119.041	14170.6	755.894	18.064	326.307	5.75226
ENSG00000068971.14	167.646	1.13183	0.193381	5.85285	4.83228e-09	6.90593e-08	PPP2R5B	protein_coding	230.249	20.0091	400.363	105.042	7.90229	62.4463	8.2308
ENSG00000137563.13	180.241	-1.24102	0.212154	-5.84963	4.92661e-09	7.03316e-08	GGH	protein_coding	107.578	23.5956	556.752	252.905	35.9942	1295.58	-4.77531
ENSG00000077097.17	1401.54	-0.748173	0.127978	-5.8461	5.0324e-09	7.17645e-08	TOP2B	protein_coding	1047.14	150.098	22529.3	1755.95	35.0665	1229.66	-6.50322
ENSG00000102349.18	70.9313	2.18785	0.375208	5.83102	5.50897e-09	7.84762e-08	KLF8	protein_coding	116.126	49.3925	2439.62	25.7369	11.2439	126.424	2.52346
ENSG00000160445.11	302.201	0.92585	0.158808	5.83001	5.54233e-09	7.88665e-08	ZER1	protein_coding	395.563	34.5952	1196.83	208.839	11.8132	139.553	7.22356
ENSG00000111665.12	85.5076	-1.65476	0.283911	-5.82845	5.5945e-09	7.95236e-08	CDCA3	protein_coding	40.7883	10.9323	119.516	130.227	25.1127	630.646	-4.6181
ENSG00000114353.17	5739.99	0.61074	0.104825	5.82631	5.66657e-09	8.04617e-08	GNAI2	protein_coding	6937.21	432.702	187231	4542.77	247.422	61217.5	6.7936
ENSG00000196843.17	154.679	1.27103	0.218263	5.82337	5.76741e-09	8.18059e-08	ARID5A	protein_coding	218.491	45.9274	2109.33	90.8667	4.39242	19.2933	3.912
ENSG00000173559.15	490.041	-0.804995	0.138299	-5.82071	5.85989e-09	8.30286e-08	NABP1	protein_coding	357.07	4.56028	20.7961	623.012	53.4398	2855.81	-7.01231
ENSG00000100243.22	992.091	0.783771	0.134664	5.82018	5.87842e-09	8.32023e-08	CYB5R3	protein_coding	1255.31	95.7904	9175.8	728.872	93.2902	8703.06	5.56792
ENSG00000121898.13	127.609	3.68556	0.633636	5.81652	6.00851e-09	8.49528e-08	CPXM2	protein_coding	236.837	131.53	17300.3	18.381	5.72861	32.817	2.34661
ENSG00000102054.18	625.556	-0.821804	0.141449	-5.8099	6.25084e-09	8.82848e-08	RBBP7	protein_coding	451.384	56.1031	3147.56	799.728	58.9357	3473.42	-6.05427
ENSG00000170584.11	182.347	-1.12097	0.193094	-5.80531	6.42462e-09	9.06425e-08	NUDCD2	protein_coding	114.271	14.9451	223.356	250.423	21.7163	471.597	-7.30403
ENSG00000163781.14	453.112	-0.825072	0.142185	-5.80281	6.52118e-09	9.1907e-08	TOPBP1	protein_coding	327.599	34.8691	1215.85	578.625	13.6827	187.215	-9.47753
ENSG00000114378.17	51.4344	2.13795	0.368491	5.8019	6.55687e-09	9.23118e-08	HYAL1	protein_coding	83.5847	25.3233	641.272	19.2841	5.78685	33.4876	3.50071
ENSG00000138095.20	1274.47	-0.673524	0.116266	-5.79296	6.91576e-09	9.72611e-08	LRPPRC	protein_coding	983.154	81.7516	6683.32	1565.79	37.7161	1422.5	-9.152
ENSG00000175063.17	156.966	-1.49308	0.257766	-5.79237	6.94001e-09	9.74987e-08	UBE2C	protein_coding	81.5426	35.8149	1282.71	232.389	11.8354	140.077	-5.65563
ENSG00000139117.14	217.545	1.07116	0.185022	5.78936	7.06551e-09	9.91566e-08	CPNE8	protein_coding	295.197	12.6284	159.477	139.894	24.0411	577.973	8.08776
ENSG00000106012.19	213.141	1.04836	0.181158	5.78699	7.16571e-09	1.00456e-07	IQCE	protein_coding	287.663	9.34079	87.2504	138.619	20.804	432.805	9.24285
ENSG00000103196.12	21.0279	5.45585	0.94294	5.786	7.20825e-09	1.00946e-07	CRISPLD2	protein_coding	41.2128	6.36627	40.5294	0.842936	0.754807	0.569733	8.90546
ENSG00000174501.15	527.354	-1.11945	0.193491	-5.78553	7.22824e-09	1.01119e-07	ANKRD36C	protein_coding	332.366	49.0473	2405.63	722.341	191.586	36705.2	-2.78871
ENSG00000142156.16	359.322	1.11697	0.193192	5.78168	7.39588e-09	1.03355e-07	COL6A1	protein_coding	490.964	89.7093	8047.75	227.679	52.89	2797.35	3.5754
ENSG00000169994.20	30.8121	3.12	0.540258	5.77502	7.69454e-09	1.07415e-07	MYO7B	protein_coding	55.5764	23.9606	574.11	6.04782	4.33637	18.8041	2.87657
ENSG00000110844.14	466.199	0.80402	0.139345	5.76999	7.92775e-09	1.10555e-07	PRPF40B	protein_coding	592.575	50.7659	2577.18	339.822	3.15616	9.96137	7.02751
ENSG00000215788.11	154.995	1.34821	0.233899	5.76407	8.21097e-09	1.14384e-07	TNFRSF25	protein_coding	223.129	46.207	2135.09	86.862	20.641	426.053	3.80792
ENSG00000145365.12	91.8444	-1.55786	0.270302	-5.76343	8.24193e-09	1.14694e-07	TIFA	protein_coding	45.9456	15.1359	229.096	137.743	6.02726	36.3279	-7.96849
ENSG00000167930.17	614.437	0.770574	0.133707	5.76315	8.25561e-09	1.14764e-07	FAM234A	protein_coding	774.628	4.27239	18.2533	454.245	49.9038	2490.39	9.04616
ENSG00000108468.15	517.64	-0.810684	0.140685	-5.7624	8.29275e-09	1.1516e-07	CBX1	protein_coding	376.441	33.9774	1154.46	658.84	49.8023	2480.27	-6.62433
ENSG00000155011.9	26.1841	4.13124	0.717046	5.76146	8.33875e-09	1.15677e-07	DKK2	protein_coding	49.6273	31.7913	1010.69	2.74105	1.44649	2.09232	2.08355
ENSG00000100941.9	410.316	-0.909156	0.157808	-5.76114	8.35488e-09	1.1578e-07	PNN	protein_coding	286.151	38.6001	1489.97	534.482	50.636	2564	-5.51576
ENSG00000165949.13	576.76	2.38668	0.414349	5.76006	8.40831e-09	1.16398e-07	IFI27	protein_coding	968.517	262.763	69044.4	185.002	74.5863	5563.11	4.05668
ENSG00000138756.19	449.801	-0.823522	0.142994	-5.75915	8.45362e-09	1.16903e-07	BMP2K	protein_coding	324.767	5.23705	27.4266	574.835	57.6215	3320.24	-6.11225
ENSG00000073111.14	305.899	-1.00147	0.174033	-5.75446	8.6919e-09	1.20073e-07	MCM2	protein_coding	203.115	39.9155	1593.24	408.683	16.835	283.417	-6.71084
ENSG00000203814.7	238.637	-1.15968	0.201609	-5.75214	8.81223e-09	1.21609e-07	H2BC18	protein_coding	146.865	39.1791	1535	330.41	31.3255	981.287	-5.17462
ENSG00000173065.14	426.79	0.785523	0.136663	5.7479	9.03572e-09	1.24563e-07	FAM222B	protein_coding	540.044	17.1312	293.476	313.537	1.651	2.72582	18.6124
ENSG00000172059.11	123.677	1.25146	0.217736	5.74759	9.05255e-09	1.24665e-07	KLF11	protein_coding	174.351	20.2913	411.738	73.0036	0.507226	0.257278	7.06124
ENSG00000102466.17	32.6752	-2.81834	0.490481	-5.74607	9.13434e-09	1.25661e-07	FGF14	protein_coding	8.44673	5.45579	29.7656	56.9036	9.24093	85.3947	-6.38586
ENSG00000105726.17	353.448	0.866118	0.150911	5.73927	9.50855e-09	1.30673e-07	ATP13A1	protein_coding	456.641	33.2649	1106.56	250.255	16.6632	277.664	7.84498
ENSG00000111716.14	260.923	-1.02682	0.179025	-5.73565	9.71366e-09	1.33354e-07	LDHB	protein_coding	171.458	25.7693	664.059	350.388	37.7218	1422.93	-5.53908
ENSG00000197548.13	714.456	0.774943	0.135198	5.73193	9.92949e-09	1.36176e-07	ATG7	protein_coding	901.643	43.6647	1906.61	527.27	65.6694	4312.47	6.71363
ENSG00000118900.15	999.704	0.707464	0.123431	5.73167	9.94483e-09	1.36245e-07	UBN1	protein_coding	1239.9	106.873	11421.9	759.504	41.9582	1760.49	5.91726
ENSG00000152137.8	127.291	1.23731	0.216145	5.72447	1.03754e-08	1.41997e-07	HSPB8	protein_coding	179.113	3.77304	14.2358	75.4702	10.7463	115.484	12.8692
ENSG00000093009.11	103.251	-1.3782	0.240805	-5.72329	1.04483e-08	1.42847e-07	CDC45	protein_coding	57.2796	3.85572	14.8666	149.223	22.0451	485.986	-5.81005
ENSG00000143067.5	380.98	0.886615	0.154964	5.72142	1.05639e-08	1.44279e-07	ZNF697	protein_coding	494.781	61.7223	3809.64	267.178	12.632	159.567	5.10906
ENSG00000184220.12	138.707	-1.22224	0.213638	-5.72106	1.0586e-08	1.44431e-07	CMSS1	protein_coding	83.7256	15.3978	237.091	193.689	3.84401	14.7764	-9.79891
ENSG00000167680.17	784.245	-0.881047	0.154165	-5.71498	1.09718e-08	1.49542e-07	SEMA6B	protein_coding	550.722	117.215	13739.4	1017.77	10.2952	105.99	-5.61334
ENSG00000163029.16	494.05	-0.81184	0.142162	-5.71068	1.12526e-08	1.53212e-07	SMC6	protein_coding	358.711	28.7854	828.599	629.39	52.5954	2766.27	-6.3845
ENSG00000265107.3	158.131	3.39737	0.595581	5.70429	1.16826e-08	1.58902e-07	GJA5	protein_coding	288.867	150.641	22692.7	27.3946	9.1149	83.0814	2.45021
ENSG00000123975.5	168.053	-1.27514	0.223699	-5.70025	1.19633e-08	1.62554e-07	CKS2	protein_coding	97.6703	25.6668	658.784	238.436	33.6187	1130.22	-4.7066
ENSG00000134030.14	449.485	0.851119	0.149459	5.69467	1.23607e-08	1.67782e-07	CTIF	protein_coding	578.076	73.5054	5403.05	320.895	16.7152	279.399	4.82488
ENSG00000186871.7	64.0809	-1.69797	0.298199	-5.69408	1.24042e-08	1.68199e-07	ERCC6L	protein_coding	30.4501	4.65829	21.6997	97.7116	11.47	131.562	-7.68362
ENSG00000164970.15	362.405	0.923988	0.162482	5.6867	1.29518e-08	1.75445e-07	FAM219A	protein_coding	474.513	68.344	4670.9	250.298	19.2033	368.765	4.46661
ENSG00000149503.13	271.8	-0.908791	0.160124	-5.67553	1.3826e-08	1.8709e-07	INCENP	protein_coding	188.576	10.0977	101.964	355.023	18.8198	354.187	-11.0215
ENSG00000188529.15	852.427	-0.738895	0.130194	-5.67536	1.38397e-08	1.8709e-07	SRSF10	protein_coding	639.554	76.919	5916.53	1065.3	41.8343	1750.11	-6.87644
ENSG00000132357.14	538.922	0.767437	0.135319	5.67132	1.41706e-08	1.91367e-07	CARD6	protein_coding	679.249	55.9771	3133.43	398.594	12.2833	150.88	6.92574
ENSG00000146729.10	303.748	-0.877128	0.154902	-5.66248	1.492e-08	2.01283e-07	NIPSNAP2	protein_coding	214.176	17.1899	295.492	393.32	8.1167	65.8808	-13.3273
ENSG00000176619.13	943.381	-0.838436	0.148269	-5.65484	1.55996e-08	2.10237e-07	LMNB2	protein_coding	676.4	95.8215	9181.75	1210.36	162.03	26253.8	-4.01149
ENSG00000029363.17	1138.3	-0.795504	0.140715	-5.6533	1.57399e-08	2.11913e-07	BCLAF1	protein_coding	833.153	134.903	18198.7	1443.44	129.212	16695.7	-4.6203
ENSG00000213719.8	2622.02	0.719487	0.127445	5.64547	1.64734e-08	2.21563e-07	CLIC1	protein_coding	3262.87	366.451	134286	1981.17	220.139	48461.3	4.24009
ENSG00000086062.13	960.176	0.756634	0.134095	5.64252	1.67577e-08	2.25158e-07	B4GALT1	protein_coding	1205.74	169.335	28674.5	714.615	25.9484	673.318	4.05432
ENSG00000137310.13	177.462	-1.06267	0.188463	-5.63865	1.71391e-08	2.30049e-07	TCF19	protein_coding	114.771	12.0361	144.868	240.154	9.93922	98.7882	-11.3597
ENSG00000164163.11	1064.94	-0.767458	0.13616	-5.63643	1.73608e-08	2.3279e-07	ABCE1	protein_coding	788.913	106.305	11300.6	1340.97	119.995	14398.8	-4.87006
ENSG00000203883.7	337.187	-0.92649	0.164397	-5.63569	1.74359e-08	2.33561e-07	SOX18	protein_coding	232.518	30.62	937.582	441.857	45.0554	2029.99	-5.43456
ENSG00000134590.14	475.106	0.876779	0.155637	5.63349	1.766e-08	2.36323e-07	RTL8C	protein_coding	615.848	45.4681	2067.35	334.364	54.473	2967.3	5.61027
ENSG00000116001.17	762.783	-0.759183	0.134802	-5.63185	1.78283e-08	2.38334e-07	TIA1	protein_coding	567.128	56.463	3188.08	958.437	81.1156	6579.74	-5.59933
ENSG00000154736.6	104.495	9.2302	1.63906	5.6314	1.78756e-08	2.38726e-07	ADAMTS5	protein_coding	208.633	196.095	38453.3	0.357499	0.619207	0.383417	1.50205
ENSG00000151276.24	526.239	-0.94198	0.16735	-5.6288	1.81468e-08	2.4186e-07	MAGI1	protein_coding	360.104	34.3515	1180.02	692.373	135.005	18226.4	-3.37312
ENSG00000158856.19	212.131	1.15938	0.205968	5.6289	1.81359e-08	2.4186e-07	DMTN	protein_coding	292.862	70.8601	5021.15	131.399	4.49555	20.21	3.216
ENSG00000135821.19	1222.63	0.708715	0.126051	5.62243	1.88293e-08	2.50704e-07	GLUL	protein_coding	1516.71	176.81	31261.6	928.553	44.7889	2006.04	4.56035
ENSG00000120992.18	814.728	-0.659609	0.117322	-5.62223	1.88506e-08	2.50735e-07	LYPLA1	protein_coding	631.757	8.50337	72.3072	997.699	26.1664	684.68	-18.8097
ENSG00000128245.15	936.524	0.686599	0.12216	5.62051	1.90399e-08	2.52999e-07	YWHAH	protein_coding	1155.99	43.9032	1927.49	717.06	58.4856	3420.57	8.48807
ENSG00000133030.22	2319.66	0.600637	0.106892	5.61909	1.91971e-08	2.54833e-07	MPRIP	protein_coding	2795.48	185.788	34517.1	1843.84	36.7257	1348.78	7.10629
ENSG00000006451.8	1902.27	-0.79468	0.141621	-5.61133	2.00775e-08	2.66253e-07	RALA	protein_coding	1392.47	224.161	50248.2	2412.07	301.98	91191.7	-3.83407
ENSG00000175220.12	683.785	0.753098	0.134258	5.60932	2.03129e-08	2.69105e-07	ARHGAP1	protein_coding	857.622	96.1588	9246.51	509.949	16.7336	280.013	5.03755
ENSG00000108179.14	208.027	-1.09735	0.195736	-5.60625	2.0676e-08	2.73642e-07	PPIF	protein_coding	132.205	18.7015	349.745	283.848	42.9511	1844.8	-4.57788
ENSG00000160613.15	572.565	0.734117	0.131017	5.60323	2.10393e-08	2.78173e-07	PCSK7	protein_coding	714.861	18.4758	341.357	430.269	31.7109	1005.58	10.9664
ENSG00000140836.17	993.884	0.666624	0.119024	5.60075	2.13424e-08	2.81898e-07	ZFHX3	protein_coding	1219.97	58.9647	3476.84	767.793	47.625	2268.14	8.4369
ENSG00000187800.14	1188.43	0.741719	0.132486	5.59849	2.16228e-08	2.85317e-07	PEAR1	protein_coding	1487.1	196.539	38627.7	889.752	57.2725	3280.14	4.12664
ENSG00000122417.16	534.13	-0.863648	0.154427	-5.5926	2.23699e-08	2.94882e-07	ODF2L	protein_coding	379.632	58.0622	3371.22	688.629	65.8789	4340.03	-4.97631
ENSG00000130202.10	1154.77	0.689977	0.123439	5.58963	2.2756e-08	2.99673e-07	NECTIN2	protein_coding	1425.8	128.221	16440.7	883.731	58.7929	3456.61	5.4347
ENSG00000004897.12	1186.07	-0.647585	0.115885	-5.58818	2.29463e-08	3.0188e-07	CDC27	protein_coding	924.84	62.5263	3909.54	1447.29	56.2283	3161.62	-8.78651
ENSG00000162511.8	620.037	1.067	0.190966	5.58736	2.30547e-08	3.03004e-07	LAPTM5	protein_coding	839.351	248.808	61905.5	400.724	53.6919	2882.82	2.43704
ENSG00000162174.12	176.342	-1.15458	0.206674	-5.58648	2.31718e-08	3.04242e-07	ASRGL1	protein_coding	108.718	13.6452	186.193	243.966	40.2991	1624.02	-4.49552
ENSG00000104626.15	182.743	-1.08222	0.193736	-5.58607	2.32269e-08	3.04664e-07	ERI1	protein_coding	117.469	13.9113	193.525	248.017	24.7928	614.682	-6.49418
ENSG00000092051.18	19.4155	3.97925	0.712482	5.58506	2.33626e-08	3.0614e-07	JPH4	protein_coding	36.2808	5.27008	27.7737	2.55014	2.86275	8.19533	7.95382
ENSG00000008710.20	475.483	0.856915	0.153484	5.5831	2.36266e-08	3.09294e-07	PKD1	protein_coding	612.219	96.46	9304.52	338.747	8.81247	77.6597	3.9928
ENSG00000173846.13	219.937	0.967868	0.173392	5.58197	2.37806e-08	3.11003e-07	PLK3	protein_coding	291.276	24.7597	613.045	148.599	5.26319	27.7012	7.97124
ENSG00000131504.18	1702.98	0.592799	0.106207	5.58152	2.38429e-08	3.1151e-07	DIAPH1	protein_coding	2048.11	16.5522	273.977	1357.85	61.4247	3772.99	15.3449
ENSG00000130479.11	482.641	0.924802	0.165826	5.57695	2.44769e-08	3.19478e-07	MAP1S	protein_coding	632.74	98.2269	9648.52	332.542	49.6248	2462.62	3.85771
ENSG00000124067.17	555.416	0.769726	0.138149	5.5717	2.5227e-08	3.28944e-07	SLC12A4	protein_coding	700.084	71.5925	5125.49	410.748	19.6615	386.576	5.51137
ENSG00000008294.22	1172.77	0.790052	0.141811	5.57116	2.53046e-08	3.29632e-07	SPAG9	protein_coding	1486.52	250.669	62835	859.02	42.4276	1800.11	3.49056
ENSG00000149260.18	221.81	1.02188	0.183466	5.56986	2.54946e-08	3.31781e-07	CAPN5	protein_coding	297.649	25.0233	626.166	145.971	22.5525	508.613	6.36771
ENSG00000267206.6	13.7856	7.28477	1.30807	5.5691	2.56058e-08	3.329e-07	LCN6	protein_coding	27.5712	11.7941	139.1	0	0	0	3.30604
ENSG00000158292.7	71.3109	1.67325	0.300883	5.56112	2.6805e-08	3.4815e-07	GPR153	protein_coding	108.794	24.6029	605.305	33.8283	7.04416	49.6202	4.14266
ENSG00000103502.14	444.361	0.796981	0.143453	5.55569	2.76521e-08	3.588e-07	CDIPT	protein_coding	564.258	25.6776	659.34	324.464	33.2108	1102.95	8.0782
ENSG00000127666.11	149.652	1.11725	0.201123	5.55506	2.77509e-08	3.5973e-07	TICAM1	protein_coding	205.249	9.43716	89.06	94.0547	10.8301	117.291	10.947
ENSG00000072954.7	29.4807	2.4838	0.447371	5.55198	2.82451e-08	3.65606e-07	TMEM38A	protein_coding	49.9867	4.71285	22.2109	8.97479	1.51838	2.30547	11.7138
ENSG00000163291.14	404.15	-0.81952	0.147611	-5.55189	2.82594e-08	3.65606e-07	PAQR3	protein_coding	293.089	31.1645	971.225	515.212	23.709	562.117	-8.02214
ENSG00000175832.13	178.95	-1.17553	0.211764	-5.55114	2.83814e-08	3.66826e-07	ETV4	protein_coding	109.101	27.1111	735.011	248.8	23.6427	558.976	-5.49218
ENSG00000153208.19	220.683	-1.06068	0.191122	-5.54976	2.86063e-08	3.69372e-07	MERTK	protein_coding	143.649	23.5837	556.189	297.716	39.7715	1581.77	-4.7122
ENSG00000137834.15	271.47	1.34184	0.241807	5.54923	2.86933e-08	3.70135e-07	SMAD6	protein_coding	389.541	150.05	22515.1	153.399	14.3597	206.202	2.2155
ENSG00000164916.11	1196.65	0.713587	0.128647	5.54687	2.90826e-08	3.74792e-07	FOXK1	protein_coding	1487.42	94.419	8914.94	905.878	110.947	12309.1	5.64521
ENSG00000112697.17	2970.59	-0.825489	0.148975	-5.54113	3.00522e-08	3.86911e-07	TMEM30A	protein_coding	2144.29	468.442	219438	3796.89	373.101	139205	-3.90258
ENSG00000144283.23	458.393	-0.856135	0.154517	-5.5407	3.01256e-08	3.8748e-07	PKP4	protein_coding	326.913	42.211	1781.77	589.872	59.6522	3558.39	-5.08892
ENSG00000183696.14	275.159	1.00937	0.182184	5.5404	3.01789e-08	3.87789e-07	UPP1	protein_coding	367.145	34.8258	1212.84	183.172	37.4592	1403.19	5.08682
ENSG00000110092.4	2068.76	0.906896	0.163744	5.53848	3.05102e-08	3.91666e-07	CCND1	protein_coding	2699.88	278.155	77370.3	1437.64	374.209	140033	3.82844
ENSG00000125944.22	1179.91	-0.720208	0.130072	-5.53701	3.07688e-08	3.94434e-07	HNRNPR	protein_coding	892.596	122.258	14947.1	1467.22	66.1709	4378.59	-5.84565
ENSG00000142748.14	22.4136	6.09831	1.10139	5.53691	3.07854e-08	3.94434e-07	FCN3	protein_coding	44.0797	11.2612	126.814	0.747484	0.649172	0.421424	5.43279
ENSG00000214944.10	1022.63	-0.751255	0.135754	-5.53393	3.13127e-08	4.00802e-07	ARHGEF28	protein_coding	762.587	112.47	12649.5	1282.68	69.7039	4858.64	-5.55875
ENSG00000276409.5	39.2408	-2.35823	0.426205	-5.5331	3.14624e-08	4.0233e-07	CCL14	protein_coding	12.7663	3.86946	14.9727	65.7152	23.3929	547.227	-3.1581
ENSG00000135316.20	761.432	-0.774895	0.140131	-5.5298	3.20594e-08	4.09569e-07	SYNCRIP	protein_coding	562.484	83.0993	6905.49	960.38	60.9505	3714.97	-5.46026
ENSG00000130024.15	493.33	-0.741106	0.134157	-5.52418	3.31036e-08	4.22502e-07	PHF10	protein_coding	369.576	9.73163	94.7047	617.083	34.086	1161.85	-9.87442
ENSG00000105011.9	112.475	-1.38497	0.250736	-5.5236	3.32114e-08	4.23469e-07	ASF1B	protein_coding	61.9701	15.0052	225.157	162.981	26.3767	695.73	-4.70737
ENSG00000144118.14	1225.97	-0.723679	0.131134	-5.51864	3.41641e-08	4.35199e-07	RALB	protein_coding	923.712	62.1078	3857.38	1528.22	190.521	36298.4	-4.26621
ENSG00000035403.18	3689.33	0.61359	0.111241	5.51587	3.47068e-08	4.41686e-07	VCL	protein_coding	4462.61	413.851	171273	2916.05	131.156	17201.9	5.03795
ENSG00000179094.16	219.147	1.05005	0.190434	5.51399	3.50789e-08	4.45993e-07	PER1	protein_coding	295.568	48.4621	2348.58	142.725	14.2622	203.411	4.27878
ENSG00000276410.4	165.314	-1.39313	0.252811	-5.51057	3.57683e-08	4.54322e-07	H2BC3	protein_coding	90.3451	36.3768	1323.27	240.284	36.4633	1329.57	-4.11692
ENSG00000072778.20	1091.7	0.828642	0.150477	5.50676	3.65498e-08	4.63805e-07	ACADVL	protein_coding	1396.61	269.284	72514.1	786.793	56.54	3196.77	3.13424
ENSG00000104967.8	810.967	0.732126	0.132982	5.50544	3.6825e-08	4.6685e-07	NOVA2	protein_coding	1012.14	108.282	11724.9	609.79	44.3535	1967.23	4.86281
ENSG00000100284.22	254.251	0.931863	0.169272	5.50514	3.68879e-08	4.67199e-07	TOM1	protein_coding	334.029	23.5185	553.118	174.474	18.4198	339.288	7.55345
ENSG00000157933.11	916.598	0.658382	0.119649	5.50259	3.7425e-08	4.73549e-07	SKI	protein_coding	1122.6	35.7582	1278.65	710.599	47.2491	2232.48	9.833
ENSG00000197381.18	445.227	0.839303	0.15258	5.50073	3.78227e-08	4.78125e-07	ADARB1	protein_coding	570.823	81.1962	6592.82	319.63	17.2684	298.198	4.27936
ENSG00000010292.13	790.717	-0.868545	0.157937	-5.4993	3.81309e-08	4.81562e-07	NCAPD2	protein_coding	558.431	112.149	12577.3	1023	115.244	13281.1	-4.0857
ENSG00000134013.16	2269.9	-0.814031	0.148121	-5.4957	3.89172e-08	4.91024e-07	LOXL2	protein_coding	1644.79	379.15	143755	2895.02	100.765	10153.5	-4.50688
ENSG00000196961.13	1005.26	0.698868	0.127199	5.49427	3.92328e-08	4.94535e-07	AP2A1	protein_coding	1243.48	137.068	18787.7	767.033	32.381	1048.53	4.78412
ENSG00000149554.15	267.947	-0.88707	0.161557	-5.49075	4.00231e-08	5.03707e-07	CHEK1	protein_coding	188.429	11.6059	134.697	347.466	20.1875	407.536	-9.65876
ENSG00000273703.2	164.222	-1.38999	0.253154	-5.49069	4.00365e-08	5.03707e-07	H2BC14	protein_coding	89.9706	36.0163	1297.17	238.473	36.5949	1339.18	-4.09021
ENSG00000122861.16	363.949	1.25045	0.227974	5.48507	4.13295e-08	5.19482e-07	PLAU	protein_coding	512.699	163.352	26683.8	215.199	50.685	2568.97	2.45991
ENSG00000184185.10	27.8377	2.579	0.470364	5.48299	4.18203e-08	5.25151e-07	KCNJ12	protein_coding	47.9398	3.43567	11.8038	7.73569	2.77517	7.70155	12.8738
ENSG00000174705.13	1279.99	0.700578	0.127794	5.48208	4.2036e-08	5.27361e-07	SH3PXD2B	protein_coding	1584.65	191.258	36579.8	975.328	60.0043	3600.52	4.29891
ENSG00000261371.6	17394.9	0.590419	0.107706	5.48179	4.21055e-08	5.27732e-07	PECAM1	protein_coding	20905.2	653.632	427234	13884.6	1386.72	1.923e+06	6.47635
ENSG00000128284.20	238.883	1.05596	0.192649	5.48126	4.22314e-08	5.28811e-07	APOL3	protein_coding	322.058	22.297	497.158	155.708	36.0625	1300.51	5.5486
ENSG00000175592.9	314.083	1.09564	0.200029	5.47741	4.316e-08	5.39928e-07	FOSL1	protein_coding	428.55	66.7127	4450.59	199.616	53.9399	2909.52	3.77385
ENSG00000148841.17	632.623	0.883188	0.161264	5.47667	4.33412e-08	5.41683e-07	ITPRIP	protein_coding	819.595	174.023	30284	445.651	23.0656	532.021	3.01254
ENSG00000110675.13	52.4142	-2.33369	0.426199	-5.47559	4.36061e-08	5.44481e-07	ELMOD1	protein_coding	17.5064	4.06162	16.4968	87.322	48.2655	2329.56	-2.03844
ENSG00000254726.3	269.087	-1.02883	0.188033	-5.47153	4.46169e-08	5.56577e-07	MEX3A	protein_coding	177.334	17.6442	311.318	360.841	70.8085	5013.85	-3.55634
ENSG00000152990.14	354.025	-0.818723	0.149658	-5.47061	4.48489e-08	5.58945e-07	ADGRA3	protein_coding	256.709	21.299	453.646	451.341	20.7553	430.784	-9.25545
ENSG00000097046.13	82.208	-1.56919	0.286866	-5.47013	4.49716e-08	5.59948e-07	CDC7	protein_coding	40.8806	10.6734	113.92	123.535	24.4384	597.233	-4.3833
ENSG00000175727.15	1469.82	0.672516	0.122951	5.46978	4.50597e-08	5.60517e-07	MLXIP	protein_coding	1806.49	177.108	31367.4	1133.14	81.6844	6672.34	4.88242
ENSG00000129071.10	212.696	-0.956532	0.175186	-5.4601	4.75871e-08	5.91401e-07	MBD4	protein_coding	145.036	14.5715	212.328	280.356	3.84379	14.7747	-12.699
ENSG00000047410.14	1561.58	-0.619546	0.113492	-5.45892	4.79046e-08	5.94789e-07	TPR	protein_coding	1231.79	96.3004	9273.77	1891.38	65.7206	4319.2	-8.00082
ENSG00000148175.13	1706.89	0.699865	0.128235	5.45769	4.82365e-08	5.98349e-07	STOM	protein_coding	2113.7	230.988	53355.6	1300.07	127.668	16299.2	4.35981
ENSG00000197714.9	439.429	0.866492	0.158842	5.45506	4.89553e-08	6.06697e-07	ZNF460	protein_coding	567.759	99.8335	9966.73	311.099	6.6526	44.257	3.62772
ENSG00000006468.15	152.258	-1.13399	0.207937	-5.45353	4.93798e-08	6.11387e-07	ETV1	protein_coding	95.7804	12.0836	146.014	208.735	23.8608	569.336	-5.97254
ENSG00000144824.21	733.514	-0.922276	0.169223	-5.45007	5.03509e-08	6.22828e-07	PHLDB2	protein_coding	507.792	96.5761	9326.94	959.236	158.375	25082.7	-3.44175
ENSG00000128059.8	186.153	-1.00649	0.184699	-5.44936	5.05522e-08	6.24735e-07	PPAT	protein_coding	123.812	8.44657	71.3445	248.495	19.891	395.653	-8.15955
ENSG00000129195.16	85.9898	-1.55962	0.286489	-5.44393	5.21181e-08	6.43486e-07	PIMREG	protein_coding	43.0537	15.5798	242.731	128.926	13.7415	188.83	-5.84583
ENSG00000168036.18	4673.15	0.55363	0.101711	5.44318	5.23366e-08	6.45582e-07	CTNNB1	protein_coding	5559.74	283.386	80307.4	3786.56	145.633	21208.9	7.87046
ENSG00000183873.18	106.967	-1.56761	0.288071	-5.44173	5.27651e-08	6.50262e-07	SCN5A	protein_coding	53.359	12.6319	159.565	160.574	51.8662	2690.1	-2.84037
ENSG00000168497.5	2476.01	-0.809662	0.148884	-5.43822	5.38148e-08	6.62582e-07	CAVIN2	protein_coding	1797.42	262.601	68959.3	3154.6	560.579	314248	-3.10053
ENSG00000023909.10	671.462	0.703972	0.129461	5.43772	5.39664e-08	6.63832e-07	GCLM	protein_coding	832.66	67.9396	4615.79	510.265	17.7294	314.332	6.49342
ENSG00000187109.15	3328.93	-0.604611	0.111212	-5.43658	5.43141e-08	6.67489e-07	NAP1L1	protein_coding	2642.17	252.123	63566.1	4015.69	145.816	21262.3	-6.66924
ENSG00000135047.16	535.502	0.722054	0.132905	5.43286	5.54569e-08	6.80902e-07	CTSL	protein_coding	666.665	44.2989	1962.39	404.339	12.6418	159.816	8.05307
ENSG00000161640.15	13.6894	7.27902	1.34076	5.42901	5.66666e-08	6.9511e-07	SIGLEC11	protein_coding	27.3787	18.8165	354.062	0	0	0	2.05773
ENSG00000139722.7	326.098	0.806757	0.148648	5.42731	5.72105e-08	7.01133e-07	VPS37B	protein_coding	414.918	15.6711	245.582	237.277	6.85032	46.9269	14.6889
ENSG00000115415.21	1052.52	-0.90437	0.166856	-5.42006	5.95804e-08	7.29502e-07	STAT1	protein_coding	732.675	57.1629	3267.6	1372.37	328.815	108120	-2.71061
ENSG00000125734.16	297.717	0.860164	0.158865	5.41444	6.1482e-08	7.51622e-07	GPR108	protein_coding	384.002	37.7907	1428.14	211.431	6.92622	47.9725	6.35216
ENSG00000186480.13	575.156	-0.982538	0.181468	-5.41438	6.15004e-08	7.51622e-07	INSIG1	protein_coding	386.001	44.7335	2001.08	764.311	192.701	37133.8	-2.70446
ENSG00000087470.21	762.512	-0.752091	0.138913	-5.41412	6.15922e-08	7.5205e-07	DNM1L	protein_coding	569.192	82.1124	6742.44	955.833	55.7763	3111	-5.50845
ENSG00000095002.15	289.733	-0.873681	0.161508	-5.40951	6.31982e-08	7.70948e-07	MSH2	protein_coding	204.617	13.8533	191.914	374.849	33.9008	1149.26	-6.57376
ENSG00000198363.18	1002.89	-0.752218	0.13907	-5.40892	6.34073e-08	7.72788e-07	ASPH	protein_coding	748.079	77.6454	6028.81	1257.69	162.952	26553.3	-3.9927
ENSG00000167767.14	130.168	-1.54283	0.285469	-5.40456	6.49679e-08	7.9108e-07	KRT80	protein_coding	66.7017	13.53	183.061	193.634	72.6013	5270.96	-2.43068
ENSG00000175893.12	852.076	-0.815282	0.15087	-5.40389	6.52107e-08	7.93307e-07	ZDHHC21	protein_coding	618.406	109.879	12073.3	1085.75	101.872	10377.9	-4.41092
ENSG00000211584.14	247.738	0.96617	0.178848	5.4022	6.58289e-08	8.00093e-07	SLC48A1	protein_coding	327.477	44.7156	1999.48	168	17.4189	303.418	4.69976
ENSG00000149231.16	437.876	-0.766301	0.141926	-5.39931	6.68959e-08	8.12316e-07	CCDC82	protein_coding	324.309	20.183	407.355	551.443	35.4816	1258.94	-7.86904
ENSG00000184916.9	585.215	1.08625	0.201278	5.39673	6.78657e-08	8.23338e-07	JAG2	protein_coding	796.735	237.327	56324.3	373.695	79.5111	6322.02	2.39028
ENSG00000101911.13	147.981	-1.09569	0.203041	-5.39641	6.79879e-08	8.24066e-07	PRPS2	protein_coding	94.4999	9.48086	89.8867	201.463	15.5876	242.974	-8.29121
ENSG00000132002.9	523.062	0.757523	0.140382	5.39613	6.80919e-08	8.24571e-07	DNAJB1	protein_coding	657.02	72.0785	5195.31	389.104	10.625	112.89	5.20044
ENSG00000067715.15	91.0162	-2.08363	0.386151	-5.39589	6.81848e-08	8.24942e-07	SYT1	protein_coding	35.3179	20.0521	402.087	146.715	56.1262	3150.15	-2.64324
ENSG00000112701.18	762.097	-0.774849	0.143753	-5.39014	7.04019e-08	8.5099e-07	SENP6	protein_coding	563.31	95.7831	9174.4	960.885	30.4979	930.124	-5.59339
ENSG00000105643.11	140.337	1.14505	0.212561	5.38694	7.1667e-08	8.65492e-07	ARRDC2	protein_coding	192.808	22.0002	484.009	87.8669	10.7432	115.416	6.06165
ENSG00000168758.11	268.781	1.07021	0.198687	5.38641	7.18786e-08	8.67257e-07	SEMA4C	protein_coding	363.358	91.6345	8396.89	174.204	16.2394	263.719	2.87445
ENSG00000172985.11	276.423	0.924824	0.171737	5.3851	7.24036e-08	8.72796e-07	SH3RF3	protein_coding	362.291	46.4977	2162.03	190.556	17.4408	304.18	4.89057
ENSG00000178950.18	603.371	0.748049	0.138974	5.38264	7.34001e-08	8.84004e-07	GAK	protein_coding	756.131	94.9974	9024.51	450.612	7.25684	52.6617	4.53501
ENSG00000133026.14	2940.91	-0.704231	0.130865	-5.38136	7.39235e-08	8.895e-07	MYH10	protein_coding	2236.46	110.671	12248.1	3645.36	587.991	345733	-3.33015
ENSG00000189007.16	86.5308	-1.34857	0.250695	-5.37933	7.47625e-08	8.98779e-07	ADAT2	protein_coding	48.8917	3.9113	15.2983	124.17	7.29134	53.1636	-12.8665
ENSG00000167100.15	165.198	1.05483	0.196158	5.37743	7.5556e-08	9.07494e-07	SAMD14	protein_coding	222.973	18.8026	353.539	107.423	12.5635	157.842	7.22629
ENSG00000163815.6	17.3736	4.35611	0.810223	5.37644	7.59747e-08	9.11697e-07	CLEC3B	protein_coding	33.0744	7.46836	55.7765	1.67272	2.29568	5.27015	5.68378
ENSG00000225968.8	35.7895	2.15377	0.400666	5.37548	7.638e-08	9.1573e-07	ELFN1	protein_coding	58.4699	10.0268	100.537	13.1092	2.08131	4.33186	6.26428
ENSG00000064687.13	70.8479	1.78895	0.332823	5.37507	7.65528e-08	9.16973e-07	ABCA7	protein_coding	109.621	43.0651	1854.6	32.0745	6.58876	43.4118	2.51727
ENSG00000204524.7	268.536	0.92241	0.171652	5.37372	7.71272e-08	9.23018e-07	ZNF805	protein_coding	351.408	38.0153	1445.16	185.664	18.783	352.803	5.52793
ENSG00000130396.22	1473.75	0.652156	0.121419	5.37114	7.82399e-08	9.35489e-07	AFDN	protein_coding	1800.82	170.839	29186.1	1146.68	77.6984	6037.04	4.92908
ENSG00000126777.18	1573.86	-0.662556	0.123443	-5.36729	7.99292e-08	9.54826e-07	KTN1	protein_coding	1219.87	137.415	18883	1927.84	127.372	16223.7	-5.34367
ENSG00000173218.15	535.767	0.717687	0.133949	5.35793	8.41786e-08	1.00468e-06	VANGL1	protein_coding	666.548	51.5437	2656.75	404.985	9.39512	88.2683	7.06021
ENSG00000184743.13	1998.64	0.735584	0.137392	5.35389	8.60813e-08	1.02647e-06	ATL3	protein_coding	2498.56	405.124	164126	1498.73	135.458	18348.8	3.31008
ENSG00000105738.11	656.009	0.897847	0.167824	5.34994	8.7984e-08	1.04821e-06	SIPA1L3	protein_coding	854.348	127.633	16290.1	457.67	88.9892	7919.07	3.60549
ENSG00000167202.12	707.379	0.668977	0.125082	5.3483	8.87863e-08	1.05682e-06	TBC1D2B	protein_coding	868.21	57.1493	3266.05	546.549	14.9046	222.148	7.70215
ENSG00000125676.20	601.116	-0.705808	0.132015	-5.34643	8.97048e-08	1.06679e-06	THOC2	protein_coding	457.589	41.1504	1693.35	744.644	5.59604	31.3156	-9.77523
ENSG00000114423.23	341.607	-0.795608	0.148877	-5.34406	9.08892e-08	1.07991e-06	CBLB	protein_coding	249.385	5.49963	30.2459	433.828	28.2278	796.81	-9.07006
ENSG00000187210.14	201.699	-1.2498	0.233917	-5.34292	9.14601e-08	1.08572e-06	GCNT1	protein_coding	119.684	25.4857	649.522	283.715	74.8346	5600.21	-2.93435
ENSG00000170775.3	107.381	1.85272	0.346914	5.34059	9.26461e-08	1.09881e-06	GPR37	protein_coding	168.747	55.539	3084.58	46.0153	24.653	607.771	2.8564
ENSG00000169851.16	457.231	0.934821	0.175065	5.33986	9.30171e-08	1.1016e-06	PCDH7	protein_coding	599.659	82.4953	6805.47	314.803	62.4474	3899.67	3.89353
ENSG00000176225.15	185.722	-1.01174	0.189471	-5.3398	9.3047e-08	1.1016e-06	RTTN	protein_coding	122.981	6.3413	40.2121	248.463	29.1848	851.754	-5.94188
ENSG00000134744.14	342.095	-0.839514	0.157255	-5.33853	9.37012e-08	1.10835e-06	TUT4	protein_coding	245.472	22.2863	496.678	438.718	41.2939	1705.18	-5.82411
ENSG00000182628.13	236.28	-1.08093	0.202583	-5.33572	9.51658e-08	1.12467e-06	SKA2	protein_coding	151.695	25.5117	650.847	320.864	62.9399	3961.43	-3.52271
ENSG00000174165.8	222.238	0.906404	0.16991	5.33462	9.57474e-08	1.13054e-06	ZDHHC24	protein_coding	289.655	17.7423	314.79	154.821	3.47177	12.0532	10.5474
ENSG00000183598.4	69.5923	-1.7121	0.321152	-5.33111	9.76132e-08	1.15154e-06	H3C13	protein_coding	32.148	13.4243	180.211	107.037	17.4063	302.978	-4.81807
ENSG00000092470.12	139.734	-1.10865	0.207989	-5.33033	9.80321e-08	1.15545e-06	WDR76	protein_coding	88.3405	9.11171	83.0233	191.127	15.2283	231.901	-8.19124
ENSG00000121210.16	207.285	-0.980916	0.184055	-5.32947	9.84993e-08	1.15993e-06	TMEM131L	protein_coding	139.363	14.7099	216.381	275.208	29.5043	870.504	-5.8273
ENSG00000162980.17	391.527	-0.797991	0.149787	-5.32751	9.9568e-08	1.17147e-06	ARL5A	protein_coding	286.533	36.5967	1339.32	496.52	4.62076	21.3514	-8.05065
ENSG00000111335.14	69.1807	2.03808	0.382702	5.3255	1.00677e-07	1.18347e-06	OAS2	protein_coding	111.54	39.4423	1555.69	26.8214	14.6332	214.13	2.84793
ENSG00000001460.18	99.248	1.31339	0.246663	5.32463	1.01156e-07	1.18804e-06	STPG1	protein_coding	141.302	21.9688	482.63	57.194	6.72156	45.1794	5.17742
ENSG00000111275.13	508.934	0.903924	0.169837	5.32229	1.02471e-07	1.20242e-06	ALDH2	protein_coding	663.249	112.116	12570	354.619	62.6117	3920.22	3.39891
ENSG00000196549.13	108.676	-1.57947	0.296824	-5.32124	1.03061e-07	1.20828e-06	MME	protein_coding	53.8796	17.8808	319.723	163.472	53.5185	2864.23	-2.74671
ENSG00000136193.17	1106.54	-0.787114	0.147928	-5.32094	1.03233e-07	1.20923e-06	SCRN1	protein_coding	813.184	141.664	20068.7	1399.9	151.725	23020.4	-3.99722
ENSG00000005108.17	533.804	-1.15784	0.217722	-5.31796	1.04934e-07	1.22807e-06	THSD7A	protein_coding	330.688	106.44	11329.4	736.921	189.711	35990.4	-2.64101
ENSG00000273841.6	264.496	-0.843331	0.158782	-5.31124	1.08883e-07	1.27315e-06	TAF9	protein_coding	189.203	4.17354	17.4184	339.789	12.3124	151.596	-16.3809
ENSG00000197208.6	86.045	1.34265	0.252814	5.31084	1.09124e-07	1.27484e-06	SLC22A4	protein_coding	123.11	8.87917	78.8396	48.9799	5.68338	32.3008	9.94431
ENSG00000176788.9	395.553	-0.838828	0.157977	-5.30981	1.0974e-07	1.28091e-06	BASP1	protein_coding	284.316	24.8577	617.903	506.79	66.4705	4418.32	-4.43344
ENSG00000152253.9	52.3295	-1.81866	0.342611	-5.30823	1.10694e-07	1.2909e-06	SPC25	protein_coding	22.7467	7.37678	54.4169	81.9124	11.488	131.974	-6.12876
ENSG00000146535.14	882.212	0.632422	0.119167	5.30703	1.11427e-07	1.29784e-06	GNA12	protein_coding	1072.78	60.9045	3709.36	691.648	21.6024	466.664	8.34071
ENSG00000225614.4	293.868	0.922772	0.17388	5.30694	1.11484e-07	1.29784e-06	ZNF469	protein_coding	385.381	46.0889	2124.18	202.355	29.5706	874.422	4.72681
ENSG00000143702.16	1819.28	-0.579018	0.109113	-5.30661	1.11681e-07	1.29899e-06	CEP170	protein_coding	1459.71	92.7841	8608.89	2178.85	56.2238	3161.11	-9.37434
ENSG00000131408.15	311.134	0.912332	0.172205	5.29793	1.17123e-07	1.36109e-06	NR1H2	protein_coding	406.305	60.1238	3614.87	215.963	24.3831	594.535	4.14895
ENSG00000167323.13	392.074	0.87901	0.166029	5.29433	1.19456e-07	1.38698e-06	STIM1	protein_coding	506.931	63.2655	4002.53	277.218	40.7676	1662	4.31637
ENSG00000173517.11	2149.5	0.684043	0.129257	5.29212	1.20907e-07	1.4026e-06	PEAK1	protein_coding	2650.51	373.522	139518	1648.5	126.825	16084.5	3.59233
ENSG00000172270.22	2544.27	0.579164	0.109456	5.2913	1.21447e-07	1.40764e-06	BSG	protein_coding	3048	175.045	30640.7	2040.55	129.572	16789	6.5421
ENSG00000137936.18	625.315	0.955773	0.180711	5.28897	1.23005e-07	1.42445e-06	BCAR3	protein_coding	824.789	206.044	42454	425.842	62.1793	3866.26	2.62147
ENSG00000136830.12	2103.06	0.637005	0.12054	5.28461	1.25975e-07	1.45757e-06	NIBAN2	protein_coding	2559.67	302.929	91766.2	1646.45	51.7656	2679.68	4.20242
ENSG00000155755.20	207.14	-1.07683	0.203817	-5.28329	1.26883e-07	1.4668e-06	TMEM237	protein_coding	133.541	21.8185	476.049	280.739	50.8256	2583.24	-3.76364
ENSG00000106003.14	103.686	1.42529	0.270079	5.27732	1.31088e-07	1.51409e-06	LFNG	protein_coding	151.482	39.7819	1582.6	55.8909	11.9411	142.589	3.25471
ENSG00000131620.18	20.1742	5.94888	1.12739	5.27666	1.31561e-07	1.51822e-06	ANO1	protein_coding	39.601	18.1369	328.948	0.747484	0.649172	0.421424	3.02764
ENSG00000124570.21	1264.77	0.736615	0.13973	5.2717	1.35164e-07	1.55844e-06	SERPINB6	protein_coding	1579.74	154.221	23784	949.804	141.321	19971.5	4.2589
ENSG00000166803.14	71.8686	-1.67447	0.317768	-5.26947	1.36815e-07	1.57611e-06	PCLAF	protein_coding	34.065	13.9792	195.417	109.672	15.0254	225.764	-5.21007
ENSG00000145833.16	532.679	-0.721386	0.137	-5.26559	1.39737e-07	1.60837e-06	DDX46	protein_coding	402.915	41.6185	1732.1	662.442	9.20293	84.6939	-8.61083
ENSG00000197746.15	4973.85	0.632543	0.12016	5.26418	1.40813e-07	1.61935e-06	PSAP	protein_coding	6046.43	579.824	336196	3901.27	407.545	166093	4.28054
ENSG00000157557.13	572.757	0.724525	0.137639	5.26394	1.41002e-07	1.62012e-06	ETS2	protein_coding	713.885	51.7683	2679.95	431.628	38.889	1512.35	6.16501
ENSG00000169583.13	17.8111	4.83568	0.918688	5.26368	1.41198e-07	1.62096e-06	CLIC3	protein_coding	34.6513	19.0845	364.217	0.970873	1.6816	2.82778	2.48618
ENSG00000151012.13	2483.98	0.85359	0.162267	5.26041	1.43737e-07	1.64842e-06	SLC7A11	protein_coding	3198.23	548.693	301064	1769.73	372.805	138983	3.0454
ENSG00000166582.11	69.7429	-1.58277	0.300891	-5.26028	1.43839e-07	1.64842e-06	CENPV	protein_coding	35.3221	7.59767	57.7245	104.164	22.0563	486.48	-4.17335
ENSG00000198753.12	127.981	1.17121	0.222691	5.25933	1.44578e-07	1.65546e-06	PLXNB3	protein_coding	177.208	22.8947	524.167	78.754	12.0506	145.216	5.38158
ENSG00000067182.9	813.375	0.857325	0.163097	5.25654	1.46791e-07	1.67935e-06	TNFRSF1A	protein_coding	1047.54	257.219	66161.6	579.212	15.3355	235.177	2.57033
ENSG00000166272.18	808.943	0.624559	0.118834	5.25571	1.47457e-07	1.68551e-06	WBP1L	protein_coding	980.87	34.0221	1157.51	637.015	20.164	406.585	12.2959
ENSG00000100906.12	376.472	0.864956	0.164581	5.25549	1.47633e-07	1.68607e-06	NFKBIA	protein_coding	486.352	36.106	1303.64	266.592	47.0881	2217.29	5.23762
ENSG00000134954.14	1123.27	0.626022	0.119169	5.25322	1.49461e-07	1.70548e-06	ETS1	protein_coding	1363.16	89.2499	7965.55	883.386	54.0937	2926.13	6.50138
ENSG00000163714.18	761.071	-0.666824	0.126946	-5.25283	1.49779e-07	1.70763e-06	U2SURP	protein_coding	588.961	51.8369	2687.06	933.181	39.0089	1521.69	-7.50368
ENSG00000150540.14	40.644	-2.00336	0.381636	-5.24939	1.52602e-07	1.73832e-06	HNMT	protein_coding	16.328	4.82157	23.2475	64.96	11.0476	122.05	-5.70569
ENSG00000100567.13	576.454	-0.710342	0.135373	-5.24729	1.54351e-07	1.75674e-06	PSMA3	protein_coding	437.874	41.9468	1759.53	715.035	36.4193	1326.36	-7.05597
ENSG00000100139.14	637.851	0.675873	0.128825	5.24646	1.55051e-07	1.76319e-06	MICALL1	protein_coding	784.598	41.2675	1703.01	491.105	30.0773	904.645	8.12808
ENSG00000112118.20	553.504	-0.770576	0.146899	-5.2456	1.55772e-07	1.76987e-06	MCM3	protein_coding	408.877	51.242	2625.74	698.132	62.7175	3933.49	-5.0509
ENSG00000113161.17	929.629	-0.878455	0.167519	-5.2439	1.57215e-07	1.78474e-06	HMGCR	protein_coding	654.325	54.2937	2947.8	1204.93	309.088	95535.3	-2.48128
ENSG00000176105.14	1285.58	-0.658168	0.125528	-5.2432	1.57815e-07	1.79001e-06	YES1	protein_coding	998.168	75.7601	5739.59	1573	160.819	25862.7	-4.57293
ENSG00000023191.17	830.152	0.695238	0.132654	5.24097	1.59735e-07	1.81023e-06	RNH1	protein_coding	1026.12	114.836	13187.3	634.183	40.9166	1674.17	4.54675
ENSG00000148468.17	916.401	0.743622	0.141957	5.23835	1.62022e-07	1.83459e-06	FAM171A1	protein_coding	1148.7	161.606	26116.5	684.103	65.946	4348.88	3.76432
ENSG00000103066.13	202.254	0.917928	0.175253	5.23774	1.62559e-07	1.83753e-06	PLA2G15	protein_coding	264.438	13.1692	173.427	140.07	5.66204	32.0587	12.2697
ENSG00000108691.10	222.303	-1.3499	0.257725	-5.23774	1.62553e-07	1.83753e-06	CCL2	protein_coding	125.128	22.9682	527.536	319.478	123.628	15283.8	-2.18582
ENSG00000155966.14	26.7504	2.46979	0.471692	5.23603	1.64072e-07	1.85304e-06	AFF2	protein_coding	45.4208	6.13057	37.5839	8.08004	1.98486	3.93968	8.19505
ENSG00000137496.19	503.856	0.752168	0.143677	5.23513	1.64873e-07	1.86051e-06	IL18BP	protein_coding	632.438	76.3434	5828.32	375.274	9.69123	93.92	4.72587
ENSG00000092964.18	2844.68	0.548065	0.104716	5.2338	1.66061e-07	1.87232e-06	DPYSL2	protein_coding	3378.38	218.476	47731.7	2310.98	23.0158	529.728	6.87136
ENSG00000102452.18	74.3798	-1.87452	0.358244	-5.23253	1.67209e-07	1.88366e-06	NALCN	protein_coding	32.2314	11.7639	138.388	116.528	48.6425	2366.09	-2.38214
ENSG00000136770.11	197.308	0.921946	0.176213	5.232	1.67684e-07	1.88741e-06	DNAJC1	protein_coding	258.464	8.38599	70.3247	136.153	6.48761	42.0891	16.3144
ENSG00000278463.2	156.762	-1.45288	0.277713	-5.23161	1.6804e-07	1.88981e-06	H2AC4	protein_coding	83.0094	43.316	1876.28	230.514	25.2169	635.894	-4.16193
ENSG00000079805.19	1438.6	0.604956	0.115644	5.2312	1.68412e-07	1.89078e-06	DNM2	protein_coding	1735.35	147.107	21640.4	1141.84	25.0642	628.215	5.62464
ENSG00000125170.11	277.631	0.845702	0.161661	5.23132	1.68305e-07	1.89078e-06	DOK4	protein_coding	357.167	9.1974	84.5921	198.096	20.3783	415.277	10.0618
ENSG00000130826.19	362.72	-0.80617	0.1542	-5.22808	1.71279e-07	1.92134e-06	DKC1	protein_coding	264.616	23.9413	573.185	460.824	41.8145	1748.45	-5.75882
ENSG00000203879.12	763.012	0.726976	0.139091	5.22661	1.72646e-07	1.93504e-06	GDI1	protein_coding	952.041	49.085	2409.34	573.983	82.6084	6824.15	5.56404
ENSG00000131386.20	86.1508	2.0854	0.399011	5.22641	1.72834e-07	1.93551e-06	GALNT15	protein_coding	139.154	85.3577	7285.94	33.1471	17.8304	317.923	1.71923
ENSG00000174371.17	73.3731	-1.58122	0.303085	-5.21708	1.81768e-07	2.03384e-06	EXO1	protein_coding	36.1964	14.364	206.326	110.55	6.73786	45.3988	-6.62755
ENSG00000126247.11	2026.39	0.576546	0.110531	5.21615	1.82678e-07	2.0423e-06	CAPNS1	protein_coding	2425.84	179.707	32294.5	1626.94	56.1033	3147.58	6.0013
ENSG00000105438.9	1211.59	0.615718	0.11805	5.21574	1.83088e-07	2.04516e-06	KDELR1	protein_coding	1466.33	102.095	10423.3	956.857	54.1213	2929.12	6.23522
ENSG00000101294.19	922.351	0.644082	0.123796	5.20279	1.9632e-07	2.18959e-06	HM13	protein_coding	1124.35	84.8508	7199.65	720.349	44.1531	1949.49	5.97326
ENSG00000137409.21	1628.65	0.638557	0.122734	5.20276	1.96349e-07	2.18959e-06	MTCH1	protein_coding	1982.98	233.808	54666.2	1274.32	53.5809	2870.91	4.1781
ENSG00000132970.14	501.243	-0.798011	0.153433	-5.20102	1.98193e-07	2.20829e-06	WASF3	protein_coding	365.591	19.5162	380.882	636.896	96.444	9301.45	-3.89926
ENSG00000154473.18	874.962	-0.63599	0.122392	-5.19636	2.03234e-07	2.26256e-06	BUB3	protein_coding	685.723	14.9055	222.174	1064.2	84.0931	7071.65	-6.26725
ENSG00000119938.9	190.463	3.65416	0.703353	5.19534	2.04344e-07	2.27301e-06	PPP1R3C	protein_coding	352.802	127.718	16312	28.1241	23.9433	573.284	3.53357
ENSG00000073146.17	155.737	-1.14872	0.221115	-5.19515	2.04555e-07	2.27344e-06	MOV10L1	protein_coding	97.3088	23.6714	560.334	214.165	18.509	342.584	-5.49975
ENSG00000100600.15	466.589	0.716086	0.137873	5.19379	2.06057e-07	2.28822e-06	LGMN	protein_coding	579.641	42.3733	1795.5	353.538	10.2463	104.987	7.33483
ENSG00000143924.19	368.393	-0.797761	0.153842	-5.18558	2.15338e-07	2.38928e-06	EML4	protein_coding	268.733	18.7551	351.753	468.052	50.2882	2528.91	-5.2519
ENSG00000140564.13	1621.24	0.64111	0.123689	5.18326	2.1804e-07	2.41723e-06	FURIN	protein_coding	1976.17	194.263	37738	1266.32	102.946	10597.8	4.56614
ENSG00000175416.16	295.059	0.81982	0.158201	5.18214	2.19351e-07	2.42974e-06	CLTB	protein_coding	377.14	1.99189	3.96761	212.978	21.6341	468.032	10.6861
ENSG00000148154.10	234.153	-0.92623	0.1789	-5.17735	2.25059e-07	2.49088e-06	UGCG	protein_coding	161.807	7.27725	52.9584	306.499	42.7727	1829.5	-4.71625
ENSG00000069812.11	178.631	1.24695	0.240992	5.17425	2.2883e-07	2.5305e-06	HES2	protein_coding	252.037	56.431	3184.46	105.226	31.6585	1002.26	3.20875
ENSG00000102189.17	975.968	-0.71425	0.138065	-5.17328	2.30022e-07	2.54156e-06	EEA1	protein_coding	740	117.623	13835.2	1211.94	72.9151	5316.61	-4.82273
ENSG00000197153.5	152.447	-1.41005	0.272599	-5.17262	2.30832e-07	2.54839e-06	H3C12	protein_coding	82.4304	41.4977	1722.06	222.463	15.558	242.05	-4.46851
ENSG00000198925.12	401.799	0.748709	0.144852	5.16878	2.35624e-07	2.59912e-06	ATG9A	protein_coding	503.306	27.6656	765.383	300.292	23.7632	564.691	7.8723
ENSG00000177731.16	2039.94	0.625365	0.121009	5.16793	2.36696e-07	2.60877e-06	FLII	protein_coding	2474.47	288.665	83327.4	1605.41	70.7206	5001.41	4.13537
ENSG00000134107.5	430.54	1.10915	0.214805	5.16354	2.42328e-07	2.6676e-06	BHLHE40	protein_coding	589.161	80.9934	6559.94	271.919	100.211	10042.3	3.48195
ENSG00000149257.16	2940.44	0.637339	0.123433	5.16345	2.42436e-07	2.6676e-06	SERPINH1	protein_coding	3578.51	499.875	249876	2302.36	74.4604	5544.35	3.57099
ENSG00000089159.17	2606.83	0.5913	0.114609	5.15928	2.47908e-07	2.72555e-06	PXN	protein_coding	3133.7	272.291	74142.4	2079.96	133.978	17950.2	4.91065
ENSG00000143819.13	174.32	0.979883	0.190023	5.15666	2.51398e-07	2.76163e-06	EPHX1	protein_coding	231.497	11.0468	122.033	117.144	13.3523	178.284	9.33196
ENSG00000131831.18	67.0002	2.18126	0.423436	5.15133	2.58639e-07	2.83881e-06	RAI2	protein_coding	109.255	14.2358	202.658	24.7458	23.2152	538.944	4.38866
ENSG00000204899.6	175.447	-1.05144	0.204206	-5.14891	2.62004e-07	2.87337e-06	MZT1	protein_coding	114.631	10.4629	109.472	236.264	41.7641	1744.24	-3.99527
ENSG00000065150.21	1804.93	-0.659258	0.12813	-5.14521	2.67227e-07	2.92823e-06	IPO5	protein_coding	1399.39	153.807	23656.6	2210.47	216.566	46901	-4.31828
ENSG00000113594.10	587.275	-0.931329	0.181026	-5.14472	2.67915e-07	2.93334e-06	LIFR	protein_coding	404.381	104.861	10995.8	770.169	111.647	12465.1	-3.37732
ENSG00000126903.16	152.261	1.06534	0.207086	5.14444	2.68315e-07	2.93529e-06	SLC10A3	protein_coding	206.305	24.4733	598.944	98.2174	12.1102	146.657	5.59808
ENSG00000173402.13	1464.6	0.600991	0.116827	5.14427	2.68558e-07	2.93552e-06	DAG1	protein_coding	1764.39	116.763	13633.5	1164.81	81.117	6579.96	5.96412
ENSG00000178691.11	405.353	-0.809958	0.15755	-5.14094	2.73361e-07	2.98556e-06	SUZ12	protein_coding	295.098	51.0123	2602.25	515.608	19.6389	385.686	-5.70503
ENSG00000154864.14	547.693	2.45397	0.477544	5.13874	2.76592e-07	3.01836e-06	PIEZO2	protein_coding	926.377	178.317	31797.1	169.009	82.2773	6769.56	5.45401
ENSG00000105568.19	1676.7	0.608806	0.118591	5.13366	2.84162e-07	3.09842e-06	PPP2R1A	protein_coding	2025	206.505	42644.4	1328.41	54.4751	2967.53	4.61264
ENSG00000162413.17	256.851	0.857313	0.167093	5.13077	2.88563e-07	3.14381e-06	KLHL21	protein_coding	331.277	21.8091	475.636	182.426	17.4252	303.638	7.54089
ENSG00000074527.13	1614.43	0.898065	0.17512	5.12827	2.9242e-07	3.18322e-06	NTN4	protein_coding	2101.07	459.06	210736	1127.8	255.377	65217.7	2.62017
ENSG00000099250.18	3852.48	-0.559144	0.109112	-5.12448	2.98359e-07	3.2452e-06	NRP1	protein_coding	3114.14	128.414	16490.2	4590.82	381.473	145521	-5.18833
ENSG00000143971.9	178.055	-0.973467	0.19002	-5.12296	3.00776e-07	3.26881e-06	ETAA1	protein_coding	120.368	14.8432	220.319	235.742	14.8678	221.051	-7.7664
ENSG00000132481.7	300.603	0.845754	0.165193	5.11981	3.05843e-07	3.32116e-06	TRIM47	protein_coding	386.621	36.4634	1329.58	214.585	25.0357	626.787	5.50061
ENSG00000169710.9	2882.68	-0.821072	0.160505	-5.11556	3.12808e-07	3.39401e-06	FASN	protein_coding	2082.99	268.802	72254.7	3682.36	865.799	749607	-2.49497
ENSG00000123505.19	597.048	-0.709078	0.138622	-5.1152	3.13401e-07	3.39766e-06	AMD1	protein_coding	453.805	37.9478	1440.04	740.291	68.964	4756.03	-5.14707
ENSG00000107949.17	314.216	-0.792846	0.155116	-5.11132	3.19907e-07	3.46536e-06	BCCIP	protein_coding	230.542	19.1497	366.71	397.891	19.2271	369.681	-8.72137
ENSG00000143622.12	313.421	0.883302	0.17289	5.10904	3.23807e-07	3.50187e-06	RIT1	protein_coding	407.236	65.7715	4325.88	219.606	17.7463	314.932	3.89511
ENSG00000172081.14	549.745	0.668302	0.130805	5.10916	3.23602e-07	3.50187e-06	MOB3A	protein_coding	674.633	41.5431	1725.83	424.858	6.83372	46.6997	8.39008
ENSG00000153922.12	718.609	-0.71694	0.14041	-5.10606	3.28946e-07	3.55422e-06	CHD1	protein_coding	544.682	79.2281	6277.09	892.536	56.1316	3150.75	-5.06647
ENSG00000175471.20	993.973	-1.01907	0.199586	-5.10592	3.29184e-07	3.55422e-06	MCTP1	protein_coding	658.027	232.729	54162.9	1329.92	93.7376	8786.74	-3.78719
ENSG00000162512.16	500.334	0.89545	0.175402	5.10512	3.30591e-07	3.5665e-06	SDC3	protein_coding	651.749	97.8518	9574.98	348.918	74.0129	5477.91	3.49064
ENSG00000139350.12	232.648	-0.96726	0.189635	-5.10065	3.38488e-07	3.64873e-06	NEDD1	protein_coding	157.995	27.0884	733.781	307.302	39.3711	1550.09	-4.41833
ENSG00000092201.10	1075.75	-0.691191	0.135529	-5.09996	3.39718e-07	3.65901e-06	SUPT16H	protein_coding	823.625	121.278	14708.3	1327.87	89.937	8088.67	-4.72297
ENSG00000166979.13	177.463	0.970303	0.190314	5.09844	3.42465e-07	3.6856e-06	EVA1C	protein_coding	235.41	19.1524	366.815	119.517	12.3156	151.673	7.19788
ENSG00000083444.17	2315.73	0.574072	0.112737	5.09213	3.54062e-07	3.80732e-06	PLOD1	protein_coding	2769.82	264.532	69977	1861.64	25.5038	650.442	4.83281
ENSG00000110719.11	361.257	0.812078	0.159534	5.09031	3.57482e-07	3.84097e-06	TCIRG1	protein_coding	460.403	52.4589	2751.94	262.111	27.7037	767.495	4.72697
ENSG00000184678.11	453.023	-0.886936	0.174267	-5.08952	3.58978e-07	3.85392e-06	H2BC21	protein_coding	317.43	64.237	4126.39	588.615	82.0063	6725.04	-3.68161
ENSG00000087074.9	424.141	0.848872	0.166802	5.08912	3.59734e-07	3.85794e-06	PPP1R15A	protein_coding	545.626	86.5653	7493.55	302.656	41.0395	1684.24	3.58672
ENSG00000177156.11	998.82	0.608624	0.119596	5.08901	3.59935e-07	3.85794e-06	TALDO1	protein_coding	1206.41	70.9547	5034.57	791.228	44.8411	2010.72	6.99529
ENSG00000277443.3	3416.81	-0.597854	0.117493	-5.08842	3.61053e-07	3.8668e-06	MARCKS	protein_coding	2718.56	273.027	74543.8	4115.06	311.711	97163.4	-4.76609
ENSG00000095951.17	499.69	-0.722366	0.141978	-5.08786	3.62121e-07	3.8751e-06	HIVEP1	protein_coding	377.933	43.9919	1935.28	621.447	24.6036	605.335	-6.83236
ENSG00000105223.21	713.958	0.639355	0.125711	5.08591	3.65862e-07	3.91198e-06	PLD3	protein_coding	869.602	45.1862	2041.79	558.314	33.2345	1104.53	7.8483
ENSG00000108846.16	20.6423	2.82579	0.555839	5.08382	3.69919e-07	3.95217e-06	ABCC3	protein_coding	36.1233	5.84757	34.194	5.16124	1.11399	1.24098	7.35578
ENSG00000167548.18	2126.86	0.551429	0.108481	5.08318	3.71164e-07	3.96227e-06	KMT2D	protein_coding	2528.38	160.015	25604.8	1725.34	62.915	3958.3	6.60506
ENSG00000204310.13	392.435	0.752086	0.148038	5.08035	3.76744e-07	4.0186e-06	AGPAT1	protein_coding	492.681	44.9561	2021.05	292.189	15.2004	231.052	5.97475
ENSG00000166780.11	243.602	0.987689	0.194544	5.07695	3.83544e-07	4.08784e-06	BMERB1	protein_coding	323.566	67.2162	4518.02	163.639	20.7233	429.454	3.21547
ENSG00000138678.11	65.5785	1.67074	0.329148	5.07596	3.85551e-07	4.10594e-06	GPAT3	protein_coding	100.085	19.7644	390.63	31.0721	12.76	162.817	4.14865
ENSG00000112739.17	768.705	-0.665242	0.131248	-5.0686	4.00762e-07	4.26449e-06	PRPF4B	protein_coding	595.557	67.6262	4573.3	941.852	31.7796	1009.94	-6.55418
ENSG00000126705.15	292.885	0.824345	0.162712	5.06626	4.05698e-07	4.31355e-06	AHDC1	protein_coding	373.661	35.2569	1243.05	212.11	17.3499	301.02	5.8142
ENSG00000213160.10	109.356	-1.20285	0.237442	-5.06586	4.06564e-07	4.31929e-06	KLHL23	protein_coding	66.6428	11.2442	126.433	152.068	16.4088	269.248	-6.07337
ENSG00000119280.17	247.668	0.863085	0.170414	5.06465	4.09161e-07	4.3434e-06	C1orf198	protein_coding	319.269	24.5656	603.471	176.066	18.7354	351.015	6.55514
ENSG00000129048.7	92.5968	1.47341	0.290984	5.06356	4.11508e-07	4.36482e-06	ACKR4	protein_coding	135.995	11.9073	141.785	49.1986	22.5305	507.623	4.81679
ENSG00000083844.11	349.818	0.755108	0.149168	5.06213	4.14605e-07	4.39415e-06	ZNF264	protein_coding	439.455	36.1147	1304.27	260.182	2.259	5.10308	7.00645
ENSG00000131370.16	1083.45	0.691759	0.136695	5.06061	4.17912e-07	4.42566e-06	SH3BP5	protein_coding	1337.56	213.159	45436.8	829.33	11.8793	141.118	3.36668
ENSG00000090975.14	254.672	0.932252	0.18423	5.06026	4.18694e-07	4.43039e-06	PITPNM2	protein_coding	335.029	15.2122	231.41	174.315	36.7938	1353.78	5.70857
ENSG00000092445.12	221.071	1.07793	0.213098	5.05838	4.22826e-07	4.47055e-06	TYRO3	protein_coding	299.436	87.5333	7662.08	142.707	5.8459	34.1745	2.52655
ENSG00000160298.18	62.7939	-1.52508	0.30158	-5.05696	4.2599e-07	4.50041e-06	C21orf58	protein_coding	32.1542	3.98517	15.8816	93.4335	16.6826	278.311	-5.05257
ENSG00000160190.14	132.741	1.03904	0.205533	5.05532	4.29661e-07	4.53558e-06	SLC37A1	protein_coding	178.588	2.88228	8.30751	86.8949	6.29375	39.6113	18.7326
ENSG00000278828.2	308.69	-0.968864	0.191747	-5.05284	4.35296e-07	4.5914e-06	H3C10	protein_coding	208.261	53.6544	2878.79	409.118	36.3081	1318.27	-4.38458
ENSG00000261308.4	47.1771	1.84093	0.364435	5.05145	4.38473e-07	4.62123e-06	FIGNL2	protein_coding	73.5142	20.4502	418.209	20.8399	4.34023	18.8376	3.56328
ENSG00000130173.14	81.5363	1.35034	0.267368	5.0505	4.40649e-07	4.64048e-06	ANGPTL8	protein_coding	117.108	19.2314	369.847	45.9644	5.55797	30.891	5.02599
ENSG00000142875.21	915.825	-0.715866	0.141754	-5.05008	4.41627e-07	4.64708e-06	PRKACB	protein_coding	694.436	112.322	12616.2	1137.21	80.8664	6539.38	-4.52433
ENSG00000071127.18	4970.62	0.577656	0.114401	5.04939	4.43229e-07	4.66024e-06	WDR1	protein_coding	5951.87	662.569	438998	3989.38	154.86	23981.5	4.07888
ENSG00000108828.16	3140.01	0.591927	0.117352	5.04403	4.55836e-07	4.78899e-06	VAT1	protein_coding	3775.87	194.062	37660.2	2504.15	277.5	77006	5.31116
ENSG00000143669.16	485.375	0.96495	0.191315	5.04378	4.56425e-07	4.78982e-06	LYST	protein_coding	641.529	117.621	13834.7	329.221	81.2801	6606.45	3.08919
ENSG00000144395.18	41.456	-1.85432	0.367651	-5.04369	4.56638e-07	4.78982e-06	CCDC150	protein_coding	18.0238	2.94421	8.66837	64.8881	10.4472	109.144	-6.10605
ENSG00000198563.14	546.67	-0.785688	0.155796	-5.04307	4.58133e-07	4.8017e-06	DDX39B	protein_coding	400.675	63.4426	4024.97	692.665	75.8294	5750.1	-4.17661
ENSG00000107372.13	1200.91	-0.614968	0.121962	-5.0423	4.59969e-07	4.81713e-06	ZFAND5	protein_coding	949.87	78.1987	6115.04	1451.95	99.4923	9898.72	-5.611
ENSG00000101298.15	128.972	1.10433	0.21905	5.04147	4.61977e-07	4.83433e-06	SNPH	protein_coding	175.96	19.9081	396.332	81.9844	11.1833	125.066	5.8203
ENSG00000111540.16	1142.85	0.622767	0.123543	5.0409	4.63345e-07	4.84482e-06	RAB5B	protein_coding	1385.89	124.29	15448.1	899.807	59.8898	3586.78	4.98258
ENSG00000159871.15	15.4891	6.47006	1.28613	5.03065	4.88818e-07	5.10714e-06	LYPD5	protein_coding	30.5883	9.70811	94.2473	0.389985	0.675474	0.456265	4.38848
ENSG00000139163.16	659.824	-0.649985	0.129475	-5.02016	5.1629e-07	5.38992e-06	ETNK1	protein_coding	514.266	47.6983	2275.12	805.382	10.7775	116.154	-8.41911
ENSG00000131446.17	860.831	0.694257	0.138306	5.01973	5.17433e-07	5.39336e-06	MGAT1	protein_coding	1063.08	142.616	20339.4	658.578	53.8314	2897.82	3.75275
ENSG00000178974.11	303.083	0.851623	0.169653	5.01979	5.17267e-07	5.39336e-06	FBXO34	protein_coding	390.409	60.0043	3600.52	215.756	8.35463	69.7998	4.077
ENSG00000123933.17	681.495	0.682861	0.136111	5.01694	5.25015e-07	5.46808e-06	MXD4	protein_coding	840.073	43.9928	1935.36	522.917	62.1148	3858.25	5.89269
ENSG00000151849.16	126.157	-1.16693	0.232613	-5.01664	5.25833e-07	5.4723e-06	CENPJ	protein_coding	78.0044	7.2982	53.2638	174.31	35.2792	1244.63	-3.78049
ENSG00000257923.12	932.059	0.659939	0.131603	5.01461	5.31401e-07	5.5259e-06	CUX1	protein_coding	1141.6	79.8918	6382.7	722.521	85.4279	7297.92	5.06704
ENSG00000138346.16	123.058	-1.10789	0.221006	-5.01295	5.36018e-07	5.56955e-06	DNA2	protein_coding	78.2996	11.2005	125.45	167.816	11.7852	138.891	-7.78635
ENSG00000205581.11	1016.53	-0.639767	0.127648	-5.01197	5.38755e-07	5.59359e-06	HMGN1	protein_coding	794.996	88.0079	7745.4	1238.07	66.0721	4365.52	-5.69383
ENSG00000164134.14	794.858	-0.696394	0.138954	-5.01167	5.39591e-07	5.59789e-06	NAA15	protein_coding	607.494	89.2227	7960.69	982.221	61.166	3741.28	-4.89893
ENSG00000166575.17	213.492	-0.925212	0.184621	-5.01141	5.40333e-07	5.6012e-06	TMEM135	protein_coding	147.851	24.3041	590.687	279.134	12.0456	145.096	-6.84459
ENSG00000012223.13	10.0257	6.83055	1.36335	5.01013	5.43919e-07	5.63396e-06	LTF	protein_coding	20.0514	12.2179	149.278	0	0	0	2.32093
ENSG00000188176.12	9.63788	6.75832	1.34921	5.00911	5.46822e-07	5.65961e-06	SMTNL2	protein_coding	19.2758	7.43316	55.2518	0	0	0	3.66736
ENSG00000136861.19	435.839	-0.738952	0.147574	-5.00734	5.51877e-07	5.70747e-06	CDK5RAP2	protein_coding	326.58	20.2936	411.832	545.099	56.2762	3167.01	-5.16575
ENSG00000174238.16	983.302	0.577418	0.115349	5.00583	5.56221e-07	5.74791e-06	PITPNA	protein_coding	1177.8	20.6827	427.774	788.806	39.3227	1546.27	12.3816
ENSG00000111339.12	393.79	0.988514	0.197571	5.00335	5.63437e-07	5.81793e-06	ART4	protein_coding	523.127	89.1074	7940.13	264.452	71.1426	5061.27	3.20831
ENSG00000157227.14	4358.41	0.767902	0.153548	5.00106	5.70146e-07	5.87348e-06	MMP14	protein_coding	5492.66	559.869	313453	3224.17	745.983	556491	3.43958
ENSG00000185480.12	120.249	-1.06733	0.213414	-5.00121	5.69704e-07	5.87348e-06	PARPBP	protein_coding	77.6272	3.16369	10.0089	162.871	2.92722	8.56862	-27.9694
ENSG00000198589.15	1046.39	-0.708975	0.141759	-5.00128	5.69508e-07	5.87348e-06	LRBA	protein_coding	793.818	75.4497	5692.65	1298.96	194.351	37772.2	-3.42656
ENSG00000205336.14	872.863	0.832698	0.166558	4.99944	5.7496e-07	5.91847e-06	ADGRG1	protein_coding	1117.73	233.281	54419.8	627.995	99.2986	9860.22	2.73173
ENSG00000198373.13	439.251	0.683215	0.136703	4.99781	5.79844e-07	5.96411e-06	WWP2	protein_coding	541.213	13.169	173.423	337.289	16.3324	266.748	13.7459
ENSG00000035862.13	2578.9	0.602423	0.120578	4.99613	5.84914e-07	6.01159e-06	TIMP2	protein_coding	3108.78	320.978	103027	2049.01	161.083	25947.8	4.17324
ENSG00000240184.7	136.573	1.04254	0.208687	4.99571	5.86197e-07	6.02011e-06	PCDHGC3	protein_coding	184.273	3.18789	10.1626	88.8741	12.2644	150.415	10.6467
ENSG00000138376.11	115.251	-1.13259	0.226741	-4.9951	5.8804e-07	6.03436e-06	BARD1	protein_coding	72.6097	11.5137	132.566	157.892	9.24678	85.5029	-8.16724
ENSG00000103540.17	237.705	-0.97273	0.194775	-4.99412	5.9105e-07	6.05943e-06	CCP110	protein_coding	161.36	40.3595	1628.89	314.05	23.5221	553.289	-4.62255
ENSG00000186318.18	546.816	0.661211	0.132401	4.99401	5.91399e-07	6.05943e-06	BACE1	protein_coding	670.015	25.1099	630.509	423.617	29.3011	858.554	9.03017
ENSG00000124357.13	465.358	0.703465	0.141037	4.9878	6.10697e-07	6.25232e-06	NAGK	protein_coding	576.453	35.0805	1230.64	354.263	30.1449	908.714	6.79357
ENSG00000273983.2	262.433	-1.21479	0.243691	-4.98497	6.19725e-07	6.33986e-06	H3C8	protein_coding	157.066	70.4528	4963.59	367.8	46.6192	2173.35	-3.52772
ENSG00000114841.18	129.355	1.308	0.262492	4.983	6.26073e-07	6.39986e-06	DNAH1	protein_coding	183.741	56.6952	3214.35	74.9698	14.207	201.838	2.63182
ENSG00000163820.16	693.581	0.665453	0.133574	4.9819	6.29635e-07	6.4313e-06	FYCO1	protein_coding	849.92	84.4936	7139.16	537.243	32.6265	1064.49	4.88211
ENSG00000183864.5	693.119	0.637957	0.128117	4.97948	6.37553e-07	6.50717e-06	TOB2	protein_coding	843.145	52.9381	2802.44	543.092	34.149	1166.15	6.73587
ENSG00000160352.16	107.371	-1.33711	0.268539	-4.97919	6.38523e-07	6.51205e-06	ZNF714	protein_coding	60.8157	13.5784	184.373	153.927	39.0387	1524.02	-3.18584
ENSG00000164904.18	292.132	-0.904362	0.181675	-4.97791	6.4274e-07	6.55001e-06	ALDH7A1	protein_coding	204.193	21.3048	453.894	380.07	68.8028	4733.82	-3.45331
ENSG00000179832.18	322.397	0.905153	0.181871	4.97688	6.46158e-07	6.57979e-06	MROH1	protein_coding	420.001	81.4051	6626.79	224.793	29.3431	861.017	3.19033
ENSG00000071054.17	4143.37	-0.512324	0.103023	-4.97291	6.59557e-07	6.71107e-06	MAP4K4	protein_coding	3415.91	158.296	25057.8	4870.83	241.77	58452.9	-7.12008
ENSG00000130529.16	188.424	1.15964	0.233298	4.97062	6.67389e-07	6.78555e-06	TRPM4	protein_coding	260.065	82.8682	6867.14	116.783	15.0762	227.29	2.40573
ENSG00000102271.14	267.739	-0.946923	0.190603	-4.96803	6.76379e-07	6.87168e-06	KLHL4	protein_coding	183.329	37.2895	1390.51	352.149	46.33	2146.47	-4.01442
ENSG00000170006.13	203.969	-1.05467	0.212313	-4.96751	6.78176e-07	6.88466e-06	TMEM154	protein_coding	133.492	24.4332	596.982	274.447	58.3584	3405.71	-3.15078
ENSG00000151692.15	219.316	-1.03116	0.207787	-4.96259	6.956e-07	7.05613e-06	RNF144A	protein_coding	143.291	35.9234	1290.49	295.341	38.3463	1470.44	-4.09236
ENSG00000140937.14	453.354	0.919733	0.185362	4.96181	6.98388e-07	7.079e-06	CDH11	protein_coding	592.907	131.623	17324.5	313.801	55.0116	3026.27	2.76691
ENSG00000197905.10	256.102	0.938596	0.189286	4.95861	7.09998e-07	7.19118e-06	TEAD4	protein_coding	335.666	57.0913	3259.42	176.537	26.0755	679.931	3.58552
ENSG00000113083.15	660.046	-0.986897	0.199084	-4.9572	7.1517e-07	7.23803e-06	LOX	protein_coding	443.939	129.898	16873.5	876.154	149.006	22202.6	-3.09214
ENSG00000114107.9	75.7193	-1.3725	0.277026	-4.95441	7.25488e-07	7.33685e-06	CEP70	protein_coding	42.4507	11.037	121.814	108.988	4.62029	21.3471	-7.86441
ENSG00000198168.9	242.974	-0.821021	0.165735	-4.95382	7.2771e-07	7.3537e-06	SVIP	protein_coding	175.81	12.1527	147.689	310.138	13.8358	191.431	-10.3158
ENSG00000182010.11	27.0078	-2.63643	0.532351	-4.95243	7.32919e-07	7.4007e-06	RTKN2	protein_coding	7.60119	6.3953	40.8998	46.4144	9.53694	90.9533	-4.78024
ENSG00000152193.8	178.814	-0.918243	0.185433	-4.95188	7.34989e-07	7.41594e-06	OBI1	protein_coding	124.089	11.464	131.424	233.539	2.48897	6.19496	-13.1944
ENSG00000196576.16	1132.31	0.59764	0.120696	4.95161	7.36011e-07	7.4206e-06	PLXNB2	protein_coding	1363.9	81.4862	6640	900.724	69.9429	4892.01	6.09974
ENSG00000163811.12	490.071	-0.745844	0.15064	-4.95117	7.3768e-07	7.43177e-06	WDR43	protein_coding	366.67	51.7462	2677.67	613.471	49.1313	2413.88	-4.89146
ENSG00000064692.20	190.462	-1.09152	0.220686	-4.94604	7.57378e-07	7.62442e-06	SNCAIP	protein_coding	121.5	24.8618	618.109	259.425	59.2845	3514.66	-3.03415
ENSG00000116871.16	1046.28	0.600553	0.121492	4.94315	7.68714e-07	7.73266e-06	MAP7D1	protein_coding	1261.39	14.8973	221.928	831.17	79.6656	6346.61	7.50704
ENSG00000092421.17	123.053	1.35452	0.274109	4.94153	7.75136e-07	7.79135e-06	SEMA6A	protein_coding	176.448	26.3255	693.032	69.6588	29.9956	899.735	3.78412
ENSG00000158669.11	651.848	0.640938	0.129737	4.94028	7.80123e-07	7.83554e-06	GPAT4	protein_coding	794.705	35.8103	1282.38	508.991	40.4607	1637.07	7.4782
ENSG00000078053.17	83.8074	-1.55308	0.31441	-4.93967	7.82551e-07	7.85396e-06	AMPH	protein_coding	42.6604	9.77608	95.5717	124.954	45.2827	2050.52	-2.51223
ENSG00000099783.13	1045.58	-0.689528	0.139669	-4.93688	7.93843e-07	7.96127e-06	HNRNPM	protein_coding	800.711	103.617	10736.4	1290.44	143.491	20589.7	-3.91309
ENSG00000184465.16	301.562	-1.07452	0.217668	-4.93649	7.95394e-07	7.97078e-06	WDR27	protein_coding	193.411	34.6204	1198.57	409.713	117.229	13742.5	-2.50257
ENSG00000102158.22	933.431	0.604001	0.122411	4.9342	8.04809e-07	8.05904e-06	MAGT1	protein_coding	1126.4	75.5392	5706.17	740.464	44.9514	2020.63	6.2091
ENSG00000274290.3	187.585	-1.15216	0.233532	-4.93364	8.07123e-07	8.0761e-06	H2BC6	protein_coding	115.755	41.0182	1682.49	259.415	23.6043	557.163	-4.29299
ENSG00000156398.13	57.6706	-1.63746	0.331946	-4.9329	8.10166e-07	8.10043e-06	SFXN2	protein_coding	27.6854	8.65923	74.9824	87.6557	18.0676	326.438	-4.23303
ENSG00000128052.10	3922.7	0.564184	0.114378	4.93261	8.1137e-07	8.10636e-06	KDR	protein_coding	4681.25	476.349	226908	3164.14	162.023	26251.4	4.26418
ENSG00000146731.11	1482.6	-0.561815	0.113902	-4.93243	8.12117e-07	8.10771e-06	CCT6A	protein_coding	1198.37	63.0496	3975.26	1766.83	112.709	12703.3	-6.22494
ENSG00000156876.10	65.8857	-1.48323	0.301008	-4.92757	8.32605e-07	8.30599e-06	SASS6	protein_coding	34.9638	7.90986	62.5659	96.8077	17.0733	291.497	-4.64807
ENSG00000159335.19	1695.99	0.601109	0.122002	4.92705	8.34814e-07	8.32176e-06	PTMS	protein_coding	2044.24	227.845	51913.3	1347.74	70.1544	4921.64	4.13168
ENSG00000196504.21	990.476	-0.65679	0.133334	-4.92591	8.397e-07	8.36417e-06	PRPF40A	protein_coding	769.532	81.1646	6587.7	1211.42	121.494	14760.8	-4.27704
ENSG00000145555.15	3848.09	0.56982	0.11582	4.91989	8.65925e-07	8.61891e-06	MYO10	protein_coding	4598.08	511.497	261629	3098.1	155.768	24263.6	3.96735
ENSG00000173548.9	297.126	0.80511	0.163654	4.91959	8.67278e-07	8.6259e-06	SNX33	protein_coding	377.178	26.1387	683.231	217.073	25.1706	633.559	6.23965
ENSG00000187688.15	87.1955	1.38799	0.282158	4.91919	8.69041e-07	8.63695e-06	TRPV2	protein_coding	126.822	18.5865	345.458	47.569	15.7496	248.05	4.60064
ENSG00000078804.13	503.42	0.8199	0.166746	4.91705	8.78561e-07	8.72502e-06	TP53INP2	protein_coding	642.779	78.1626	6109.39	364.062	68.3233	4668.07	3.79682
ENSG00000120093.12	271.227	-0.833014	0.169468	-4.91545	8.85778e-07	8.7901e-06	HOXB3	protein_coding	194.559	18.4441	340.183	347.895	37.3393	1394.22	-5.20694
ENSG00000138660.12	172.256	-0.953279	0.194158	-4.90981	9.11645e-07	9.02651e-06	AP1AR	protein_coding	117.935	17.0214	289.727	226.578	9.76428	95.3412	-7.82977
ENSG00000140464.20	651.598	0.609737	0.124184	4.90993	9.11067e-07	9.02651e-06	PML	protein_coding	786.961	23.3359	544.564	516.234	20.3989	416.113	12.3526
ENSG00000144746.7	1316.6	0.661505	0.134724	4.91009	9.10348e-07	9.02651e-06	ARL6IP5	protein_coding	1614.27	187.321	35089.1	1018.94	118.784	14109.5	3.79576
ENSG00000162063.13	298.23	-0.908412	0.185309	-4.90214	9.47961e-07	9.37908e-06	CCNF	protein_coding	206.323	50.5359	2553.88	390.138	21.9712	482.734	-4.71739
ENSG00000180891.13	195.614	0.877189	0.178997	4.90059	9.55497e-07	9.44659e-06	CUEDC1	protein_coding	253.097	19.4966	380.118	138.13	5.14703	26.492	8.06302
ENSG00000078674.20	1251.29	-0.62753	0.128074	-4.89975	9.5957e-07	9.47978e-06	PCM1	protein_coding	984.279	128.148	16421.9	1518.3	63.5693	4041.06	-5.27948
ENSG00000110422.12	1027.19	0.656198	0.133988	4.89743	9.70977e-07	9.58532e-06	HIPK3	protein_coding	1257.36	170.562	29091.4	797.009	36.1057	1303.62	3.73427
ENSG00000112837.17	331.008	-0.822008	0.167902	-4.89575	9.79314e-07	9.66043e-06	TBX18	protein_coding	239.934	40.595	1647.96	422.082	25.4548	647.949	-5.37604
ENSG00000172795.17	630.999	-0.693927	0.141761	-4.89506	9.82773e-07	9.68733e-06	DCP2	protein_coding	482.003	27.9309	780.134	779.996	99.3427	9868.98	-4.08379
ENSG00000274997.2	156.42	-1.25226	0.255911	-4.89337	9.91259e-07	9.76371e-06	H2AC12	protein_coding	91.8166	36.1304	1305.41	221.023	35.5905	1266.68	-3.60293
ENSG00000138670.19	14.2124	4.81541	0.984619	4.89063	1.00513e-06	9.89299e-06	RASGEF1B	protein_coding	27.3198	9.08008	82.4479	1.10498	1.07397	1.15342	4.05467
ENSG00000174951.12	98.1059	1.16133	0.237552	4.88873	1.01491e-06	9.98183e-06	FUT1	protein_coding	135.273	12.2881	150.997	60.9384	5.36401	28.7726	7.84063
ENSG00000137507.11	1238.44	0.923373	0.188924	4.88755	1.02099e-06	1.00342e-05	LRRC32	protein_coding	1620.44	482.803	233099	856.447	158.756	25203.5	2.1259
ENSG00000129351.18	2445.55	-0.544784	0.11147	-4.88725	1.02253e-06	1.00418e-05	ILF3	protein_coding	1988.73	156.814	24590.7	2902.37	145.481	21164.6	-6.04046
ENSG00000128335.14	361.164	0.785403	0.160717	4.88686	1.02455e-06	1.00543e-05	APOL2	protein_coding	457.549	65.1698	4247.1	264.779	18.2916	334.583	4.02756
ENSG00000136891.14	267.658	-0.788109	0.161276	-4.8867	1.02541e-06	1.00553e-05	TEX10	protein_coding	196.072	12.8056	163.982	339.245	17.9316	321.542	-9.18902
ENSG00000126217.22	16.4465	5.63843	1.15422	4.88504	1.0341e-06	1.01255e-05	MCF2L	protein_coding	32.113	19.297	372.376	0.77997	1.35095	1.82506	2.29069
ENSG00000141959.17	1130.57	0.579652	0.118658	4.88506	1.03398e-06	1.01255e-05	PFKL	protein_coding	1353.83	94.1166	8857.93	907.314	49.238	2424.38	5.94499
ENSG00000111615.14	524.8	-0.809985	0.165825	-4.88459	1.03644e-06	1.01409e-05	KRR1	protein_coding	382.419	57.856	3347.31	667.182	111.792	12497.4	-3.19931
ENSG00000100297.16	435.411	-0.865669	0.17728	-4.88305	1.04459e-06	1.02131e-05	MCM5	protein_coding	307.527	74.5144	5552.4	563.296	56.9293	3240.94	-3.85731
ENSG00000143995.20	145.151	-1.03721	0.212484	-4.88135	1.05362e-06	1.02938e-05	MEIS1	protein_coding	94.8186	6.56318	43.0753	195.483	30.2576	915.524	-4.59804
ENSG00000070404.10	122.531	1.42857	0.292932	4.87678	1.07834e-06	1.05275e-05	FSTL3	protein_coding	179.512	10.6327	113.053	65.5505	34.5281	1192.19	4.46094
ENSG00000107317.13	8.7365	6.62391	1.35837	4.87637	1.08055e-06	1.05414e-05	PTGDS	protein_coding	17.473	6.10151	37.2285	0	0	0	4.04991
ENSG00000167005.14	252.142	-0.81889	0.167956	-4.87564	1.08457e-06	1.05728e-05	NUDT21	protein_coding	182.528	19.0735	363.797	321.755	19.6305	385.357	-7.19367
ENSG00000135063.20	41.8166	1.75762	0.360623	4.87384	1.09452e-06	1.06619e-05	ENTREP1	protein_coding	64.5198	11.8538	140.512	19.1134	1.13067	1.27841	5.39274
ENSG00000197043.15	1980.84	0.557488	0.114409	4.87274	1.1006e-06	1.07132e-05	ANXA6	protein_coding	2358.68	215.699	46526.1	1603.01	60.2915	3635.07	4.77155
ENSG00000042832.12	18.909	2.79562	0.57395	4.87084	1.11125e-06	1.08089e-05	TG	protein_coding	33.0468	0.287292	0.0825368	4.77126	1.50349	2.26049	26.1238
ENSG00000174780.17	1113.04	-0.542002	0.111313	-4.86918	1.12062e-06	1.08922e-05	SRP72	protein_coding	906.525	7.8626	61.8204	1319.55	43.7894	1917.51	-13.129
ENSG00000196923.14	840.298	0.853804	0.175463	4.866	1.13877e-06	1.10605e-05	PDLIM7	protein_coding	1082.98	70.6516	4991.65	597.612	174.648	30502.1	3.64347
ENSG00000183814.16	60.7475	-1.50151	0.309106	-4.85759	1.18823e-06	1.15324e-05	LIN9	protein_coding	31.8507	6.69976	44.8868	89.6442	15.6717	245.602	-4.79545
ENSG00000161203.14	2486.78	0.521286	0.107334	4.85667	1.19373e-06	1.15773e-05	AP2M1	protein_coding	2931.47	127.324	16211.4	2042.09	122.672	15048.5	7.11391
ENSG00000146410.12	28.1042	-2.22092	0.457576	-4.85368	1.21193e-06	1.17452e-05	MTFR2	protein_coding	9.86505	2.96644	8.79975	46.3433	7.60731	57.8712	-6.31801
ENSG00000011422.12	372.617	1.12953	0.232851	4.85087	1.22921e-06	1.19039e-05	PLAUR	protein_coding	511.73	170.685	29133.3	233.503	60.82	3699.07	2.17151
ENSG00000159640.17	331.879	-1.07091	0.220783	-4.85053	1.23131e-06	1.19156e-05	ACE	protein_coding	213.745	21.0377	442.584	450.013	168.502	28392.8	-1.96769
ENSG00000172354.10	1244.31	0.656162	0.135402	4.84604	1.25952e-06	1.21797e-05	GNB2	protein_coding	1522.55	213.032	45382.6	966.071	84.076	7068.78	3.43626
ENSG00000103335.22	2740.68	0.504292	0.104074	4.84553	1.26275e-06	1.2202e-05	PIEZO1	protein_coding	3214.1	165.35	27340.5	2267.25	72.6733	5281.41	7.41378
ENSG00000162613.18	971.795	-0.584021	0.120549	-4.84467	1.26823e-06	1.2246e-05	FUBP1	protein_coding	778.389	51.8108	2684.36	1165.2	59.7715	3572.63	-6.91564
ENSG00000128791.12	792.1	-0.650738	0.134335	-4.84415	1.27158e-06	1.22694e-05	TWSG1	protein_coding	617.319	86.1449	7420.94	966.882	20.4346	417.574	-5.58373
ENSG00000128944.14	185.47	-0.921097	0.190186	-4.84314	1.27806e-06	1.2323e-05	KNSTRN	protein_coding	128.822	14.3645	206.339	242.117	23.7782	565.404	-5.76753
ENSG00000196611.6	14540.2	1.87253	0.386775	4.84139	1.28932e-06	1.24225e-05	MMP1	protein_coding	22842	8909.23	7.93743e+07	6238.44	1573.19	2.47491e+06	2.59543
ENSG00000080824.19	5082.99	-0.601835	0.124324	-4.84086	1.29276e-06	1.24466e-05	HSP90AA1	protein_coding	4038.99	440.979	194462	6127	686.626	471455	-3.61857
ENSG00000087274.19	2187.81	0.518226	0.107086	4.83933	1.30275e-06	1.25337e-05	ADD1	protein_coding	2576.06	160.612	25796.3	1799.55	46.0444	2120.09	6.5725
ENSG00000160179.19	173.419	0.960407	0.198487	4.83864	1.3073e-06	1.25683e-05	ABCG1	protein_coding	229.723	18.8966	357.083	117.114	18.9452	358.921	5.95154
ENSG00000164684.13	327.581	-0.848935	0.175455	-4.83848	1.30833e-06	1.25691e-05	ZNF704	protein_coding	233.246	16.1799	261.788	421.916	81.1981	6593.13	-3.22266
ENSG00000173473.11	1278.5	-0.619318	0.128028	-4.83735	1.31581e-06	1.26317e-05	SMARCC1	protein_coding	1009.24	99.9416	9988.33	1547.76	150.82	22746.8	-4.20933
ENSG00000142733.18	131.77	1.09141	0.22573	4.83503	1.33128e-06	1.2771e-05	MAP3K6	protein_coding	179.462	13.1041	171.718	84.0779	20.1617	406.493	5.60979
ENSG00000162551.14	16.0163	6.48957	1.34263	4.83346	1.34182e-06	1.28629e-05	ALPL	protein_coding	31.6426	26.3937	696.625	0.389985	0.675474	0.456265	1.67401
ENSG00000104064.18	355.474	-0.735158	0.152124	-4.83262	1.34749e-06	1.29064e-05	GABPB1	protein_coding	266.727	27.3318	747.03	444.221	23.0149	529.686	-7.02509
ENSG00000198075.10	152.047	-1.2611	0.260963	-4.8325	1.34831e-06	1.29064e-05	SULT1C4	protein_coding	88.5262	37.2815	1389.91	215.567	33.6163	1130.06	-3.579
ENSG00000164542.13	69.6987	-1.44967	0.300079	-4.83096	1.35878e-06	1.29972e-05	MATCAP2	protein_coding	37.3773	6.3397	40.1918	102.02	23.7591	564.496	-3.71766
ENSG00000076201.16	513.08	0.673847	0.139538	4.82913	1.37133e-06	1.31078e-05	PTPN23	protein_coding	631.283	25.8705	669.283	394.878	41.1211	1690.95	6.8817
ENSG00000158417.12	788.423	-0.663826	0.137499	-4.82787	1.38003e-06	1.31814e-05	EIF5B	protein_coding	611.173	61.0887	3731.83	965.673	105.086	11043	-4.12448
ENSG00000108424.11	3194.15	-0.5534	0.114648	-4.82693	1.38655e-06	1.32342e-05	KPNB1	protein_coding	2589.66	204.051	41636.7	3798.65	306.812	94133.7	-4.64018
ENSG00000101152.12	1093.77	0.558979	0.115909	4.82256	1.41725e-06	1.35077e-05	DNAJC5	protein_coding	1303.23	64.1194	4111.3	884.306	43.3288	1877.38	7.65561
ENSG00000187678.10	323.619	0.88333	0.183162	4.82268	1.41641e-06	1.35077e-05	SPRY4	protein_coding	420.202	41.6988	1738.79	227.036	50.8826	2589.04	4.15252
ENSG00000111142.14	576.713	-0.77589	0.160954	-4.82056	1.43157e-06	1.36344e-05	METAP2	protein_coding	425.7	92.0041	8464.75	727.725	40.0874	1607	-4.25603
ENSG00000116016.14	6658.48	0.636778	0.132111	4.82003	1.43536e-06	1.36607e-05	EPAS1	protein_coding	8104.48	1057.89	1.11913e+06	5212.47	666.95	444822	3.27041
ENSG00000140859.16	324.493	0.775566	0.16094	4.81899	1.44287e-06	1.37223e-05	KIFC3	protein_coding	410.147	23.9641	574.278	238.839	31.7778	1009.83	6.08695
ENSG00000149636.16	126.722	-1.03971	0.21576	-4.81884	1.44393e-06	1.37225e-05	DSN1	protein_coding	82.6667	10.5341	110.968	170.778	10.4352	108.894	-8.40373
ENSG00000060749.17	702.892	-0.599896	0.124534	-4.81712	1.45646e-06	1.38317e-05	QSER1	protein_coding	559.211	31.3047	979.981	846.573	33.7114	1136.46	-8.83367
ENSG00000182197.13	887.448	0.612056	0.12707	4.8167	1.4595e-06	1.38507e-05	EXT1	protein_coding	1073.05	117.455	13795.6	701.848	10.0605	101.213	4.45311
ENSG00000172167.8	60.921	-1.45392	0.301871	-4.81637	1.46196e-06	1.3864e-05	MTBP	protein_coding	32.7212	7.04934	49.6932	89.1208	7.99828	63.9724	-7.48128
ENSG00000153187.21	3812.38	-0.479516	0.0995807	-4.81535	1.46944e-06	1.3925e-05	HNRNPU	protein_coding	3184.94	121.799	14835	4439.82	119.604	14305	-10.3962
ENSG00000077312.9	317.939	-0.805587	0.167442	-4.81114	1.50074e-06	1.42114e-05	SNRPA	protein_coding	230.506	40.2856	1622.93	405.373	15.7284	247.381	-5.71831
ENSG00000101445.10	1007.45	-0.755296	0.157004	-4.81069	1.50409e-06	1.4233e-05	PPP1R16B	protein_coding	748.107	165.074	27249.4	1266.8	115.262	13285.4	-3.64341
ENSG00000097021.21	352.156	0.738524	0.153603	4.80801	1.52439e-06	1.44148e-05	ACOT7	protein_coding	440.816	12.4436	154.844	263.497	31.641	1001.15	7.37552
ENSG00000102802.10	368.795	0.69704	0.145004	4.80705	1.53176e-06	1.44742e-05	MEDAG	protein_coding	456.651	13.7436	188.886	280.939	17.8705	319.356	11.0225
ENSG00000188042.8	93.5451	1.40138	0.291573	4.80629	1.53759e-06	1.45188e-05	ARL4C	protein_coding	135.674	46.8674	2196.56	51.4162	5.31176	28.2148	2.52629
ENSG00000123080.12	43.6838	-1.73287	0.360704	-4.80412	1.55431e-06	1.46663e-05	CDKN2C	protein_coding	20.0269	4.44724	19.7779	67.3408	11.1613	124.574	-5.56919
ENSG00000134324.12	597.515	-0.781804	0.162765	-4.80326	1.56106e-06	1.47098e-05	LPIN1	protein_coding	438.885	98.4815	9698.6	756.145	40.4951	1639.85	-4.21361
ENSG00000135404.12	2392.79	0.589634	0.122757	4.80325	1.56114e-06	1.47098e-05	CD63	protein_coding	2875.77	215.243	46329.6	1909.81	223.677	50031.5	4.40073
ENSG00000066248.15	22.5541	3.79221	0.78968	4.80221	1.56922e-06	1.47754e-05	NGEF	protein_coding	41.9405	36.2895	1316.93	3.16768	2.94209	8.65589	1.50605
ENSG00000168672.4	404.092	-0.786107	0.163706	-4.80195	1.57126e-06	1.47841e-05	LRATD2	protein_coding	295.897	29.1179	847.853	512.287	82.7788	6852.34	-3.4874
ENSG00000141985.9	1053.72	0.627825	0.130812	4.79945	1.59103e-06	1.49595e-05	SH3GL1	protein_coding	1279.33	153.8	23654.4	828.111	55.1058	3036.65	3.90591
ENSG00000066735.16	144.504	1.17424	0.24472	4.7983	1.60015e-06	1.50346e-05	KIF26A	protein_coding	200.144	58.3321	3402.64	88.864	10.2845	105.77	2.65691
ENSG00000171067.11	158.69	1.01126	0.210849	4.79612	1.61766e-06	1.51883e-05	C11orf24	protein_coding	212.67	16.2886	265.318	104.71	22.0188	484.827	5.57451
ENSG00000164045.12	129.611	-1.10884	0.231218	-4.79565	1.62147e-06	1.52133e-05	CDC25A	protein_coding	81.6798	17.9388	321.802	177.543	22.479	505.305	-4.71395
ENSG00000115419.14	1557.55	-0.674793	0.140787	-4.79302	1.64292e-06	1.54037e-05	GLS	protein_coding	1199.4	78.9292	6229.82	1915.7	334.68	112010	-2.94597
ENSG00000116830.12	230.83	-0.850512	0.17746	-4.79271	1.64541e-06	1.54161e-05	TTF2	protein_coding	165.11	14.2863	204.098	296.55	32.9781	1087.56	-5.17213
ENSG00000187514.17	4086.26	-0.663073	0.138376	-4.79183	1.65269e-06	1.54734e-05	PTMA	protein_coding	3162.64	561.754	315567	5009.89	472.759	223501	-3.5581
ENSG00000136560.14	333.817	-0.806023	0.168259	-4.79038	1.66467e-06	1.55746e-05	TANK	protein_coding	243.58	34.1439	1165.81	424.054	50.2173	2521.77	-4.203
ENSG00000080608.10	302.854	-0.776326	0.162083	-4.78969	1.67042e-06	1.56173e-05	PUM3	protein_coding	223.716	20.3973	416.051	381.992	36.6054	1339.96	-5.34152
ENSG00000129646.16	90.2635	1.3249	0.276968	4.78359	1.72195e-06	1.60878e-05	QRICH2	protein_coding	128.769	27.7979	772.722	51.7577	13.7032	187.777	3.51417
ENSG00000163006.12	53.6291	-1.51144	0.316035	-4.78252	1.73112e-06	1.6162e-05	CCDC138	protein_coding	27.8706	2.76277	7.63288	79.3875	10.0971	101.951	-6.9597
ENSG00000065308.5	1955.27	0.579637	0.121286	4.77908	1.76099e-06	1.64293e-05	TRAM2	protein_coding	2343.13	271.352	73631.9	1567.41	81.1917	6592.08	3.87317
ENSG00000179195.16	807.788	-0.58833	0.123171	-4.77655	1.7833e-06	1.66257e-05	ZNF664	protein_coding	645.999	52.9724	2806.07	969.576	8.39394	70.4582	-8.53215
ENSG00000187790.12	154.001	-0.944449	0.197858	-4.77337	1.81167e-06	1.68784e-05	FANCM	protein_coding	105.461	10.8301	117.291	202.542	9.79725	95.986	-9.40109
ENSG00000116584.22	916.253	0.585951	0.122773	4.77262	1.81845e-06	1.69177e-05	ARHGEF2	protein_coding	1099.22	84.9549	7217.34	733.288	35.6156	1268.47	5.61778
ENSG00000198837.10	387.726	0.744398	0.155968	4.77276	1.81722e-06	1.69177e-05	DENND4B	protein_coding	485.289	61.2911	3756.6	290.164	22.2475	494.951	4.23207
ENSG00000197102.14	9440.74	0.537404	0.112617	4.77197	1.82431e-06	1.69603e-05	DYNC1H1	protein_coding	11179.4	1249.43	1.56108e+06	7702.13	280.118	78466	3.8405
ENSG00000093000.19	754.451	-0.666236	0.139624	-4.77164	1.82736e-06	1.69648e-05	NUP50	protein_coding	584.145	92.8594	8622.87	924.758	23.9714	574.629	-5.02275
ENSG00000120948.19	912.307	-0.601163	0.125985	-4.7717	1.82681e-06	1.69648e-05	TARDBP	protein_coding	725.911	62.7513	3937.73	1098.7	71.5737	5122.79	-5.53866
ENSG00000184574.10	12.7657	6.17861	1.29511	4.77074	1.83555e-06	1.70289e-05	LPAR5	protein_coding	25.1415	1.45877	2.12801	0.389985	0.675474	0.456265	21.7744
ENSG00000129173.13	135.817	-0.997452	0.209084	-4.77057	1.83701e-06	1.70306e-05	E2F8	protein_coding	90.4817	7.55096	57.017	181.153	17.476	305.411	-6.73555
ENSG00000110172.12	396.665	-0.671944	0.1409	-4.76895	1.85189e-06	1.71565e-05	CHORDC1	protein_coding	306.153	15.6301	244.3	487.176	13.3693	178.738	-12.4468
ENSG00000131788.16	435.935	0.666625	0.139792	4.76868	1.85439e-06	1.71677e-05	PIAS3	protein_coding	535.142	30.807	949.069	336.727	17.9624	322.647	7.86852
ENSG00000078902.16	312.483	0.725594	0.152203	4.76729	1.86721e-06	1.72743e-05	TOLLIP	protein_coding	389.236	26.6872	712.209	235.729	1.89129	3.57696	8.11428
ENSG00000164124.11	102.598	-1.51289	0.317677	-4.76237	1.91336e-06	1.76889e-05	TMEM144	protein_coding	53.624	19.5171	380.916	151.572	52.0952	2713.91	-2.48995
ENSG00000064601.21	923.909	0.651313	0.136884	4.75815	1.95377e-06	1.80499e-05	CTSA	protein_coding	1129.01	141.207	19939.5	718.812	67.3102	4530.67	3.7084
ENSG00000100354.21	1223.71	0.57657	0.121255	4.75503	1.98414e-06	1.83174e-05	TNRC6B	protein_coding	1465.11	112.402	12634.2	982.312	70.4381	4961.53	5.14721
ENSG00000138035.15	284.562	-0.793331	0.166845	-4.7549	1.98549e-06	1.83174e-05	PNPT1	protein_coding	208.79	28.6484	820.732	360.334	24.3987	595.297	-5.6953
ENSG00000155850.9	646.314	0.818651	0.17227	4.75213	2.0129e-06	1.85573e-05	SLC26A2	protein_coding	826.001	178.182	31748.7	466.626	59.6108	3553.45	2.70497
ENSG00000102897.10	169.527	-0.989606	0.208301	-4.75085	2.02558e-06	1.86613e-05	LYRM1	protein_coding	114.076	15.7108	246.83	224.979	36.9568	1365.81	-3.9056
ENSG00000120526.12	416.081	-0.734871	0.154744	-4.74896	2.04462e-06	1.88235e-05	NUDCD1	protein_coding	313.322	47.7119	2276.43	518.84	19.1174	365.475	-5.65465
ENSG00000134824.14	2304.97	-0.798337	0.168183	-4.74684	2.06617e-06	1.90088e-05	FADS2	protein_coding	1681.91	304.155	92510	2928.03	670.506	449578	-2.39353
ENSG00000167972.14	798.67	0.738925	0.155672	4.74667	2.06795e-06	1.9012e-05	ABCA3	protein_coding	998.141	110.601	12232.6	599.198	115.658	13376.7	3.52556
ENSG00000197122.13	351.341	0.826845	0.174325	4.74312	2.10454e-06	1.93349e-05	SRC	protein_coding	449.117	90.0121	8102.17	253.566	18.0481	325.732	3.01242
ENSG00000152457.19	195.497	-0.857478	0.180868	-4.74091	2.12765e-06	1.95337e-05	DCLRE1C	protein_coding	139.014	11.0809	122.787	251.979	16.534	273.374	-8.02645
ENSG00000167657.14	448.81	0.669928	0.141335	4.74001	2.13712e-06	1.9607e-05	DAPK3	protein_coding	551.148	41.3575	1710.44	346.471	20.5231	421.196	6.26942
ENSG00000151148.14	524.935	0.635698	0.134198	4.73701	2.16891e-06	1.9885e-05	UBE3B	protein_coding	638.626	41.5872	1729.5	411.245	19.6709	386.946	6.98982
ENSG00000213445.10	451.509	0.770836	0.16288	4.73254	2.21723e-06	2.03139e-05	SIPA1	protein_coding	569.101	104.347	10888.4	333.917	25.7435	662.729	3.09464
ENSG00000012822.16	428.83	0.800195	0.169268	4.72738	2.27438e-06	2.08231e-05	CALCOCO1	protein_coding	544.899	94.6354	8955.86	312.761	44.6497	1993.6	3.13736
ENSG00000168827.15	565.174	-0.687506	0.145925	-4.71136	2.46072e-06	2.2498e-05	GFM1	protein_coding	433.73	52.696	2776.86	696.619	64.1253	4112.05	-4.47932
ENSG00000185122.11	608.229	0.623031	0.13224	4.71137	2.46059e-06	2.2498e-05	HSF1	protein_coding	737.442	61.2604	3752.84	479.016	20.2871	411.566	5.66337
ENSG00000121671.12	102.063	1.10404	0.234404	4.70999	2.47727e-06	2.26337e-05	CRY2	protein_coding	139.234	10.4586	109.383	64.8932	8.44378	71.2974	7.8214
ENSG00000146670.10	127.265	-1.16012	0.246326	-4.7097	2.48086e-06	2.26509e-05	CDCA5	protein_coding	78.2157	18.8493	355.297	176.315	35.073	1230.12	-3.48424
ENSG00000054219.11	59.7236	-1.47687	0.313797	-4.70644	2.52076e-06	2.29993e-05	LY75	protein_coding	31.22	7.78738	60.6433	88.2271	14.0073	196.205	-5.03043
ENSG00000162736.18	861.332	0.627963	0.133456	4.70539	2.53384e-06	2.31027e-05	NCSTN	protein_coding	1045.25	92.022	8468.06	677.416	71.8868	5167.71	4.45475
ENSG00000139433.11	565.517	0.64233	0.136569	4.70335	2.5593e-06	2.33188e-05	GLTP	protein_coding	689.688	40.3814	1630.66	441.345	41.0434	1684.56	6.09972
ENSG00000112237.13	383.218	-0.791307	0.168253	-4.70308	2.5627e-06	2.33338e-05	CCNC	protein_coding	281.771	41.2163	1698.78	484.665	67.8226	4599.91	-3.61542
ENSG00000106443.17	452.403	-0.666532	0.141757	-4.70193	2.57712e-06	2.3449e-05	PHF14	protein_coding	349.216	7.28089	53.0114	555.589	50.5837	2558.71	-5.71088
ENSG00000197226.13	1431.12	0.509831	0.108469	4.70024	2.59852e-06	2.36275e-05	TBC1D9B	protein_coding	1681.48	24.3121	591.079	1180.76	52.9808	2806.96	12.1479
ENSG00000214655.11	701.269	0.66833	0.142223	4.69918	2.61211e-06	2.37348e-05	ZSWIM8	protein_coding	860.125	121.873	14853.1	542.413	31.3548	983.123	3.57044
ENSG00000175305.18	148.48	-1.00423	0.213773	-4.69763	2.63193e-06	2.38985e-05	CCNE2	protein_coding	99.2498	18.8264	354.435	197.709	21.8508	477.458	-4.82768
ENSG00000131584.19	153.138	0.94685	0.201691	4.69457	2.67171e-06	2.4243e-05	ACAP3	protein_coding	201.959	15.642	244.672	104.317	13.1036	171.705	6.76719
ENSG00000154783.12	2448.03	0.547405	0.116649	4.69277	2.69535e-06	2.44407e-05	FGD5	protein_coding	2906.16	188.856	35666.5	1989.9	186.74	34871.7	4.87888
ENSG00000158402.21	64.7816	-1.50452	0.320974	-4.68737	2.76742e-06	2.50772e-05	CDC25C	protein_coding	33.5402	13.388	179.238	96.0229	7.41925	55.0453	-5.77304
ENSG00000107984.10	357.07	-0.928186	0.198151	-4.68423	2.81019e-06	2.54473e-05	DKK1	protein_coding	247.082	67.74	4588.71	467.057	78.9362	6230.92	-2.99077
ENSG00000198720.13	237.536	0.775295	0.165599	4.68176	2.84419e-06	2.57376e-05	ANKRD13B	protein_coding	299.95	14.2898	204.198	175.123	8.15579	66.5169	10.7292
ENSG00000010671.18	8.07455	6.4955	1.38789	4.68011	2.86719e-06	2.5928e-05	BTK	protein_coding	16.1491	9.30692	86.6187	0	0	0	2.4539
ENSG00000171877.21	163.527	-1.21501	0.259686	-4.67877	2.88601e-06	2.60804e-05	FRMD5	protein_coding	98.9592	27.5066	756.614	228.094	67.7465	4589.58	-2.49768
ENSG00000096746.18	420.228	-0.752178	0.160844	-4.67644	2.919e-06	2.63605e-05	HNRNPH3	protein_coding	313.491	49.8469	2484.71	526.964	54.3997	2959.33	-4.09163
ENSG00000104812.15	536.694	0.633313	0.135496	4.67403	2.95339e-06	2.6653e-05	GYS1	protein_coding	652.634	43.6289	1903.48	420.753	28.16	792.985	6.31515
ENSG00000205269.6	85.7301	-1.25113	0.26769	-4.67381	2.9566e-06	2.66637e-05	TMEM170B	protein_coding	50.7634	6.47826	41.9679	120.697	22.9505	526.723	-4.14727
ENSG00000277157.2	257.871	-0.949195	0.203153	-4.67231	2.97824e-06	2.68406e-05	H4C4	protein_coding	175.303	48.6106	2362.99	340.439	40.6123	1649.36	-3.68687
ENSG00000138435.16	15.1001	-4.08066	0.873842	-4.66979	3.01502e-06	2.71536e-05	CHRNA1	protein_coding	1.69581	2.28963	5.2424	28.5043	15.0357	226.072	-2.49279
ENSG00000164048.14	144.038	1.09251	0.233963	4.66957	3.0183e-06	2.71647e-05	ZNF589	protein_coding	195.888	50.3948	2539.64	92.1873	11.8773	141.07	2.83252
ENSG00000196781.16	399.72	0.664418	0.142321	4.66844	3.03498e-06	2.72963e-05	TLE1	protein_coding	490.339	17.4822	305.629	309.101	20.6038	424.518	9.48552
ENSG00000189266.13	504.988	-0.670485	0.143628	-4.66821	3.03835e-06	2.7308e-05	PNRC2	protein_coding	390.556	49.1717	2417.85	619.421	31.2242	974.951	-5.55668
ENSG00000182263.14	82.0638	-1.20562	0.258538	-4.66322	3.11295e-06	2.79595e-05	FIGN	protein_coding	49.7389	7.55606	57.0941	114.389	6.36011	40.4509	-9.25722
ENSG00000156110.15	219.309	-0.823708	0.17665	-4.66294	3.11725e-06	2.79603e-05	ADK	protein_coding	158.79	5.14442	26.4651	279.829	31.502	992.378	-5.36275
ENSG00000159593.15	328.018	-0.702085	0.150563	-4.66305	3.11556e-06	2.79603e-05	NAE1	protein_coding	249.676	7.98761	63.802	406.36	25.5431	652.451	-8.27956
ENSG00000077152.12	74.4209	-1.36955	0.293817	-4.66124	3.14307e-06	2.81347e-05	UBE2T	protein_coding	41.1988	12.999	168.974	107.643	14.3157	204.938	-4.85946
ENSG00000123143.13	1393.63	0.554788	0.119015	4.66149	3.13926e-06	2.81347e-05	PKN1	protein_coding	1658.57	119.262	14223.4	1128.7	84.4521	7132.17	5.1278
ENSG00000164236.12	203.747	0.923848	0.198193	4.66136	3.14129e-06	2.81347e-05	ANKRD33B	protein_coding	266.585	37.3158	1392.47	140.91	26.5473	704.759	3.88099
ENSG00000203667.10	272.479	-0.757754	0.162672	-4.65818	3.19018e-06	2.85371e-05	COX20	protein_coding	202.694	16.2818	265.097	342.263	22.5271	507.471	-7.10126
ENSG00000013016.16	121.677	1.16015	0.249189	4.6557	3.22882e-06	2.88633e-05	EHD3	protein_coding	168.113	35.4701	1258.13	75.2417	17.8231	317.663	3.30863
ENSG00000107736.22	71.2964	4.51869	0.970839	4.65441	3.24903e-06	2.90095e-05	CDH23	protein_coding	136.554	116.296	13524.8	6.03867	3.93164	15.4578	1.58622
ENSG00000143882.12	1120.25	-0.552516	0.118709	-4.65438	3.24955e-06	2.90095e-05	ATP6V1C2	protein_coding	908.158	77.9045	6069.12	1332.34	24.3044	590.703	-7.35077
ENSG00000221914.11	898.777	-0.539655	0.116023	-4.65128	3.29884e-06	2.94296e-05	PPP2R2A	protein_coding	732.992	29.6308	877.985	1064.56	18.2376	332.609	-13.477
ENSG00000107021.16	421.266	0.643912	0.138473	4.65008	3.31808e-06	2.95813e-05	TBC1D13	protein_coding	513.653	10.4249	108.678	328.879	18.1633	329.905	12.4775
ENSG00000059758.8	1231.47	-0.60726	0.130606	-4.64955	3.32656e-06	2.9637e-05	CDK17	protein_coding	977.258	81.2503	6601.61	1485.68	178.267	31779	-3.67013
ENSG00000164828.18	970.104	0.559048	0.120269	4.64832	3.34642e-06	2.9794e-05	SUN1	protein_coding	1155.24	72.5069	5257.25	784.973	44.2238	1955.74	6.16548
ENSG00000111252.11	2334.74	0.499767	0.107583	4.64542	3.39379e-06	3.01954e-05	SH2B3	protein_coding	2735.02	175.973	30966.3	1934.46	64.6116	4174.66	6.0395
ENSG00000075292.19	1146.38	-0.576321	0.124267	-4.63775	3.52219e-06	3.13167e-05	ZNF638	protein_coding	920.635	71.0052	5041.74	1372.12	114.029	13002.6	-4.75322
ENSG00000148400.13	2457.9	0.581685	0.125478	4.63576	3.55628e-06	3.15987e-05	NOTCH1	protein_coding	2945.44	339.677	115381	1970.36	184.128	33903	3.56904
ENSG00000225190.12	505.282	0.772153	0.166606	4.63459	3.57637e-06	3.17559e-05	PLEKHM1	protein_coding	636.439	114.16	13032.6	374.126	46.9176	2201.26	3.0056
ENSG00000196663.16	359.751	0.706463	0.152475	4.6333	3.59876e-06	3.19333e-05	TECPR2	protein_coding	445.926	32.8077	1076.34	273.576	26.0311	677.617	5.81992
ENSG00000117906.14	495.619	-0.631738	0.13637	-4.63254	3.61207e-06	3.20085e-05	RCN2	protein_coding	389.28	14.9716	224.148	601.959	43.1148	1858.89	-6.59009
ENSG00000167645.17	228.908	0.798611	0.172389	4.6326	3.61107e-06	3.20085e-05	YIF1B	protein_coding	290.442	2.76902	7.66745	167.373	20.6962	428.331	8.33533
ENSG00000063245.15	655.799	0.618365	0.133488	4.63238	3.61489e-06	3.20121e-05	EPN1	protein_coding	794.36	76.0717	5786.9	517.239	26.278	690.533	4.86949
ENSG00000130165.11	176.819	0.871068	0.188077	4.63145	3.63111e-06	3.21342e-05	ELOF1	protein_coding	228.277	11.5835	134.177	125.361	14.1052	198.957	7.97419
ENSG00000096063.16	932.332	-0.583685	0.126154	-4.62676	3.71424e-06	3.2848e-05	SRPK1	protein_coding	747.267	81.7989	6691.06	1117.4	27.7078	767.72	-6.06088
ENSG00000166451.14	226.581	-0.905129	0.195685	-4.62544	3.73807e-06	3.30367e-05	CENPN	protein_coding	157.261	26.085	680.429	295.9	47.9308	2297.36	-3.59297
ENSG00000112139.17	22.9801	2.66742	0.577005	4.62287	3.7847e-06	3.34265e-05	MDGA1	protein_coding	39.6657	14.9757	224.272	6.29455	4.80519	23.0898	3.00068
ENSG00000275126.2	184.096	-1.06901	0.231295	-4.62185	3.80341e-06	3.35694e-05	H4C13	protein_coding	118.227	38.684	1496.45	249.965	34.8424	1214	-3.57855
ENSG00000231925.14	1227.76	0.543834	0.117698	4.62059	3.82656e-06	3.37512e-05	TAPBP	protein_coding	1455.85	98.2374	9650.58	999.67	58.4188	3412.75	5.64446
ENSG00000153207.16	682.71	-0.589064	0.127553	-4.61819	3.87104e-06	3.41208e-05	AHCTF1	protein_coding	545.948	40.631	1650.88	819.472	34.0722	1160.91	-7.29489
ENSG00000140264.22	1673.4	0.509579	0.11037	4.61701	3.89303e-06	3.42918e-05	SERF2	protein_coding	1965.71	114.019	13000.4	1381.1	57.0257	3251.93	6.48526
ENSG00000107779.15	38.858	1.6849	0.364985	4.61636	3.90534e-06	3.43774e-05	BMPR1A	protein_coding	59.1835	6.70733	44.9883	18.5325	1.23442	1.52379	8.42953
ENSG00000196531.14	1769.55	-0.553966	0.120107	-4.61229	3.98256e-06	3.50339e-05	NACA	protein_coding	1434.47	162.596	26437.4	2104.62	81.9323	6712.9	-5.2053
ENSG00000147604.14	3637.02	-0.496718	0.107709	-4.61168	3.99423e-06	3.50899e-05	RPL7	protein_coding	3017.75	173.533	30113.7	4256.29	281.362	79164.4	-5.29856
ENSG00000166037.11	306.176	-0.75919	0.164618	-4.61182	3.99163e-06	3.50899e-05	CEP57	protein_coding	227.506	29.6235	877.555	384.845	32.5867	1061.89	-5.05259
ENSG00000173801.17	1966.71	0.7292	0.158264	4.6075	4.07537e-06	3.5779e-05	JUP	protein_coding	2452.37	633.72	401601	1481.06	72.6382	5276.31	2.1535
ENSG00000137076.22	7240.79	0.527516	0.114507	4.60685	4.08807e-06	3.58667e-05	TLN1	protein_coding	8549.03	1019.13	1.03862e+06	5932.56	139.146	19361.6	3.59743
ENSG00000124635.9	305.057	-1.02936	0.223568	-4.60424	4.13965e-06	3.62713e-05	H2BC11	protein_coding	199.707	78.9548	6233.85	410.407	36.9127	1362.55	-3.41881
ENSG00000164171.11	1832.91	-0.64842	0.140828	-4.60435	4.13762e-06	3.62713e-05	ITGA2	protein_coding	1428.53	88.7147	7870.3	2237.28	401.725	161383	-2.7801
ENSG00000258388.7	235.959	0.764431	0.166054	4.60352	4.15406e-06	3.63734e-05	PPT2-EGFL8	protein_coding	296.845	19.0416	362.582	175.072	2.60251	6.77307	8.96075
ENSG00000166004.15	328.337	-0.771952	0.167718	-4.60268	4.17093e-06	3.6497e-05	CEP295	protein_coding	243.196	41.2927	1705.09	413.478	22.5299	507.595	-5.11946
ENSG00000148396.19	1587.74	0.521886	0.113394	4.60239	4.1767e-06	3.65112e-05	SEC16A	protein_coding	1872	52.8492	2793.03	1303.49	102.771	10561.8	6.95714
ENSG00000275714.2	195.631	-1.07908	0.234464	-4.60232	4.17806e-06	3.65112e-05	H3C1	protein_coding	125.182	40.0681	1605.45	266.08	46.8176	2191.88	-3.23356
ENSG00000014914.21	75.1314	1.35698	0.294936	4.60092	4.20631e-06	3.67338e-05	MTMR11	protein_coding	108.698	3.6433	13.2737	41.5648	15.508	240.499	5.95978
ENSG00000059122.17	330.098	0.745356	0.162026	4.60022	4.22037e-06	3.68323e-05	FLYWCH1	protein_coding	414.035	26.3867	696.256	246.161	34.5341	1192.6	5.4626
ENSG00000038274.18	611.7	-0.633344	0.137687	-4.59988	4.22743e-06	3.68696e-05	MAT2B	protein_coding	480.185	17.6395	311.151	743.214	85.9301	7383.99	-4.24044
ENSG00000132824.14	1313.53	0.587255	0.127737	4.59737	4.27848e-06	3.72904e-05	SERINC3	protein_coding	1578.18	145.714	21232.4	1048.89	103.856	10786.1	4.18314
ENSG00000145390.12	642.225	-0.775864	0.168798	-4.59641	4.29836e-06	3.7439e-05	USP53	protein_coding	474.279	83.9105	7040.96	810.171	143.621	20627	-2.85579
ENSG00000178951.9	288.492	0.786151	0.171044	4.59619	4.30292e-06	3.7454e-05	ZBTB7A	protein_coding	365.521	46.3796	2151.07	211.463	22.6593	513.443	4.22073
ENSG00000196588.21	301.227	0.692148	0.150617	4.59542	4.31873e-06	3.7567e-05	MRTFA	protein_coding	372.216	3.32149	11.0323	230.237	5.28956	27.9795	32.1471
ENSG00000081320.11	177.328	-0.901216	0.196154	-4.59444	4.33916e-06	3.77199e-05	STK17B	protein_coding	124.224	22.3841	501.049	230.431	8.23317	67.7851	-6.29763
ENSG00000112902.12	15.4739	5.51044	1.19957	4.59368	4.35494e-06	3.78323e-05	SEMA5A	protein_coding	30.1679	24.0585	578.813	0.77997	1.35095	1.82506	1.72477
ENSG00000144837.9	15.0665	3.5455	0.772013	4.59253	4.37897e-06	3.80161e-05	PLA1A	protein_coding	27.5655	8.93736	79.8764	2.56747	2.68848	7.22791	3.78792
ENSG00000110906.13	1086.95	0.572811	0.124761	4.59129	4.40523e-06	3.81771e-05	KCTD10	protein_coding	1300.81	100.308	10061.6	873.092	72.2227	5216.12	4.89375
ENSG00000124574.15	275.559	0.745889	0.162451	4.59147	4.40132e-06	3.81771e-05	ABCC10	protein_coding	345.106	36.0933	1302.72	206.012	2.92569	8.55966	5.43218
ENSG00000154556.20	582.253	1.03264	0.224916	4.59124	4.40616e-06	3.81771e-05	SORBS2	protein_coding	781.619	241.091	58125	382.887	120.396	14495.3	2.09251
ENSG00000136122.18	79.5272	-1.19343	0.260169	-4.58714	4.49369e-06	3.89101e-05	BORA	protein_coding	48.2721	5.23215	27.3754	110.782	8.75047	76.5708	-8.67085
ENSG00000169764.16	644.647	0.629638	0.137293	4.58608	4.51652e-06	3.90822e-05	UGP2	protein_coding	783.564	94.7131	8970.57	505.731	4.20332	17.6679	4.1444
ENSG00000146247.15	1033.46	-0.698885	0.152434	-4.58484	4.54336e-06	3.92632e-05	PHIP	protein_coding	788.927	154.741	23944.7	1277.99	129.535	16779.3	-3.42734
ENSG00000171227.7	51.9568	1.48799	0.324544	4.58486	4.54291e-06	3.92632e-05	TMEM37	protein_coding	76.8412	7.967	63.4731	27.0724	6.19357	38.3603	6.97471
ENSG00000130309.12	1950.26	0.609019	0.132905	4.58237	4.59737e-06	3.9704e-05	COLGALT1	protein_coding	2355.69	285.91	81744.6	1544.82	180.899	32724.4	3.38939
ENSG00000168918.14	689.192	0.623083	0.136001	4.58144	4.61779e-06	3.98544e-05	INPP5D	protein_coding	834.795	79.5537	6328.8	543.59	45.1074	2034.68	4.5032
ENSG00000052802.13	855.001	-0.812789	0.177415	-4.5813	4.62098e-06	3.98559e-05	MSMO1	protein_coding	619.564	78.9838	6238.45	1090.44	289.272	83678.1	-2.22075
ENSG00000152240.13	170.457	-0.882593	0.192662	-4.58104	4.62674e-06	3.98797e-05	HAUS1	protein_coding	119.809	16.2548	264.218	221.104	5.1924	26.961	-8.39501
ENSG00000159023.23	439.543	-0.711207	0.155368	-4.57756	4.70422e-06	4.05212e-05	EPB41	protein_coding	333.159	20.7682	431.318	545.927	77.7619	6046.92	-3.73847
ENSG00000115414.21	63268.2	0.66921	0.146216	4.57686	4.72017e-06	4.06321e-05	FN1	protein_coding	77685.9	13101.7	1.71654e+08	48850.5	7731.85	5.97815e+07	2.68057
ENSG00000174233.12	414.953	0.663925	0.145076	4.5764	4.73035e-06	4.06933e-05	ADCY6	protein_coding	508.728	45.8638	2103.49	321.178	15.7662	248.574	5.469
ENSG00000163644.15	100.094	-1.07676	0.235447	-4.57325	4.80214e-06	4.12841e-05	PPM1K	protein_coding	64.32	5.08197	25.8265	135.868	13.0778	171.029	-7.21168
ENSG00000131153.9	86.2	-1.18611	0.259378	-4.5729	4.81015e-06	4.13261e-05	GINS2	protein_coding	52.4978	9.84142	96.8536	119.902	11.4677	131.508	-6.308
ENSG00000100439.11	254.827	0.773843	0.169277	4.57145	4.8437e-06	4.15874e-05	ABHD4	protein_coding	321.121	35.9684	1293.72	188.532	10.9998	120.997	4.98528
ENSG00000128609.16	251.497	-0.78282	0.171287	-4.57023	4.872e-06	4.18032e-05	NDUFA5	protein_coding	185.333	22.7066	515.591	317.662	23.1955	538.029	-5.76536
ENSG00000121774.18	1242.68	-0.50516	0.11054	-4.56995	4.87839e-06	4.1831e-05	KHDRBS1	protein_coding	1027.31	41.5462	1726.08	1458.04	31.775	1009.65	-11.646
ENSG00000137449.17	224.21	0.849048	0.185807	4.56951	4.88857e-06	4.18912e-05	CPEB2	protein_coding	288.807	44.7778	2005.05	159.613	12.8423	164.925	3.9222
ENSG00000165424.7	178.899	0.905942	0.198308	4.56836	4.91549e-06	4.20947e-05	ZCCHC24	protein_coding	232.698	23.9017	571.289	125.1	20.2876	411.586	4.85364
ENSG00000116667.15	230.902	1.1722	0.256797	4.56468	5.00249e-06	4.2812e-05	C1orf21	protein_coding	319.049	54.1839	2935.89	142.754	59.4673	3536.36	3.09903
ENSG00000128016.7	74.5467	1.27452	0.279407	4.5615	5.07884e-06	4.34373e-05	ZFP36	protein_coding	105.383	17.9589	322.522	43.7108	7.3147	53.5048	4.49771
ENSG00000177239.16	602.97	0.613283	0.134461	4.56104	5.09014e-06	4.35059e-05	MAN1B1	protein_coding	728.948	68.5982	4705.71	476.992	22.4916	505.872	4.93578
ENSG00000198791.12	762.74	-0.589632	0.129356	-4.55819	5.15955e-06	4.40707e-05	CNOT7	protein_coding	609.834	65.633	4307.69	915.647	4.66149	21.7295	-6.57287
ENSG00000167114.13	349.607	0.72214	0.15844	4.55782	5.16863e-06	4.41198e-05	SLC27A4	protein_coding	435.588	36.1256	1305.06	263.625	31.0871	966.407	5.10267
ENSG00000071794.16	287.156	-0.823127	0.180638	-4.55678	5.19448e-06	4.4312e-05	HLTF	protein_coding	208.404	44.1032	1945.09	365.908	24.3767	594.223	-4.42026
ENSG00000176087.16	459.938	0.618492	0.135741	4.55642	5.20338e-06	4.43593e-05	SLC35A4	protein_coding	557.026	28.3369	802.978	362.849	10.3485	107.091	9.10277
ENSG00000180530.11	493.227	-0.786863	0.172815	-4.55321	5.28342e-06	4.50127e-05	NRIP1	protein_coding	362.871	78.6075	6179.14	623.583	84.5104	7142	-3.19451
ENSG00000008130.15	472.147	0.647166	0.142218	4.55053	5.351e-06	4.55592e-05	NADK	protein_coding	576.106	60.7844	3694.75	368.188	9.33994	87.2345	4.7813
ENSG00000198885.10	21.5174	-2.51125	0.552079	-4.54871	5.39759e-06	4.59263e-05	ITPRIPL1	protein_coding	6.26163	2.78207	7.73992	36.7732	10.9179	119.2	-3.82983
ENSG00000139946.11	213.087	0.871209	0.191573	4.54767	5.4243e-06	4.6124e-05	PELI2	protein_coding	275.297	35.3484	1249.51	150.876	23.0926	533.27	4.16736
ENSG00000168807.17	2337	0.727093	0.15989	4.54746	5.42963e-06	4.61397e-05	SNTB2	protein_coding	2914.73	694.034	481683	1759.26	158.448	25105.8	2.2954
ENSG00000144224.17	1107.44	-0.536088	0.117944	-4.54528	5.48613e-06	4.65899e-05	UBXN4	protein_coding	904.742	76.2344	5811.68	1310.13	22.131	489.782	-7.22221
ENSG00000137693.14	628.251	-0.651736	0.14347	-4.54266	5.55488e-06	4.71435e-05	YAP1	protein_coding	488.33	15.2669	233.079	768.172	107.442	11543.8	-3.64681
ENSG00000166341.9	2119.62	0.567514	0.125017	4.53948	5.6393e-06	4.78294e-05	DCHS1	protein_coding	2530.79	238.863	57055.7	1708.44	183.982	33849.4	3.85726
ENSG00000196586.17	1176.74	-0.675343	0.148782	-4.53914	5.64844e-06	4.78762e-05	MYO6	protein_coding	907.321	184.172	33919.3	1446.16	77.9491	6076.06	-3.81042
ENSG00000140548.10	256.613	0.811139	0.178727	4.53841	5.66792e-06	4.80106e-05	ZNF710	protein_coding	326.505	55.892	3123.91	186.721	8.68811	75.4832	3.49492
ENSG00000159733.14	102.253	1.41906	0.312731	4.53763	5.68908e-06	4.81591e-05	ZFYVE28	protein_coding	148.196	41.7142	1740.08	56.3108	22.7983	519.763	2.73351
ENSG00000175573.7	224.089	0.774472	0.170692	4.53725	5.69929e-06	4.82147e-05	C11orf68	protein_coding	283.199	20.0683	402.735	164.98	8.57591	73.5462	7.6607
ENSG00000068903.21	352.976	0.684214	0.150854	4.53561	5.74364e-06	4.84999e-05	SIRT2	protein_coding	435.361	19.6265	385.199	270.59	25.7145	661.237	7.20343
ENSG00000101000.6	1709.66	0.624032	0.137585	4.5356	5.74399e-06	4.84999e-05	PROCR	protein_coding	2073.21	349.975	122482	1346.11	88.2185	7782.51	2.84901
ENSG00000189221.11	187.986	-1.02856	0.226774	-4.53561	5.74373e-06	4.84999e-05	MAOA	protein_coding	123.178	27.8413	775.137	252.795	59.8905	3586.87	-2.77545
ENSG00000166200.15	613.055	-0.589788	0.130105	-4.53316	5.81074e-06	4.90323e-05	COPS2	protein_coding	489.89	43.0469	1853.03	736.22	4.09231	16.747	-8.05632
ENSG00000117054.15	248.955	-0.749468	0.165413	-4.5309	5.87339e-06	4.95294e-05	ACADM	protein_coding	185.596	11.044	121.971	312.314	21.5314	463.6	-7.40567
ENSG00000099822.3	21.8626	2.59073	0.571999	4.52924	5.91949e-06	4.98546e-05	HCN2	protein_coding	37.8744	11.0706	122.558	5.85074	4.49904	20.2414	3.78986
ENSG00000125875.15	468.042	0.622796	0.137504	4.52931	5.91773e-06	4.98546e-05	TBC1D20	protein_coding	567.452	34.8423	1213.99	368.632	19.6561	386.362	7.02861
ENSG00000146409.12	70.5388	-1.29592	0.286285	-4.52668	5.99179e-06	5.04316e-05	SLC18B1	protein_coding	41.155	6.93369	48.076	99.9227	16.9569	287.537	-4.53664
ENSG00000184014.9	1287.53	0.567731	0.125449	4.5256	6.02235e-06	5.06566e-05	DENND5A	protein_coding	1537.76	151.662	23001.4	1037.3	82.5791	6819.31	4.09857
ENSG00000158683.10	162.224	1.28508	0.284019	4.52463	6.05009e-06	5.08576e-05	PKD1L1	protein_coding	229.316	61.9004	3831.66	95.1323	44.6046	1989.57	2.48718
ENSG00000197959.15	59.3153	1.54447	0.341358	4.52447	6.05459e-06	5.08632e-05	DNM3	protein_coding	88.0927	15.8319	250.649	30.538	13.0757	170.974	3.964
ENSG00000143033.18	251.979	-0.763899	0.168981	-4.52062	6.1659e-06	5.17654e-05	MTF2	protein_coding	186.958	16.6554	277.401	316.999	25.6105	655.899	-6.01984
ENSG00000137331.12	788.015	-0.763921	0.169089	-4.51786	6.24688e-06	5.23789e-05	IER3	protein_coding	582.715	151.274	22883.9	993.314	83.6134	6991.21	-3.35952
ENSG00000160145.16	563.387	1.93455	0.428194	4.51793	6.24472e-06	5.23789e-05	KALRN	protein_coding	892.924	236.846	56095.9	233.851	109.11	11904.9	3.5743
ENSG00000102710.21	487.708	-0.600561	0.132999	-4.51553	6.31591e-06	5.28908e-05	SUPT20H	protein_coding	387.683	14.9397	223.196	587.732	18.8531	355.438	-11.7611
ENSG00000135312.7	392.811	-0.683563	0.151379	-4.51557	6.31466e-06	5.28908e-05	HTR1B	protein_coding	301.496	30.0025	900.149	484.127	40.3967	1631.89	-5.1328
ENSG00000170340.11	239.077	0.846609	0.187529	4.51455	6.34505e-06	5.31012e-05	B3GNT2	protein_coding	306.635	20.0022	400.09	171.519	37.0115	1369.85	4.54198
ENSG00000112679.15	269.813	0.723581	0.160399	4.51114	6.44795e-06	5.39283e-05	DUSP22	protein_coding	336.155	22.7244	516.399	203.47	10.2588	105.244	7.52601
ENSG00000176692.8	333.649	0.818295	0.18146	4.50949	6.49825e-06	5.43147e-05	FOXC2	protein_coding	426.943	61.9906	3842.83	240.356	47.3047	2237.74	3.38396
ENSG00000165194.15	75.2694	1.37003	0.303924	4.50781	6.54999e-06	5.47127e-05	PCDH19	protein_coding	108.218	20.49	419.838	42.3207	14.6778	215.439	3.69745
ENSG00000035928.17	525.913	-0.62355	0.138361	-4.50668	6.58491e-06	5.49697e-05	RFC1	protein_coding	414.189	34.6584	1201.2	637.637	43.4234	1885.59	-5.68772
ENSG00000169288.18	127.261	-0.973773	0.216273	-4.50253	6.71507e-06	5.60209e-05	MRPL1	protein_coding	86.0448	13.7526	189.134	168.477	6.59033	43.4325	-7.64431
ENSG00000156642.17	661.489	0.757343	0.16826	4.50103	6.76245e-06	5.63807e-05	NPTN	protein_coding	832.277	185.729	34495.1	490.702	40.7159	1657.78	2.54056
ENSG00000176834.14	245.554	-0.746392	0.165915	-4.49863	6.83918e-06	5.69522e-05	VSIG10	protein_coding	183.537	11.3825	129.561	307.57	18.7059	349.91	-8.01071
ENSG00000185201.18	767.445	0.657363	0.146125	4.49862	6.83959e-06	5.69522e-05	IFITM2	protein_coding	938.77	165.032	27235.5	596.12	19.9588	398.354	2.91504
ENSG00000269335.7	164.916	0.899603	0.199988	4.49829	6.85024e-06	5.7005e-05	IKBKG	protein_coding	214.635	31.35	982.82	115.198	7.87294	61.9832	4.35055
ENSG00000115109.14	394.368	-0.771621	0.171568	-4.49747	6.87668e-06	5.71891e-05	EPB41L5	protein_coding	291.862	49.0322	2404.15	496.873	68.5668	4701.4	-3.43949
ENSG00000163660.12	631.437	-0.57187	0.127159	-4.49728	6.8829e-06	5.7205e-05	CCNL1	protein_coding	508.438	34.5446	1193.33	754.435	9.33561	87.1536	-9.72206
ENSG00000173674.11	782.359	-0.651146	0.144834	-4.4958	6.93101e-06	5.75687e-05	EIF1AX	protein_coding	609.344	71.376	5094.54	955.373	123.449	15239.7	-3.43173
ENSG00000160691.19	2738.85	0.527606	0.117462	4.49171	7.06529e-06	5.86472e-05	SHC1	protein_coding	3233.75	360.804	130180	2243.96	91.5481	8381.06	3.76045
ENSG00000167632.18	291.807	0.827735	0.18438	4.48928	7.14658e-06	5.92848e-05	TRAPPC9	protein_coding	372.595	52.7203	2779.43	211.019	38.6614	1494.71	3.49516
ENSG00000090020.11	590.435	0.606029	0.135014	4.48865	7.16752e-06	5.94213e-05	SLC9A1	protein_coding	712.981	52.032	2707.33	467.889	36.2955	1317.36	5.46358
ENSG00000011451.21	537.516	0.608322	0.135566	4.48727	7.21426e-06	5.97565e-05	WIZ	protein_coding	648.803	56.9953	3248.47	426.23	13.3668	178.671	5.37678
ENSG00000173327.8	1205.18	0.566951	0.126349	4.48719	7.21697e-06	5.97565e-05	MAP3K11	protein_coding	1438.91	150.708	22713	971.439	69.2587	4796.76	3.98591
ENSG00000064932.16	393.454	0.68536	0.152802	4.48527	7.28203e-06	6.02576e-05	SBNO2	protein_coding	485.481	25.4767	649.06	301.427	38.5135	1483.29	5.63678
ENSG00000125354.24	468.19	0.599208	0.13361	4.48474	7.30016e-06	6.03699e-05	SEPTIN6	protein_coding	564.206	13.8081	190.665	372.173	13.904	193.322	13.8591
ENSG00000048028.12	258.015	-0.772214	0.172212	-4.48409	7.32252e-06	6.0517e-05	USP28	protein_coding	190.051	8.95662	80.221	325.98	44.9298	2018.68	-4.19595
ENSG00000107249.24	77.2625	1.68115	0.375109	4.48178	7.40245e-06	6.11395e-05	GLIS3	protein_coding	117.204	25.1712	633.588	37.3214	23.3025	543.006	3.29346
ENSG00000276180.2	102.886	-1.19224	0.266055	-4.48118	7.42317e-06	6.12724e-05	H4C9	protein_coding	62.3008	15.4895	239.925	143.471	30.4803	929.049	-3.35743
ENSG00000101412.13	77.3079	-1.29623	0.289276	-4.48094	7.4316e-06	6.13037e-05	E2F1	protein_coding	44.3984	12.6878	160.98	110.217	18.7283	350.749	-4.11477
ENSG00000288558.3	62.3059	-1.36884	0.305507	-4.48056	7.44467e-06	6.13734e-05	DUS4L-BCAP29	protein_coding	35.0472	9.63051	92.7468	89.5646	7.92234	62.7634	-6.1826
ENSG00000137809.17	125.387	3.12507	0.697782	4.47858	7.51419e-06	6.1908e-05	ITGA11	protein_coding	224.849	148.226	21971	25.925	7.31791	53.5518	1.89561
ENSG00000100503.27	1010.6	-0.618981	0.138214	-4.47844	7.51896e-06	6.19087e-05	NIN	protein_coding	798.331	130.222	16957.7	1222.86	41.4962	1721.94	-4.39282
ENSG00000146112.12	1247.38	0.619072	0.138342	4.47494	7.64332e-06	6.28936e-05	PPP1R18	protein_coding	1510.73	228.757	52329.8	984.043	86.5387	7488.95	3.04542
ENSG00000167900.12	252.954	-1.00451	0.224493	-4.47454	7.65749e-06	6.29711e-05	TK1	protein_coding	167.404	61.4635	3777.76	338.503	32.1376	1032.83	-3.48869
ENSG00000104881.16	197.759	0.830638	0.185677	4.47357	7.69234e-06	6.32115e-05	PPP1R13L	protein_coding	252.921	27.0625	732.377	142.597	14.7605	217.871	5.06138
ENSG00000187922.14	6.9168	6.29024	1.40612	4.47346	7.69626e-06	6.32115e-05	LCN10	protein_coding	13.8336	5.76371	33.2203	0	0	0	3.39428
ENSG00000100479.14	51.6226	-1.48356	0.331661	-4.47311	7.70918e-06	6.32783e-05	POLE2	protein_coding	27.0324	7.96485	63.4389	76.2127	5.63027	31.7	-7.13062
ENSG00000185246.18	395.727	-0.648	0.144895	-4.47222	7.74131e-06	6.35027e-05	PRPF39	protein_coding	308.852	24.1368	582.587	482.601	22.3421	499.17	-7.47091
ENSG00000136158.12	174.224	0.936321	0.209425	4.47092	7.7884e-06	6.38495e-05	SPRY2	protein_coding	229.694	26.1646	684.588	118.755	25.3968	644.996	4.30267
ENSG00000151233.11	402.576	-0.718605	0.160739	-4.47064	7.79858e-06	6.38933e-05	GXYLT1	protein_coding	304.906	56.7815	3224.14	500.246	16.0981	259.15	-4.68072
ENSG00000143418.20	1169.34	0.528113	0.11815	4.46986	7.82715e-06	6.40878e-05	CERS2	protein_coding	1380.8	102.675	10542.1	957.874	44.5602	1985.61	5.34368
ENSG00000155313.16	785.857	-0.605473	0.135492	-4.46869	7.86993e-06	6.43983e-05	USP25	protein_coding	623.93	73.9558	5469.46	947.784	64.5932	4172.29	-4.66431
ENSG00000156261.13	1274.85	-0.526567	0.117851	-4.46809	7.89193e-06	6.45385e-05	CCT8	protein_coding	1045.62	88.4838	7829.38	1504.08	65.0282	4228.66	-5.90433
ENSG00000100241.22	765.681	0.584614	0.130849	4.46785	7.90095e-06	6.45724e-05	SBF1	protein_coding	918.988	42.7012	1823.39	612.373	64.3652	4142.87	5.6138
ENSG00000006025.13	163.58	0.900939	0.201665	4.46751	7.91336e-06	6.46339e-05	OSBPL7	protein_coding	213.146	34.1527	1166.41	114.015	6.575	43.2307	4.03085
ENSG00000078401.7	1913.34	-0.891079	0.199541	-4.46566	7.98236e-06	6.51172e-05	EDN1	protein_coding	1341.08	360.525	129978	2485.6	655.618	429835	-2.16329
ENSG00000123213.23	446.845	-0.76649	0.171637	-4.46577	7.97816e-06	6.51172e-05	NLN	protein_coding	331.563	70.5109	4971.79	562.127	64.9125	4213.63	-3.40218
ENSG00000065882.18	686.927	0.576073	0.129085	4.46276	8.09115e-06	6.5964e-05	TBC1D1	protein_coding	822.515	60.8865	3707.16	551.34	31.9344	1019.8	5.57793
ENSG00000108669.18	392.474	0.681492	0.152763	4.46111	8.1535e-06	6.64315e-05	CYTH1	protein_coding	484.079	15.6075	243.595	300.869	40.8895	1671.95	5.91996
ENSG00000063438.20	23.1575	2.57041	0.576673	4.4573	8.29976e-06	6.75815e-05	AHRR	protein_coding	39.3642	18.8141	353.969	6.95075	3.51878	12.3818	2.39492
ENSG00000167635.12	568.67	-0.65028	0.146056	-4.45227	8.49679e-06	6.91434e-05	ZNF146	protein_coding	443.598	69.7006	4858.18	693.742	31.216	974.436	-4.63205
ENSG00000156256.15	283.393	-0.701034	0.15748	-4.45159	8.52385e-06	6.9321e-05	USP16	protein_coding	216.271	14.4962	210.14	350.516	14.8542	220.648	-9.14706
ENSG00000007202.16	2705.9	0.496434	0.111534	4.45096	8.5486e-06	6.94748e-05	BLTP2	protein_coding	3166.66	295.551	87350.1	2245.14	51.1796	2619.36	4.3448
ENSG00000103175.11	6.88993	6.2709	1.40892	4.45085	8.55325e-06	6.94748e-05	WFDC1	protein_coding	13.7799	6.77713	45.9295	0	0	0	2.8755
ENSG00000139278.10	475.444	-0.844927	0.189866	-4.45012	8.58221e-06	6.96673e-05	GLIPR1	protein_coding	341.261	60.9276	3712.18	609.627	149.71	22413	-2.34808
ENSG00000034677.13	462.652	-0.796544	0.179003	-4.44989	8.59143e-06	6.96995e-05	RNF19A	protein_coding	339.347	77.4602	6000.08	585.958	85.3246	7280.29	-3.02637
ENSG00000101004.16	188.824	-0.96817	0.21768	-4.44767	8.68086e-06	7.03819e-05	NINL	protein_coding	127.564	21.7522	473.159	250.085	56.7227	3217.46	-2.85217
ENSG00000137547.9	436.831	-0.652939	0.146812	-4.44745	8.68938e-06	7.04079e-05	MRPL15	protein_coding	339.845	12.9778	168.422	533.818	59.9576	3594.92	-4.47166
ENSG00000002834.19	2625.05	0.472097	0.106157	4.44716	8.70137e-06	7.04619e-05	LASP1	protein_coding	3051.26	35.664	1271.92	2198.84	153.173	23462.1	7.66512
ENSG00000257093.7	713.271	-0.593567	0.133712	-4.43914	9.03186e-06	7.30935e-05	DENND11	protein_coding	569.316	63.7237	4060.71	857.225	37.5942	1413.32	-5.50322
ENSG00000108639.8	456.493	0.68824	0.155242	4.43334	9.2785e-06	7.50437e-05	SYNGR2	protein_coding	563.692	35.2071	1239.54	349.295	56.9447	3242.7	4.52883
ENSG00000112339.15	459.222	-0.629561	0.142034	-4.43247	9.31587e-06	7.53e-05	HBS1L	protein_coding	361.296	24.701	610.138	557.148	43.2788	1873.06	-5.55825
ENSG00000273802.3	332.208	-0.827473	0.186724	-4.43152	9.35694e-06	7.55858e-05	H2BC8	protein_coding	238.893	58.6155	3435.77	425.524	42.5	1806.25	-3.64543
ENSG00000131016.17	6127.67	1.403	0.316843	4.42805	9.50909e-06	7.67681e-05	AKAP12	protein_coding	8893.24	1181.9	1.39689e+06	3362.1	1199.28	1.43827e+06	4.64559
ENSG00000147536.12	102.641	-1.06339	0.24018	-4.42749	9.53339e-06	7.68706e-05	GINS4	protein_coding	65.9459	11.7391	137.807	139.337	12.3736	153.105	-6.08522
ENSG00000176845.13	110.548	1.13229	0.255741	4.4275	9.53323e-06	7.68706e-05	METRNL	protein_coding	151.671	38.4855	1481.13	69.4244	11.8269	139.876	2.88897
ENSG00000069399.15	89.9545	1.10182	0.248882	4.42706	9.55266e-06	7.69791e-05	BCL3	protein_coding	122.866	12.4496	154.993	57.0435	7.50776	56.3664	6.40287
ENSG00000092929.13	52.4163	1.42023	0.320923	4.42546	9.62387e-06	7.75058e-05	UNC13D	protein_coding	76.3889	9.67152	93.5382	28.4436	5.64297	31.8432	6.05542
ENSG00000186260.17	557.994	-0.717697	0.162186	-4.42516	9.6372e-06	7.7566e-05	MRTFB	protein_coding	422.011	32.2542	1040.34	693.976	139.052	19335.4	-2.69445
ENSG00000088387.22	2601.4	-0.626484	0.141614	-4.42388	9.69451e-06	7.79799e-05	DOCK9	protein_coding	2046.34	387.823	150406	3156.47	186.873	34921.6	-3.64683
ENSG00000185896.11	2060.14	0.463123	0.104817	4.41837	9.94477e-06	7.99443e-05	LAMP1	protein_coding	2387.61	119.62	14309	1732.67	7.26441	52.7716	7.72887
ENSG00000152402.11	22.853	-2.85084	0.645557	-4.41609	1.00503e-05	8.07435e-05	GUCY1A2	protein_coding	5.75356	3.15511	9.9547	39.9524	24.7665	613.382	-1.93716
ENSG00000121297.8	89.7409	1.19727	0.271248	4.41393	1.0151e-05	8.15032e-05	TSHZ3	protein_coding	125.048	15.6919	246.235	54.4343	16.1825	261.873	4.43019
ENSG00000276045.4	203.989	0.795036	0.180157	4.41301	1.01942e-05	8.18009e-05	ORAI1	protein_coding	259.082	25.708	660.902	148.896	11.4985	132.216	5.53315
ENSG00000126603.9	113.189	0.964143	0.218517	4.4122	1.02325e-05	8.20579e-05	GLIS2	protein_coding	149.793	5.91608	35	76.5855	4.60835	21.2369	13.8056
ENSG00000163788.14	1910.02	-0.526599	0.119433	-4.40915	1.03779e-05	8.31742e-05	SNRK	protein_coding	1565.75	22.7995	519.817	2254.28	257.847	66485	-3.76175
ENSG00000213390.11	133.309	-0.914999	0.207538	-4.40882	1.03935e-05	8.32482e-05	ARHGAP19	protein_coding	92.067	7.71655	59.5451	174.551	10.1613	103.252	-9.14249
ENSG00000115234.11	816.335	0.558748	0.126886	4.40356	1.06488e-05	8.52415e-05	SNX17	protein_coding	971.974	96.1956	9253.59	660.696	8.66952	75.1605	4.55776
ENSG00000003402.21	2338.47	0.535119	0.121565	4.4019	1.07305e-05	8.58437e-05	CFLAR	protein_coding	2767.17	330.476	109214	1909.76	108.55	11783	3.48592
ENSG00000141380.14	723.108	0.650402	0.147775	4.40131	1.076e-05	8.60282e-05	SS18	protein_coding	884.048	149.645	22393.7	562.168	12.2414	149.853	3.03179
ENSG00000115694.15	1285.52	0.539643	0.122619	4.40098	1.07764e-05	8.61069e-05	STK25	protein_coding	1523.19	142.535	20316.2	1047.85	67.3602	4537.4	4.26411
ENSG00000104320.15	612.261	-0.666199	0.151562	-4.39555	1.10492e-05	8.82335e-05	NBN	protein_coding	474.31	89.68	8042.51	750.212	29.2393	854.937	-4.13653
ENSG00000134900.13	695.9	-0.625898	0.142415	-4.39488	1.10835e-05	8.8454e-05	TPP2	protein_coding	548.054	68.4156	4680.7	843.747	81.9937	6722.97	-3.91593
ENSG00000196782.13	343.742	-0.644181	0.146596	-4.39426	1.1115e-05	8.86522e-05	MAML3	protein_coding	268.227	14.5451	211.559	419.257	8.5512	73.1229	-12.6589
ENSG00000179456.12	256.426	-0.770646	0.175455	-4.39226	1.12179e-05	8.94193e-05	ZBTB18	protein_coding	189.513	20.3541	414.29	323.34	41.4162	1715.31	-4.10119
ENSG00000091428.18	152.076	1.06281	0.241983	4.39208	1.12273e-05	8.944e-05	RAPGEF4	protein_coding	205.024	26.2122	687.08	99.1282	30.9744	959.416	3.69074
ENSG00000180354.16	112.353	1.08986	0.248177	4.39148	1.12582e-05	8.96323e-05	MTURN	protein_coding	152.956	34.8435	1214.07	71.7505	8.03662	64.5873	3.2116
ENSG00000164535.15	182.205	0.850348	0.193663	4.39087	1.12899e-05	8.98312e-05	DAGLB	protein_coding	233.98	15.1353	229.077	130.43	20.1325	405.316	5.81412
ENSG00000138744.16	109.688	1.01139	0.230491	4.38798	1.14408e-05	9.09774e-05	NAAA	protein_coding	146.284	14.1942	201.475	73.0919	10.7716	116.028	5.80905
ENSG00000197061.5	361.992	-0.764102	0.17418	-4.38685	1.15006e-05	9.13977e-05	H4C3	protein_coding	267.945	52.9573	2804.48	456.039	45.6545	2084.34	-3.80442
ENSG00000197386.14	1270.63	0.541014	0.123356	4.3858	1.15559e-05	9.17819e-05	HTT	protein_coding	1505.77	166.291	27652.6	1035.49	43.4053	1884.02	3.86984
ENSG00000163513.19	6030.7	0.481566	0.109823	4.38492	1.16027e-05	9.20988e-05	TGFBR2	protein_coding	7027.88	589.544	347562	5033.53	299.202	89521.6	4.26614
ENSG00000085224.23	1461.47	-0.546369	0.124619	-4.38433	1.16343e-05	9.22942e-05	ATRX	protein_coding	1188.8	128.685	16559.9	1734.14	124.183	15421.5	-4.31255
ENSG00000140941.14	953.921	0.596547	0.136147	4.38165	1.17786e-05	9.3383e-05	MAP1LC3B	protein_coding	1149.68	100.529	10106.1	758.158	96.9111	9391.76	3.96536
ENSG00000138326.21	2451.05	-0.550358	0.125677	-4.37914	1.19146e-05	9.44049e-05	RPS24	protein_coding	1989.95	194.451	37811.2	2912.15	329.259	108411	-3.41061
ENSG00000181885.18	44.2998	-1.66151	0.379462	-4.3786	1.19444e-05	9.45844e-05	CLDN7	protein_coding	21.2611	8.20871	67.3829	67.3385	14.8169	219.54	-3.84699
ENSG00000090905.19	856.462	-0.559586	0.127826	-4.37772	1.19925e-05	9.48765e-05	TNRC6A	protein_coding	692.913	68.5203	4695.03	1020.01	46.5579	2167.64	-5.584
ENSG00000149485.19	1069.6	-0.587194	0.134134	-4.37767	1.19956e-05	9.48765e-05	FADS1	protein_coding	854.484	34.2958	1176.2	1284.73	185.612	34451.9	-3.22353
ENSG00000224470.9	639.387	0.549274	0.125484	4.37725	1.20188e-05	9.50033e-05	ATXN1L	protein_coding	759.971	40.7422	1659.93	518.803	6.54904	42.8899	8.26511
ENSG00000160588.10	147.862	1.00627	0.229979	4.37547	1.21172e-05	9.57241e-05	MPZL3	protein_coding	198.072	34.8683	1215.8	97.6519	21.7515	473.128	3.45565
ENSG00000104549.12	751.069	-0.690396	0.157857	-4.37356	1.22239e-05	9.65093e-05	SQLE	protein_coding	573.691	82.1952	6756.06	928.447	159.052	25297.4	-2.80225
ENSG00000145241.11	254.671	-0.715611	0.163723	-4.37087	1.23754e-05	9.7647e-05	CENPC	protein_coding	193.149	15.6236	244.098	316.193	12.0864	146.082	-8.80933
ENSG00000078808.20	859.442	0.602495	0.137857	4.37043	1.24002e-05	9.77844e-05	SDF4	protein_coding	1036.19	144.852	20982.1	682.69	44.5088	1981.03	3.29907
ENSG00000198721.13	437.615	-0.69567	0.159188	-4.37013	1.24174e-05	9.78615e-05	ECI2	protein_coding	334.346	11.5963	134.473	540.885	90.6589	8219.04	-3.19582
ENSG00000108106.14	228.828	-0.768949	0.175999	-4.36904	1.24792e-05	9.829e-05	UBE2S	protein_coding	169.145	13.8383	191.498	288.51	29.8822	892.945	-5.12609
ENSG00000113013.16	1379.21	-0.543259	0.124357	-4.36855	1.25071e-05	9.8452e-05	HSPA9	protein_coding	1123.53	83.0908	6904.08	1634.9	166.059	27575.7	-3.8946
ENSG00000125898.13	34.939	1.80218	0.412554	4.36835	1.25189e-05	9.84862e-05	FAM110A	protein_coding	54.3527	13.1513	172.955	15.5252	5.09246	25.9331	3.89358
ENSG00000182993.5	662.811	0.870247	0.199223	4.36821	1.25272e-05	9.84924e-05	C12orf60	protein_coding	857.544	214.782	46131.5	468.078	119.007	14162.7	2.24309
ENSG00000003436.16	5679.51	-0.569867	0.130581	-4.36408	1.27658e-05	0.000100309	TFPI	protein_coding	4571.56	589.101	347040	6787.46	792.762	628472	-3.17285
ENSG00000122490.19	231.872	0.786048	0.180174	4.36272	1.28452e-05	0.000100874	SLC66A2	protein_coding	292.97	37.9058	1436.85	170.774	16.9515	287.352	4.16175
ENSG00000197930.13	604.567	-0.568121	0.130244	-4.36199	1.28886e-05	0.000101154	ERO1A	protein_coding	486.765	37.9252	1438.32	722.369	22.2849	496.616	-7.57467
ENSG00000277775.2	361.685	-1.02226	0.234398	-4.36124	1.29328e-05	0.000101441	H3C7	protein_coding	237.693	106.362	11312.9	485.677	36.7979	1354.09	-3.11603
ENSG00000005175.10	187.392	-0.782865	0.179582	-4.35937	1.30437e-05	0.00010225	RPAP3	protein_coding	137.986	5.05697	25.5729	236.798	11.822	139.76	-10.8679
ENSG00000086189.11	385.785	-0.618221	0.141865	-4.35783	1.31361e-05	0.000102914	DIMT1	protein_coding	304.466	17.6952	313.119	467.104	5.75297	33.0967	-12.3612
ENSG00000197457.10	33.4497	2.10934	0.484159	4.35671	1.32029e-05	0.000103376	STMN3	protein_coding	54.7387	24.8521	617.627	12.1606	7.15253	51.1587	2.3284
ENSG00000175104.15	274.563	0.761857	0.174893	4.35614	1.32374e-05	0.000103585	TRAF6	protein_coding	346.089	54.9085	3014.95	203.036	17.0318	290.082	3.51905
ENSG00000166012.17	837.632	-0.533631	0.122519	-4.35551	1.32759e-05	0.000103825	TAF1D	protein_coding	684.883	37.3202	1392.8	990.382	58.3993	3410.48	-6.23384
ENSG00000136279.21	651.022	0.549975	0.126307	4.35428	1.33502e-05	0.000104344	DBNL	protein_coding	773.26	48.9716	2398.21	528.785	11.634	135.35	6.86885
ENSG00000127990.19	280.613	-0.764217	0.175621	-4.35151	1.35205e-05	0.000105613	SGCE	protein_coding	208.625	36.4765	1330.54	352.601	20.6929	428.198	-4.85517
ENSG00000130724.10	308.026	0.660616	0.151869	4.34992	1.3619e-05	0.00010632	CHMP2A	protein_coding	377.582	15.3841	236.67	238.471	11.5155	132.607	10.2376
ENSG00000179526.17	294.526	0.705015	0.162111	4.34898	1.36773e-05	0.000106712	SHARPIN	protein_coding	365.076	24.8718	618.604	223.975	25.1044	630.229	5.64667
ENSG00000135698.10	125.335	-0.942143	0.216655	-4.34858	1.37025e-05	0.000106846	MPHOSPH6	protein_coding	85.7062	7.1994	51.8314	164.964	19.0285	362.083	-5.50936
ENSG00000124181.15	1499.18	0.520946	0.119914	4.34432	1.39706e-05	0.000108872	PLCG1	protein_coding	1766.28	181.762	33037.3	1232.07	43.8559	1923.34	4.04051
ENSG00000067064.13	402.919	-0.900826	0.207375	-4.34395	1.39946e-05	0.000108932	IDI1	protein_coding	280.628	22.3935	501.469	525.211	176.713	31227.3	-1.94184
ENSG00000174151.15	112.787	0.97817	0.22518	4.34394	1.39947e-05	0.000108932	CYB561D1	protein_coding	149.402	19.3546	374.602	76.1712	2.78224	7.74085	5.29644
ENSG00000136717.15	354.19	0.707274	0.162922	4.34117	1.41726e-05	0.000110252	BIN1	protein_coding	439.931	22.4014	501.824	268.45	44.5055	1980.74	4.86722
ENSG00000172766.19	182.627	-0.906024	0.208852	-4.33812	1.43706e-05	0.000111727	NAA16	protein_coding	127.188	25.4008	645.199	238.067	33.0583	1092.85	-3.76124
ENSG00000146757.14	92.955	-1.13594	0.261863	-4.33793	1.43832e-05	0.000111759	ZNF92	protein_coding	58.1809	4.78774	22.9225	127.729	28.8856	834.377	-3.35918
ENSG00000198846.6	111.858	-1.03504	0.238716	-4.33587	1.45184e-05	0.000112743	TOX	protein_coding	73.8569	14.7387	217.228	149.858	16.3101	266.02	-4.88935
ENSG00000137710.17	1488.08	-0.586002	0.135172	-4.33523	1.45606e-05	0.000113005	RDX	protein_coding	1190.43	198.269	39310.8	1785.73	85.9702	7390.88	-3.89568
ENSG00000138246.17	1334.41	-0.552524	0.127456	-4.33503	1.4574e-05	0.000113042	DNAJC13	protein_coding	1082.85	144.037	20746.7	1585.97	49.7417	2474.24	-4.66923
ENSG00000100242.16	1055.88	0.549301	0.126716	4.3349	1.45828e-05	0.000113044	SUN2	protein_coding	1254.49	122.299	14957.1	857.264	59.8196	3578.39	4.12623
ENSG00000018510.18	847.873	-0.71671	0.165369	-4.334	1.46425e-05	0.000113441	AGPS	protein_coding	642.621	147.187	21664.1	1053.12	134.716	18148.3	-2.90952
ENSG00000020181.18	769.073	0.69753	0.161001	4.33245	1.47462e-05	0.000114178	ADGRA2	protein_coding	950.443	113.483	12878.3	587.702	120.265	14463.7	3.10239
ENSG00000066027.12	341.141	-0.669758	0.154604	-4.3321	1.47696e-05	0.000114292	PPP2R5A	protein_coding	262.971	25.1425	632.146	419.311	29.29	857.905	-5.72773
ENSG00000100221.11	797.711	0.543695	0.12551	4.33189	1.47837e-05	0.000114334	JOSD1	protein_coding	945.725	84.4047	7124.15	649.697	7.92992	62.8836	4.93826
ENSG00000092068.21	42.4861	1.86762	0.431289	4.33031	1.48896e-05	0.000115086	SLC7A8	protein_coding	66.4638	21.52	463.112	18.5083	11.8357	140.083	2.76137
ENSG00000137288.10	342.27	0.764903	0.176665	4.32968	1.49323e-05	0.000115349	UQCC2	protein_coding	430.994	68.9423	4753.04	253.547	38.229	1461.45	3.18332
ENSG00000135069.14	221.979	-0.85174	0.196734	-4.32941	1.49512e-05	0.000115427	PSAT1	protein_coding	157.671	34.8079	1211.59	286.287	29.8378	890.297	-3.96738
ENSG00000144741.19	401.222	-0.657018	0.151805	-4.32803	1.50452e-05	0.000116085	SLC25A26	protein_coding	310.714	34.8573	1215.03	491.731	38.035	1446.66	-4.96198
ENSG00000080815.20	597.111	0.576471	0.133208	4.3276	1.50742e-05	0.000116242	PSEN1	protein_coding	714.947	66.1252	4372.55	479.276	11.4065	130.109	4.96692
ENSG00000135976.21	552.607	-0.872283	0.201738	-4.32383	1.53341e-05	0.000118177	ANKRD36	protein_coding	390.81	112.021	12548.6	714.404	148.632	22091.4	-2.45882
ENSG00000111605.18	688.4	-0.535828	0.124041	-4.31977	1.56189e-05	0.000120302	CPSF6	protein_coding	561.736	30.2397	914.441	815.064	25.4287	646.618	-9.06753
ENSG00000127526.15	463.506	0.602933	0.139584	4.31951	1.56373e-05	0.000120374	SLC35E1	protein_coding	559.525	37.34	1394.27	367.487	22.4028	501.884	6.23683
ENSG00000144959.11	436.249	0.754906	0.174831	4.31793	1.575e-05	0.000121171	NCEH1	protein_coding	548.745	43.8486	1922.7	323.754	74.1856	5503.5	3.6923
ENSG00000101974.15	597	-0.65758	0.152295	-4.31779	1.576e-05	0.000121177	ATP11C	protein_coding	463.89	78.1018	6099.89	730.109	47.5108	2257.28	-4.11836
ENSG00000166402.9	50.3521	-1.48651	0.34431	-4.31737	1.57897e-05	0.000121335	TUB	protein_coding	26.7961	7.41651	55.0047	73.9081	16.1031	259.311	-3.75806
ENSG00000160685.14	185.296	0.773091	0.179082	4.31697	1.58182e-05	0.000121484	ZBTB7B	protein_coding	233.839	5.70188	32.5115	136.753	6.13072	37.5857	16.3991
ENSG00000065548.18	447.78	-0.650383	0.150694	-4.31592	1.5894e-05	0.000121995	ZC3H15	protein_coding	349.262	36.6719	1344.83	546.298	57.5025	3306.54	-4.08574
ENSG00000080345.18	1310.12	-0.57315	0.132814	-4.31543	1.59289e-05	0.00012214	RIF1	protein_coding	1053.89	166.861	27842.6	1566.35	60.2958	3635.58	-4.08481
ENSG00000173614.14	86.3966	1.07626	0.2494	4.3154	1.59313e-05	0.00012214	NMNAT1	protein_coding	117.094	9.51496	90.5345	55.699	5.42719	29.4544	7.92645
ENSG00000119862.13	71.1624	1.21142	0.280785	4.31442	1.60025e-05	0.000122552	LGALSL	protein_coding	99.3745	14.6953	215.951	42.9503	7.23062	52.2819	4.87219
ENSG00000128595.17	3926.78	0.53796	0.124689	4.3144	1.60036e-05	0.000122552	CALU	protein_coding	4651.54	606	367237	3202.02	232.257	53943.3	3.15868
ENSG00000197020.12	68.1539	-1.32328	0.306966	-4.31085	1.62625e-05	0.000124463	ZNF100	protein_coding	39.1895	13.0729	170.902	97.1184	16.3506	267.342	-3.91338
ENSG00000188157.15	609.044	0.602414	0.13976	4.31034	1.63007e-05	0.000124683	AGRN	protein_coding	734.332	32.816	1076.89	483.756	63.4486	4025.73	4.96086
ENSG00000065809.14	1347.87	-0.507754	0.11782	-4.30957	1.63575e-05	0.000125045	FAM107B	protein_coding	1112.81	94.1323	8860.9	1582.93	72.0985	5198.19	-5.60712
ENSG00000111961.19	2526.55	0.497885	0.115548	4.30888	1.64082e-05	0.000125361	SASH1	protein_coding	2959.02	194.377	37782.4	2094.08	187.586	35188.4	4.52822
ENSG00000106089.12	105.344	1.03478	0.240166	4.30858	1.64309e-05	0.000125462	STX1A	protein_coding	141.567	20.8887	436.339	69.121	10.448	109.16	4.38667
ENSG00000159069.14	510.419	0.565085	0.131178	4.30776	1.64916e-05	0.000125853	FBXW5	protein_coding	608.889	28.4184	807.607	411.95	3.93554	15.4885	9.70778
ENSG00000186298.12	1051.36	-0.505336	0.117312	-4.30763	1.65015e-05	0.000125856	PPP1CC	protein_coding	869.091	38.9589	1517.79	1233.62	71.198	5069.16	-6.35193
ENSG00000121900.19	95.3974	1.06872	0.248115	4.30735	1.65225e-05	0.000125944	TMEM54	protein_coding	129.377	20.0171	400.686	61.4178	8.5421	72.9675	4.41604
ENSG00000101695.9	51.545	1.46026	0.339081	4.30653	1.65839e-05	0.000126339	RNF125	protein_coding	75.5522	20.4566	418.474	27.5377	3.30721	10.9377	3.2768
ENSG00000102755.13	2645.86	0.484442	0.112503	4.30605	1.66197e-05	0.000126539	FLT1	protein_coding	3086.2	179.653	32275.2	2205.51	181.493	32939.8	4.87713
ENSG00000036549.13	458.091	-0.62101	0.144248	-4.30514	1.66877e-05	0.000126984	ZZZ3	protein_coding	361.654	38.6431	1493.29	554.529	28.0141	784.789	-5.71489
ENSG00000120533.13	324.959	-0.648393	0.150614	-4.30501	1.6698e-05	0.000126989	ENY2	protein_coding	252.95	17.3369	300.568	396.968	11.3006	127.702	-9.8418
ENSG00000147180.17	59.7828	-1.34067	0.311464	-4.30442	1.67421e-05	0.000127251	ZNF711	protein_coding	34.1422	9.72438	94.5635	85.4234	11.7974	139.18	-4.74355
ENSG00000172890.13	580.699	0.65396	0.15195	4.30377	1.67914e-05	0.000127553	NADSYN1	protein_coding	709.747	84.5316	7145.59	451.652	63.2969	4006.49	3.45634
ENSG00000167123.20	338.527	0.669915	0.155671	4.3034	1.68199e-05	0.000127696	CERCAM	protein_coding	416.159	39.0502	1524.92	260.895	19.9927	399.707	5.00511
ENSG00000137573.14	2372.83	2.87249	0.668503	4.2969	1.73204e-05	0.000131312	SULF1	protein_coding	4175.41	1357.21	1.84202e+06	570.251	418.848	175434	3.58953
ENSG00000162614.19	103.613	-1.2283	0.28585	-4.29702	1.73112e-05	0.000131312	NEXN	protein_coding	62.6476	19.7098	388.478	144.578	35.6857	1273.47	-2.84219
ENSG00000253729.9	4308.65	-0.437412	0.101799	-4.29683	1.73259e-05	0.000131312	PRKDC	protein_coding	3660.5	202.619	41054.6	4956.79	153.463	23551	-7.21241
ENSG00000197780.11	269.917	0.785728	0.18287	4.29664	1.73404e-05	0.000131347	TAF13	protein_coding	342.349	39.6526	1572.33	197.486	34.6301	1199.24	3.89143
ENSG00000137225.13	27.5021	1.94448	0.452602	4.29623	1.73728e-05	0.000131517	CAPN11	protein_coding	43.4965	1.44383	2.08465	11.5076	5.32313	28.3358	8.20224
ENSG00000102316.17	1557.51	0.478322	0.111369	4.29492	1.7476e-05	0.000132222	MAGED2	protein_coding	1812.86	126.875	16097.2	1302.17	20.2774	411.175	5.62099
ENSG00000185432.12	84.2817	-1.14189	0.265877	-4.29478	1.74864e-05	0.000132226	TMT1A	protein_coding	52.2083	7.35067	54.0324	116.355	20.8825	436.08	-4.09772
ENSG00000021355.13	282.639	0.707929	0.164916	4.29266	1.76547e-05	0.000133422	SERPINB1	protein_coding	350.635	38.7769	1503.65	214.644	14.6537	214.731	4.63947
ENSG00000103512.16	934.324	0.505437	0.117775	4.29155	1.77429e-05	0.000134013	NOMO1	protein_coding	1096.62	46.0993	2125.14	772.03	37.3359	1393.97	7.73804
ENSG00000214253.9	474.849	0.571489	0.133222	4.28976	1.7887e-05	0.000135024	FIS1	protein_coding	568.06	19.9253	397.018	381.638	10.716	114.833	11.6531
ENSG00000105701.16	776.827	0.532661	0.124176	4.28955	1.79032e-05	0.00013507	FKBP8	protein_coding	918.243	68.8817	4744.68	635.411	16.6501	277.225	5.64429
ENSG00000117519.16	1504.07	-0.528774	0.123376	-4.28587	1.82027e-05	0.000137251	CNN3	protein_coding	1231.09	54.1766	2935.1	1777.05	210.217	44191.4	-3.55668
ENSG00000163687.14	46.8072	4.20208	0.980587	4.28527	1.82517e-05	0.000137542	DNASE1L3	protein_coding	88.7458	91.0544	8290.9	4.86872	1.94977	3.8016	1.30244
ENSG00000228716.7	167.138	-1.00946	0.23563	-4.28409	1.83487e-05	0.000138194	DHFR	protein_coding	111.042	30.0617	903.705	223.235	43.5342	1895.23	-2.99904
ENSG00000147164.12	506.492	0.563149	0.131502	4.28244	1.84856e-05	0.000139146	SNX12	protein_coding	604.246	23.6305	558.399	408.739	12.8495	165.11	10.2791
ENSG00000105402.8	341.093	0.660931	0.154342	4.28225	1.85011e-05	0.000139184	NAPA	protein_coding	417.586	36.1493	1306.77	264.6	21.1438	447.059	5.16622
ENSG00000118094.12	213.889	0.83743	0.195636	4.28056	1.86425e-05	0.000140168	TREH	protein_coding	274.959	17.6951	313.117	152.818	34.2108	1170.38	4.48472
ENSG00000121797.10	52.6027	1.34314	0.31399	4.27764	1.88882e-05	0.000141934	CCRL2	protein_coding	75.3644	7.96263	63.4035	29.841	4.0944	16.7641	7.19036
ENSG00000165244.7	47.0942	-1.5065	0.352372	-4.2753	1.90876e-05	0.000143352	ZNF367	protein_coding	24.7821	7.24562	52.499	69.4063	11.2529	126.628	-4.71525
ENSG00000116754.14	1260.91	-0.525716	0.123079	-4.27138	1.9427e-05	0.000145818	SRSF11	protein_coding	1034.48	111.907	12523.2	1487.33	60.8087	3697.7	-5.02846
ENSG00000113300.13	536.963	-0.622177	0.145744	-4.26897	1.96374e-05	0.000147314	CNOT6	protein_coding	423.819	51.2215	2623.65	650.107	51.7055	2673.46	-4.397
ENSG00000113580.15	412.332	0.702218	0.164504	4.26869	1.96625e-05	0.000147419	NR3C1	protein_coding	511.767	84.0356	7061.99	312.898	32.4273	1051.53	3.12231
ENSG00000185070.12	2624.56	-0.685693	0.160673	-4.26763	1.9756e-05	0.000148036	FLRT2	protein_coding	2012.05	86.1884	7428.45	3237.08	866.276	750434	-1.99006
ENSG00000254122.3	119.636	0.954798	0.223737	4.26749	1.97682e-05	0.000148043	PCDHGB7	protein_coding	157.893	12.703	161.366	81.3783	13.8058	190.599	5.76783
ENSG00000204463.14	1593.96	0.50012	0.1172	4.26725	1.979e-05	0.000148123	BAG6	protein_coding	1867.08	182.836	33428.9	1320.84	38.2583	1463.7	4.13556
ENSG00000178980.16	934.305	0.69659	0.163253	4.26692	1.9819e-05	0.000148256	SELENOW	protein_coding	1155.6	89.9918	8098.52	713.012	172.079	29611.3	3.22318
ENSG00000020129.16	186.452	0.819329	0.192083	4.2655	1.99458e-05	0.000149121	NCDN	protein_coding	238.432	20.7958	432.465	134.473	19.8343	393.401	5.1159
ENSG00000183401.12	172.017	0.846141	0.198515	4.26236	2.02282e-05	0.000151147	CCDC159	protein_coding	220.725	18.8597	355.689	123.309	20.4745	419.206	4.94905
ENSG00000091972.18	119.107	1.04367	0.244901	4.26162	2.02952e-05	0.000151562	CD200	protein_coding	160.667	17.931	321.52	77.5476	22.3794	500.839	4.09911
ENSG00000182492.16	4470.88	0.811866	0.190785	4.25539	2.08686e-05	0.000155757	BGN	protein_coding	5695.37	1570.27	2.46576e+06	3246.4	829.946	688811	1.94998
ENSG00000179981.11	362.435	0.695292	0.163436	4.25421	2.09789e-05	0.000156491	TSHZ1	protein_coding	447.264	62.0033	3844.41	277.605	27.9271	779.925	3.52833
ENSG00000153015.17	287.85	-0.672039	0.158038	-4.25238	2.11509e-05	0.000157685	CWC27	protein_coding	222.274	17.8178	317.474	353.425	14.7207	216.698	-8.02498
ENSG00000035687.10	980.049	-0.656218	0.154418	-4.24963	2.14124e-05	0.000159546	ADSS2	protein_coding	760.864	91.3929	8352.66	1199.23	216.522	46882	-2.63784
ENSG00000183137.16	175.278	-0.799889	0.188323	-4.24742	2.16243e-05	0.000161033	CEP57L1	protein_coding	128.375	13.0721	170.88	222.181	11.2795	127.226	-7.68354
ENSG00000112419.15	1773.19	-0.525236	0.123687	-4.24648	2.1716e-05	0.000161625	PHACTR2	protein_coding	1454.75	181.841	33066.2	2091.63	78.1828	6112.54	-4.55035
ENSG00000105518.14	158.648	0.819022	0.192898	4.24589	2.17732e-05	0.00016196	TMEM205	protein_coding	202.493	11.8096	139.467	114.803	9.05993	82.0822	8.33162
ENSG00000003137.9	13.487	-2.97171	0.69993	-4.24572	2.17892e-05	0.000161989	CYP26B1	protein_coding	3.12195	0.714517	0.510534	23.8521	2.46816	6.09179	-11.4096
ENSG00000153936.18	324.276	-0.658353	0.15515	-4.24334	2.20216e-05	0.000163624	HS2ST1	protein_coding	252.06	29.4148	865.228	396.493	5.41947	29.3706	-6.82915
ENSG00000134186.12	315.173	-0.64885	0.152973	-4.2416	2.21932e-05	0.000164714	PRPF38B	protein_coding	245.555	7.69355	59.1906	384.79	27.7977	772.71	-6.82694
ENSG00000215114.10	100.133	-1.19426	0.281557	-4.24163	2.21905e-05	0.000164714	UBXN2B	protein_coding	61.6357	18.3137	335.392	138.63	34.5826	1195.95	-2.7825
ENSG00000070367.17	1045.6	-0.590878	0.13932	-4.24115	2.22378e-05	0.000164953	EXOC5	protein_coding	835.545	147.594	21784.1	1255.66	24.6682	608.519	-3.97038
ENSG00000116991.12	372.888	0.786311	0.185447	4.24008	2.23436e-05	0.000165645	SIPA1L2	protein_coding	472.432	123.498	15251.8	273.344	18.3824	337.913	2.25496
ENSG00000145012.15	2642.49	0.469402	0.110741	4.23875	2.24768e-05	0.000166539	LPP	protein_coding	3069.24	275.439	75866.4	2215.73	11.0668	122.475	4.37875
ENSG00000135829.17	1818.81	-0.49649	0.117274	-4.2336	2.29983e-05	0.000170309	DHX9	protein_coding	1509.79	156.433	24471.4	2127.84	82.9159	6875.04	-4.93682
ENSG00000032444.17	858.78	0.513301	0.121255	4.23322	2.30367e-05	0.000170411	PNPLA6	protein_coding	1009.31	70.2286	4932.05	708.246	19.8117	392.502	5.83496
ENSG00000168938.6	197.767	0.830597	0.19621	4.23321	2.30379e-05	0.000170411	PPIC	protein_coding	253.778	46.6286	2174.23	141.755	13.8073	190.642	3.25777
ENSG00000111667.14	787.413	0.541347	0.127915	4.2321	2.3152e-05	0.000171159	USP5	protein_coding	933.37	74.6363	5570.58	641.455	40.9956	1680.64	4.84804
ENSG00000106400.12	450.404	0.599539	0.141689	4.23137	2.32269e-05	0.000171458	ZNHIT1	protein_coding	542.21	50.7205	2572.57	358.597	10.6128	112.632	5.01107
ENSG00000110108.10	1081.51	0.534698	0.126364	4.23141	2.32234e-05	0.000171458	TMEM109	protein_coding	1279.44	127.917	16362.7	883.573	60.2614	3631.43	3.95928
ENSG00000142303.14	92.6306	1.18303	0.279589	4.23133	2.32312e-05	0.000171458	ADAMTS10	protein_coding	128.147	36.8588	1358.57	57.1137	9.76244	95.3052	2.63461
ENSG00000215193.14	634.846	0.539176	0.127429	4.23121	2.32442e-05	0.000171458	PEX26	protein_coding	752.661	48.4877	2351.06	517.03	12.5816	158.297	6.65223
ENSG00000072071.17	155.63	0.846944	0.200259	4.22925	2.34476e-05	0.000172862	ADGRL1	protein_coding	199.844	20.3908	415.783	111.416	12.0475	145.141	5.28023
ENSG00000187164.20	310.025	-0.735781	0.174009	-4.22839	2.35365e-05	0.000173421	SHTN1	protein_coding	232.422	31.3817	984.814	387.628	56.9223	3240.15	-3.37685
ENSG00000198743.7	298.871	-0.700312	0.165666	-4.22725	2.36561e-05	0.000174205	SLC5A3	protein_coding	227.554	15.4779	239.564	370.188	46.7264	2183.36	-4.09796
ENSG00000275152.5	14.6029	-3.17965	0.752335	-4.22638	2.37481e-05	0.000174786	CCL16	protein_coding	2.74533	2.3845	5.68586	26.4604	14.2538	203.171	-2.32068
ENSG00000119314.16	1207.87	-0.498876	0.118044	-4.22618	2.3769e-05	0.000174843	PTBP3	protein_coding	1001.85	90.4274	8177.11	1413.89	34.2199	1171	-6.02694
ENSG00000136159.4	122.791	-0.997283	0.23606	-4.2247	2.3926e-05	0.0001759	NUDT15	protein_coding	82.2046	10.1938	103.913	163.377	33.7568	1139.52	-3.25547
ENSG00000174799.12	136.902	-0.938859	0.22237	-4.22205	2.42087e-05	0.00017788	CEP135	protein_coding	94.3168	20.2165	408.708	179.487	19.3249	373.452	-4.30682
ENSG00000088179.9	222.478	-0.769147	0.182227	-4.22081	2.43423e-05	0.000178762	PTPN4	protein_coding	164.288	7.62113	58.0816	280.668	41.6394	1733.84	-3.88809
ENSG00000277075.3	560.524	-0.753667	0.178578	-4.22039	2.43879e-05	0.000178997	H2AC8	protein_coding	416.627	115.104	13248.9	704.422	35.7491	1278	-3.37686
ENSG00000171475.14	551.993	0.548833	0.130103	4.21845	2.45989e-05	0.000180446	WIPF2	protein_coding	655.732	37.5655	1411.17	448.254	10.1339	102.697	7.54122
ENSG00000111341.10	1878.9	0.845982	0.200601	4.21724	2.47312e-05	0.000181316	MGP	protein_coding	2415.33	632.551	400121	1342.47	380.89	145077	2.05485
ENSG00000106688.12	339.652	0.642472	0.152433	4.21478	2.50019e-05	0.000183199	SLC1A1	protein_coding	413.508	7.06038	49.849	265.796	28.4273	808.112	7.13175
ENSG00000135363.12	353.571	0.687268	0.16314	4.21276	2.52264e-05	0.000184743	LMO2	protein_coding	435.32	60.1296	3615.57	271.822	25.7974	665.506	3.53387
ENSG00000164068.16	387.19	0.623437	0.148016	4.21197	2.53152e-05	0.00018529	RNF123	protein_coding	469.223	47.8581	2290.4	305.158	6.21993	38.6875	4.80771
ENSG00000188211.9	140.324	-0.95842	0.227556	-4.21181	2.53335e-05	0.000185322	NCR3LG1	protein_coding	95.5561	27.1809	738.803	185.092	6.27637	39.3928	-4.53907
ENSG00000133597.11	119.456	0.98867	0.234794	4.21079	2.54476e-05	0.000186054	ADCK2	protein_coding	158.417	32.9651	1086.7	80.4957	7.56732	57.2644	3.25811
ENSG00000166938.13	195.283	-0.738207	0.175376	-4.20927	2.56193e-05	0.000187206	DIS3L	protein_coding	146.546	5.74768	33.0359	244.02	2.35537	5.54775	-22.1921
ENSG00000047634.15	84.4452	-1.06292	0.252589	-4.2081	2.57523e-05	0.000188074	SCML1	protein_coding	54.6558	1.7638	3.11101	114.235	13.6578	186.535	-6.11837
ENSG00000145908.14	98.1773	-1.06768	0.253794	-4.20689	2.58914e-05	0.000188882	ZNF300	protein_coding	63.8156	16.2146	262.912	132.539	15.0158	225.474	-4.39783
ENSG00000182481.10	1959.44	-0.438743	0.104289	-4.20698	2.58806e-05	0.000188882	KPNA2	protein_coding	1663.3	48.6891	2370.62	2255.57	70.4672	4965.63	-9.77919
ENSG00000276903.2	111.467	-1.18796	0.2824	-4.20664	2.59191e-05	0.00018898	H2AC16	protein_coding	67.5504	24.9489	622.45	155.383	34.7794	1209.6	-2.90201
ENSG00000187446.12	1424.54	0.455094	0.108192	4.20637	2.59503e-05	0.000189103	CHP1	protein_coding	1647.68	48.3937	2341.95	1201.39	38.6853	1496.55	10.1872
ENSG00000167740.10	121.542	1.008	0.239787	4.20374	2.62542e-05	0.000191212	CYB5D2	protein_coding	161.723	16.1969	262.339	81.3612	20.0244	400.977	4.41268
ENSG00000184575.12	1079.36	-0.590828	0.140563	-4.20328	2.63074e-05	0.000191495	XPOT	protein_coding	862.647	141.806	20109	1296.08	103.929	10801.3	-3.48644
ENSG00000147419.19	372.7	-0.619941	0.147506	-4.20282	2.63613e-05	0.000191782	CCDC25	protein_coding	293.839	23.9208	572.207	451.562	21.7157	471.574	-6.90407
ENSG00000159461.15	745.968	0.513377	0.122157	4.20258	2.63887e-05	0.000191876	AMFR	protein_coding	877.021	41.0525	1685.31	614.915	24.5275	601.6	7.75116
ENSG00000106351.13	203.896	-0.917962	0.218546	-4.20032	2.66534e-05	0.000193694	AGFG2	protein_coding	140.293	40.5553	1644.73	267.499	39.1496	1532.69	-3.19141
ENSG00000085998.15	451.447	0.597622	0.142312	4.19937	2.67659e-05	0.000194298	POMGNT1	protein_coding	543.837	36.8906	1360.91	359.057	28.4017	806.658	5.61284
ENSG00000136280.17	334.874	0.614739	0.146384	4.19948	2.67527e-05	0.000194298	CCM2	protein_coding	405.06	15.186	230.615	264.687	3.14488	9.89026	12.8009
ENSG00000166126.11	338.292	0.614871	0.146444	4.19867	2.68486e-05	0.000194792	AMN	protein_coding	409.455	12.3893	153.494	267.129	10.0362	100.726	12.6239
ENSG00000196235.14	837.222	0.513482	0.122323	4.19776	2.69568e-05	0.00019547	SUPT5H	protein_coding	984.877	46.9369	2203.08	689.568	43.9099	1928.08	6.49764
ENSG00000116815.16	80.7598	1.14443	0.272649	4.19743	2.69959e-05	0.000195646	CD58	protein_coding	111.579	24.8221	616.136	49.9405	4.8975	23.9855	3.44537
ENSG00000198814.14	31.9352	-1.69351	0.403702	-4.19494	2.72949e-05	0.000197705	GK	protein_coding	14.8925	2.86554	8.2113	48.9779	3.37016	11.358	-10.8967
ENSG00000177556.12	221.695	0.735126	0.175255	4.19462	2.73335e-05	0.000197877	ATOX1	protein_coding	276.997	26.3514	694.395	166.393	12.5346	157.117	5.36033
ENSG00000151468.11	30.4817	2.66802	0.636088	4.19442	2.7357e-05	0.000197939	CCDC3	protein_coding	52.6559	39.1076	1529.41	8.30744	5.9589	35.5085	1.58543
ENSG00000081803.17	426.231	0.652247	0.15555	4.19316	2.7509e-05	0.00019893	CADPS2	protein_coding	521.177	74.5887	5563.48	331.285	19.6964	387.947	3.48105
ENSG00000143761.17	2878.07	0.464353	0.110748	4.19288	2.75441e-05	0.000199075	ARF1	protein_coding	3337.66	138.179	19093.5	2418.48	206.535	42656.6	5.23112
ENSG00000171988.20	1196.29	-0.495708	0.11824	-4.19238	2.76039e-05	0.000199289	JMJD1C	protein_coding	993.429	89.9411	8089.41	1399.15	27.0391	731.114	-6.10933
ENSG00000178921.14	430.242	-0.620252	0.147947	-4.19239	2.76032e-05	0.000199289	PFAS	protein_coding	338.726	37.2842	1390.11	521.759	34.2803	1175.14	-5.11069
ENSG00000137460.10	13.2493	3.00273	0.716372	4.19158	2.77018e-05	0.000199887	FHDC1	protein_coding	23.4457	2.80676	7.87789	3.0529	2.04837	4.19583	8.29985
ENSG00000132031.13	25.0741	-2.09484	0.500165	-4.18831	2.81045e-05	0.000202683	MATN3	protein_coding	9.75134	3.5599	12.6729	40.3968	14.9	222.011	-2.82905
ENSG00000148737.18	246.082	0.686445	0.163908	4.18799	2.81434e-05	0.000202853	TCF7L2	protein_coding	303.653	18.8796	356.441	188.511	7.80824	60.9686	7.97018
ENSG00000100714.18	623.945	-0.654798	0.156394	-4.18685	2.8285e-05	0.000203763	MTHFD1	protein_coding	483.917	79.235	6278.19	763.972	95.8756	9192.13	-3.18427
ENSG00000154127.10	266.373	-0.702504	0.167907	-4.18389	2.86565e-05	0.000206327	UBASH3B	protein_coding	202.914	7.2015	51.8616	329.833	40.0139	1601.12	-4.41478
ENSG00000113356.13	112.118	-1.23136	0.294335	-4.18353	2.87014e-05	0.000206538	POLR3G	protein_coding	67.3934	19.5205	381.051	156.842	55.1891	3045.83	-2.16093
ENSG00000123607.16	471.514	-0.714828	0.170951	-4.18147	2.89633e-05	0.000208309	TTC21B	protein_coding	357.155	55.5568	3086.56	585.872	101.254	10252.3	-2.80062
ENSG00000198087.7	528.07	-0.685744	0.164048	-4.18015	2.91321e-05	0.00020941	CD2AP	protein_coding	406.056	70.8337	5017.41	650.085	85.8593	7371.83	-3.10052
ENSG00000215252.12	83.5982	-1.14722	0.274474	-4.1797	2.91892e-05	0.000209706	GOLGA8B	protein_coding	52.347	7.66141	58.6972	114.849	25.1625	633.15	-3.36052
ENSG00000047315.17	1381.17	-0.479629	0.11477	-4.17904	2.92741e-05	0.000210202	POLR2B	protein_coding	1154.39	45.4573	2066.37	1607.95	114.57	13126.3	-5.20397
ENSG00000119707.14	885.257	-0.571218	0.136797	-4.17565	2.9713e-05	0.000213191	RBM25	protein_coding	713.417	102.495	10505.2	1057.1	47.5902	2264.82	-4.30102
ENSG00000153147.6	1215.94	-0.543505	0.130163	-4.17558	2.97224e-05	0.000213191	SMARCA5	protein_coding	990.088	143.487	20588.6	1441.8	44.9445	2020.01	-4.24851
ENSG00000189184.12	25.8128	-1.93024	0.462372	-4.17465	2.98439e-05	0.000213946	PCDH18	protein_coding	10.5906	3.35104	11.2295	41.0349	5.24545	27.5147	-6.91699
ENSG00000100060.18	1341.07	0.527648	0.126421	4.17374	2.99635e-05	0.000214687	MFNG	protein_coding	1582.71	205.194	42104.7	1099.43	30.7929	948.2	3.29396
ENSG00000146828.18	380.668	0.625783	0.149981	4.1724	3.01404e-05	0.000215838	SLC12A9	protein_coding	461.562	30.06	903.605	299.774	29.1069	847.209	5.46816
ENSG00000198707.17	356.334	-0.663814	0.159132	-4.17148	3.02633e-05	0.000216601	CEP290	protein_coding	276.438	39.9184	1593.48	436.23	25.3279	641.5	-4.78008
ENSG00000172716.17	742.932	-0.591276	0.141856	-4.16815	3.07084e-05	0.000219668	SLFN11	protein_coding	591.746	75.993	5774.94	894.119	89.9395	8089.12	-3.63173
ENSG00000188596.11	447.602	-0.934528	0.224255	-4.16726	3.0828e-05	0.000220404	CFAP54	protein_coding	307.664	76.8051	5899.02	587.539	192.619	37101.9	-1.90871
ENSG00000158828.8	390.197	0.657477	0.157804	4.16642	3.09425e-05	0.000221103	PINK1	protein_coding	476.831	45.6126	2080.51	303.563	40.4925	1639.64	4.01748
ENSG00000149948.14	940.364	-0.595175	0.142863	-4.16605	3.09922e-05	0.00022134	HMGA2	protein_coding	750.27	97.5941	9524.61	1130.46	142.891	20417.9	-3.1072
ENSG00000105429.13	865.42	0.532287	0.127791	4.16528	3.10971e-05	0.000221969	MEGF8	protein_coding	1022.39	56.5358	3196.3	708.447	68.4578	4686.47	5.00072
ENSG00000125885.13	46.6199	-1.44292	0.346463	-4.16472	3.1173e-05	0.000222391	MCM8	protein_coding	24.792	3.75207	14.078	68.4477	14.9088	222.273	-4.01585
ENSG00000128346.11	126.821	0.982346	0.236129	4.16021	3.1796e-05	0.000226714	C22orf23	protein_coding	168.287	33.9449	1152.26	85.3555	13.8614	192.138	3.1987
ENSG00000111676.15	1045.52	0.496971	0.119463	4.16003	3.18209e-05	0.000226769	ATN1	protein_coding	1224.09	52.4121	2747.03	866.942	64.6479	4179.35	6.06889
ENSG00000188070.9	344.23	0.619029	0.148814	4.15976	3.18585e-05	0.000226915	ZFTA	protein_coding	417.025	12.7571	162.744	271.435	21.2663	452.257	8.30253
ENSG00000175322.12	30.5881	-1.90843	0.45883	-4.15934	3.19167e-05	0.000227207	ZNF519	protein_coding	12.6521	6.022	36.2644	48.5241	13.8887	192.896	-3.3512
ENSG00000155034.21	290.042	0.642028	0.154402	4.15815	3.2084e-05	0.000228275	FBXL18	protein_coding	353.358	16.1201	259.856	226.726	9.4474	89.2534	9.58465
ENSG00000120539.15	162.692	-0.790097	0.190041	-4.1575	3.21744e-05	0.000228796	MASTL	protein_coding	119.218	2.52461	6.37365	206.165	14.8516	220.569	-8.1623
ENSG00000140391.15	1297.7	0.503355	0.121075	4.15738	3.21921e-05	0.000228799	TSPAN3	protein_coding	1522.58	136.033	18505.1	1072.82	64.6074	4174.11	4.22356
ENSG00000137872.17	88.9643	-1.22115	0.293789	-4.15656	3.23069e-05	0.000229492	SEMA6D	protein_coding	53.5989	6.21069	38.5726	124.33	41.7484	1742.93	-2.3699
ENSG00000078177.15	191.114	-0.761139	0.183183	-4.15507	3.25187e-05	0.000230872	N4BP2	protein_coding	141.995	15.5693	242.404	240.234	13.9515	194.645	-6.64559
ENSG00000183741.12	976.473	0.583722	0.140505	4.15447	3.26044e-05	0.000231357	CBX6	protein_coding	1171.99	149.332	22300	780.958	87.3188	7624.57	3.19677
ENSG00000163870.16	185.816	0.747258	0.179898	4.15379	3.27007e-05	0.000231916	TPRA1	protein_coding	232.966	12.5532	157.583	138.666	4.96238	24.6252	9.87965
ENSG00000108439.11	276.357	0.693854	0.167205	4.14972	3.32878e-05	0.000235954	PNPO	protein_coding	341.523	39.6054	1568.59	211.192	15.9229	253.539	4.31792
ENSG00000150764.14	788.529	0.703306	0.169568	4.14763	3.35928e-05	0.000237988	DIXDC1	protein_coding	977.914	238.889	57067.8	599.143	30.8158	949.611	2.22388
ENSG00000085840.13	66.6749	-1.24635	0.300566	-4.14669	3.37318e-05	0.000238845	ORC1	protein_coding	39.7648	6.65087	44.2341	93.585	21.2594	451.962	-3.41691
ENSG00000091436.17	439.091	-0.593283	0.143143	-4.14469	3.40272e-05	0.000240808	MAP3K20	protein_coding	349.917	28.3808	805.47	528.265	34.7838	1209.91	-5.61831
ENSG00000175216.15	1290.64	-0.547715	0.132208	-4.14283	3.43049e-05	0.000242644	CKAP5	protein_coding	1049.8	151.78	23037.1	1531.48	90.9712	8275.76	-3.8496
ENSG00000165029.17	200.603	-0.797807	0.192648	-4.14127	3.45387e-05	0.000244167	ABCA1	protein_coding	145.928	12.86	165.381	255.279	39.4731	1558.13	-3.72505
ENSG00000081154.12	648.038	-0.552738	0.133619	-4.13667	3.5239e-05	0.000248985	PCNP	protein_coding	526.086	50.3998	2540.14	769.99	47.805	2285.32	-4.96551
ENSG00000198435.4	213.078	-1.06755	0.258087	-4.1364	3.52805e-05	0.000249145	NRARP	protein_coding	137.401	39.4663	1557.59	288.756	95.1595	9055.33	-2.07776
ENSG00000213699.9	533.496	0.528284	0.127732	4.13586	3.53623e-05	0.000249589	SLC35F6	protein_coding	629.946	5.98922	35.8708	437.046	5.84675	34.1845	32.5932
ENSG00000093144.19	251.962	-0.708264	0.171491	-4.13002	3.62724e-05	0.000255877	ECHDC1	protein_coding	191.841	19.359	374.773	312.084	31.2477	976.421	-4.62615
ENSG00000100418.8	591.229	0.675153	0.163499	4.1294	3.63705e-05	0.000256296	DESI1	protein_coding	727.092	99.5296	9906.15	455.366	81.0331	6566.36	2.9941
ENSG00000132341.12	2407.77	-0.507948	0.123005	-4.1295	3.6355e-05	0.000256296	RAN	protein_coding	1988.44	183	33489.1	2827.11	289.8	83983.8	-3.46049
ENSG00000172031.7	37.1403	-1.71404	0.415094	-4.12928	3.63906e-05	0.000256301	EPHX4	protein_coding	17.1418	8.30497	68.9725	57.1388	10.7336	115.211	-4.1679
ENSG00000000460.17	128.344	-0.865649	0.209667	-4.12869	3.64831e-05	0.000256816	FIRRM	protein_coding	90.6935	5.33244	28.4349	165.995	12.3113	151.569	-7.93738
ENSG00000128951.14	222.527	-0.800037	0.193821	-4.12772	3.66386e-05	0.000257774	DUT	protein_coding	161.9	32.1119	1031.18	283.155	30.9924	960.53	-3.8424
ENSG00000140105.18	1304.3	-0.578721	0.140212	-4.12746	3.6679e-05	0.000257921	WARS1	protein_coding	1045.69	18.7733	352.438	1562.9	287.286	82533.5	-2.54062
ENSG00000042088.14	207.319	-0.810078	0.196273	-4.12731	3.67033e-05	0.000257955	TDP1	protein_coding	150.306	34.4918	1189.69	264.332	11.9937	143.849	-4.41589
ENSG00000105926.16	219.67	-0.731267	0.177195	-4.1269	3.67693e-05	0.000258282	PALS2	protein_coding	165.545	22.5714	509.468	273.795	10.6915	114.307	-6.12956
ENSG00000068323.17	411.474	0.648157	0.157088	4.12608	3.69007e-05	0.000259067	TFE3	protein_coding	502.436	65.8678	4338.57	320.512	30.7669	946.603	3.53895
ENSG00000108551.5	33.5999	1.66579	0.403873	4.12453	3.71486e-05	0.00026067	RASD1	protein_coding	51.4034	3.62214	13.1199	15.7964	5.69785	32.4655	7.45826
ENSG00000198945.8	545.532	-0.598045	0.14501	-4.12417	3.72069e-05	0.000260941	L3MBTL3	protein_coding	435.008	63.1524	3988.23	656.055	15.0068	225.205	-4.81594
ENSG00000119900.9	300.233	-0.817026	0.198121	-4.12388	3.72544e-05	0.000261135	OGFRL1	protein_coding	218.397	31.6923	1004.4	382.07	95.0547	9035.4	-2.31009
ENSG00000047849.22	4098.5	0.43528	0.105564	4.12339	3.73335e-05	0.000261552	MAP4	protein_coding	4712.47	286.346	81993.8	3484.52	184.158	33914.1	5.10078
ENSG00000113742.14	323.825	0.744071	0.180488	4.12255	3.74701e-05	0.00026237	CPEB4	protein_coding	406.129	79.6971	6351.62	241.52	23.519	553.141	2.80153
ENSG00000035141.10	260.148	-0.716112	0.173734	-4.12189	3.75771e-05	0.00026298	FAM136A	protein_coding	197.538	11.2268	126.042	322.759	46.6004	2171.59	-3.69446
ENSG00000157570.12	1145.07	0.611678	0.148468	4.11993	3.78982e-05	0.000265088	TSPAN18	protein_coding	1383.04	153.233	23480.3	907.091	155.392	24146.7	3.08427
ENSG00000136274.9	58.6041	1.22344	0.297041	4.11876	3.80921e-05	0.000266303	NACAD	protein_coding	82.2447	7.18302	51.5958	34.9636	4.4278	19.6054	7.92427
ENSG00000148429.15	406.169	-0.591753	0.143699	-4.118	3.82177e-05	0.00026704	USP6NL	protein_coding	324.14	19.9963	399.85	488.197	31.1527	970.489	-6.26752
ENSG00000124767.7	982.946	-0.507889	0.123338	-4.11786	3.82406e-05	0.000267059	GLO1	protein_coding	811.026	67.4887	4554.73	1154.87	66.382	4406.56	-5.13671
ENSG00000168461.13	533.174	0.646826	0.157126	4.1166	3.84509e-05	0.000268386	RAB31	protein_coding	651.563	110.1	12122.1	414.786	32.2425	1039.58	2.91877
ENSG00000015479.20	148.435	-0.900707	0.218959	-4.11359	3.89557e-05	0.000271767	MATR3	protein_coding	103.35	17.61	310.114	193.52	30.9279	956.533	-3.58301
ENSG00000072501.19	908.894	-0.535898	0.130352	-4.11116	3.93681e-05	0.000274357	SMC1A	protein_coding	741.444	33.4386	1118.14	1076.34	127.872	16351.2	-3.58336
ENSG00000134602.16	61.405	-1.20263	0.292527	-4.11116	3.93683e-05	0.000274357	STK26	protein_coding	37.4123	6.97711	48.6801	85.3977	3.45285	11.9222	-8.71726
ENSG00000198431.18	2976.37	0.607569	0.1478	4.11076	3.94366e-05	0.000274688	TXNRD1	protein_coding	3595	597.988	357590	2357.75	339.372	115173	2.54478
ENSG00000162769.13	90.4442	-1.13058	0.275119	-4.10941	3.96674e-05	0.00027615	FLVCR1	protein_coding	56.4256	16.4967	272.142	124.463	22.121	489.34	-3.48684
ENSG00000165119.22	3927.65	-0.432506	0.105257	-4.10906	3.9728e-05	0.000276427	HNRNPK	protein_coding	3343.3	198.628	39453.2	4512.01	224.607	50448.2	-5.51238
ENSG00000188994.14	536.712	-0.595441	0.144957	-4.1077	3.99611e-05	0.000277903	ZNF292	protein_coding	427.976	44.1677	1950.78	645.448	64.4299	4151.22	-3.93715
ENSG00000185215.11	271.584	0.714871	0.174059	4.10707	4.00714e-05	0.000278524	TNFAIP2	protein_coding	336.962	36.6369	1342.26	206.206	28.7374	825.839	3.97134
ENSG00000143862.8	212.536	0.706818	0.172108	4.10682	4.01137e-05	0.000278671	ARL8A	protein_coding	263.404	16.9009	285.639	161.669	5.30733	28.1677	8.12189
ENSG00000171813.14	63.577	1.17505	0.286157	4.10631	4.02029e-05	0.000279145	PWWP2B	protein_coding	88.1605	12.2434	149.9	38.9935	0.679845	0.462189	5.67046
ENSG00000154429.11	95.7096	-0.98592	0.24027	-4.10339	4.07141e-05	0.000282546	CCSAP	protein_coding	64.2115	6.85892	47.0448	127.208	12.8018	163.887	-6.13422
ENSG00000106991.14	5633.57	0.586136	0.14294	4.10056	4.12151e-05	0.000285753	ENG	protein_coding	6763.95	856.839	734172	4503.18	829.481	688039	2.68095
ENSG00000107862.7	1123.74	0.477873	0.116539	4.10054	4.12193e-05	0.000285753	GBF1	protein_coding	1308.39	97.0793	9424.4	939.086	17.085	291.898	5.29841
ENSG00000115233.12	588.434	-0.607971	0.148297	-4.0997	4.13695e-05	0.000286644	PSMD14	protein_coding	467.092	51.5256	2654.89	709.777	89.1162	7941.69	-3.33408
ENSG00000170681.7	15.1686	-2.6072	0.636259	-4.0977	4.17282e-05	0.000288978	CAVIN4	protein_coding	4.17147	1.19181	1.42042	26.1657	5.09759	25.9854	-5.9416
ENSG00000047648.23	26.0623	2.26787	0.55355	4.09696	4.18616e-05	0.00028975	ARHGAP6	protein_coding	43.0025	25.5283	651.696	9.12206	1.73397	3.00664	1.87259
ENSG00000185236.12	401.741	0.623242	0.152167	4.09579	4.20732e-05	0.000291063	RAB11B	protein_coding	486.937	53.2856	2839.36	316.545	26.487	701.561	4.04955
ENSG00000176597.12	351.828	-0.781317	0.190777	-4.09544	4.21374e-05	0.000291355	B3GNT5	protein_coding	259.858	60.7994	3696.57	443.797	76.1353	5796.59	-2.66983
ENSG00000138286.15	381.707	-0.580008	0.141629	-4.09526	4.21689e-05	0.000291421	FAM149B1	protein_coding	305.926	13.8009	190.464	457.488	11.1935	125.295	-12.0622
ENSG00000128294.16	364.105	0.677382	0.165478	4.09349	4.24926e-05	0.000293504	TPST2	protein_coding	447.368	54.1698	2934.37	280.843	41.1855	1696.24	3.4608
ENSG00000100664.11	1475.93	-0.526048	0.128602	-4.09052	4.30411e-05	0.000297133	EIF5	protein_coding	1211.08	139.925	19579.1	1740.79	160.465	25748.9	-3.51865
ENSG00000135968.22	381.319	-0.629254	0.153837	-4.0904	4.30627e-05	0.000297133	GCC2	protein_coding	299.947	40.3483	1627.99	462.692	22.667	513.795	-4.97322
ENSG00000149256.16	11.2605	3.50604	0.857192	4.09015	4.31095e-05	0.000297301	TENM4	protein_coding	20.7702	8.79068	77.276	1.75084	1.54308	2.38109	3.01369
ENSG00000117859.19	550.831	-0.564966	0.138212	-4.08767	4.35723e-05	0.000300153	OSBPL9	protein_coding	445.133	50.9787	2598.83	656.529	4.54569	20.6633	-5.84122
ENSG00000133874.2	79.1512	1.10607	0.270589	4.08766	4.35748e-05	0.000300153	RNF122	protein_coding	108.333	8.86267	78.5468	49.969	11.8649	140.776	5.57341
ENSG00000166145.15	23.9475	-1.93288	0.47288	-4.08746	4.36128e-05	0.000300153	SPINT1	protein_coding	9.83792	1.10982	1.23171	38.0571	6.55695	42.9936	-6.00102
ENSG00000198015.14	417.941	-0.616307	0.15078	-4.08745	4.36138e-05	0.000300153	MRPL42	protein_coding	330.55	41.1337	1691.98	505.333	34.6149	1198.19	-4.59782
ENSG00000175348.11	221.662	0.716656	0.175343	4.08717	4.3666e-05	0.000300357	TMEM9B	protein_coding	276.194	25.094	629.709	167.13	14.0402	197.126	5.36395
ENSG00000166188.3	94.026	0.999025	0.244477	4.08637	4.38166e-05	0.000301236	ZNF319	protein_coding	125.607	14.0171	196.48	62.4453	7.97582	63.6137	5.53862
ENSG00000155903.14	309.207	-0.644093	0.157835	-4.0808	4.48801e-05	0.000308388	RASA2	protein_coding	241.801	22.4368	503.408	376.613	23.1787	537.251	-5.91006
ENSG00000170759.11	2448.49	-0.602844	0.147777	-4.07942	4.51483e-05	0.00031007	KIF5B	protein_coding	1945.64	399.629	159703	2951.35	316.881	100414	-2.7887
ENSG00000161267.12	28.6068	-1.77598	0.435542	-4.07762	4.54994e-05	0.000312319	BDH1	protein_coding	12.6881	4.62232	21.3658	44.5254	0.589463	0.347467	-9.66248
ENSG00000138092.11	378.879	-0.672742	0.165003	-4.07716	4.55891e-05	0.000312773	CENPO	protein_coding	291.489	51.2908	2630.74	466.269	36.7385	1349.72	-3.91778
ENSG00000103653.17	531.043	0.559701	0.137322	4.07582	4.58524e-05	0.000314416	CSK	protein_coding	632.592	58.8328	3461.3	429.494	18.0289	325.039	4.66779
ENSG00000111203.13	274.497	-0.70291	0.172565	-4.07331	4.6349e-05	0.000317657	ITFG2	protein_coding	208.157	35.8547	1285.56	340.838	10.8713	118.184	-5.00817
ENSG00000158769.19	617.193	0.546586	0.134208	4.07269	4.64727e-05	0.000318341	F11R	protein_coding	732.488	74.7923	5593.89	501.898	11.8895	141.359	4.30605
ENSG00000108523.16	330.404	0.623586	0.153319	4.06725	4.75714e-05	0.000325698	RNF167	protein_coding	400.848	33.2318	1104.35	259.959	15.295	233.937	5.44651
ENSG00000078061.14	359.128	0.627275	0.154257	4.06644	4.77373e-05	0.000326665	ARAF	protein_coding	436.278	29.6952	881.808	281.978	30.5521	933.43	5.12173
ENSG00000159055.4	54.4925	-1.34175	0.329984	-4.0661	4.78065e-05	0.00032697	MIS18A	protein_coding	30.4579	9.83621	96.751	78.5271	11.3803	129.511	-4.51935
ENSG00000204592.9	2989.76	0.650253	0.160022	4.06352	4.83385e-05	0.000330438	HLA-E	protein_coding	3650.88	834.708	696738	2328.64	330.01	108906	2.0833
ENSG00000145147.20	600.757	-0.549606	0.135283	-4.06264	4.85211e-05	0.000331515	SLIT2	protein_coding	488.102	21.9623	482.344	713.411	69.1755	4785.25	-4.39023
ENSG00000108509.21	404.596	0.605935	0.14916	4.06233	4.85863e-05	0.000331789	CAMTA2	protein_coding	488.346	47.7506	2280.12	320.847	23.6275	558.26	4.44623
ENSG00000113732.9	623.134	0.54393	0.133906	4.06205	4.86443e-05	0.000332014	ATP6V0E1	protein_coding	740.049	14.1892	201.334	506.219	54.7984	3002.87	5.84192
ENSG00000129925.11	614.327	0.544125	0.133983	4.06116	4.88292e-05	0.000333105	PGAP6	protein_coding	729.065	44.6975	1997.87	499.59	43.437	1886.77	5.20685
ENSG00000161217.12	775.726	0.525966	0.129535	4.0604	4.89881e-05	0.000334017	PCYT1A	protein_coding	916.236	72.6287	5274.92	635.215	47.4351	2250.08	4.58142
ENSG00000103549.22	727.562	0.500764	0.123333	4.06026	4.90171e-05	0.000334043	RNF40	protein_coding	852.71	35.9895	1295.25	602.413	31.3494	982.787	7.41637
ENSG00000163918.12	86.2449	-1.02668	0.252874	-4.06006	4.90602e-05	0.000334164	RFC4	protein_coding	56.8529	8.56539	73.3659	115.637	10.5814	111.966	-6.1066
ENSG00000128708.13	212.607	-0.824282	0.20303	-4.05991	4.90926e-05	0.000334213	HAT1	protein_coding	154.085	31.2989	979.622	271.13	44.6942	1997.58	-3.03365
ENSG00000205213.14	96.2015	1.33204	0.328189	4.05877	4.93316e-05	0.000335668	LGR4	protein_coding	138.191	62.6089	3919.88	54.212	13.0277	169.72	1.85714
ENSG00000124802.12	94.6289	-1.14198	0.281376	-4.05856	4.93763e-05	0.0003358	EEF1E1	protein_coding	59.2706	22.1758	491.765	129.987	16.0898	258.881	-3.65021
ENSG00000115541.11	142.048	-0.891393	0.219745	-4.0565	4.98139e-05	0.000338428	HSPE1	protein_coding	99.7302	12.6275	159.453	184.365	32.2936	1042.88	-3.45186
ENSG00000134508.13	490.505	-0.578137	0.142519	-4.05656	4.98002e-05	0.000338428	CABLES1	protein_coding	393.329	49.4021	2440.56	587.681	9.70782	94.2417	-5.45923
ENSG00000167566.17	453.486	0.551132	0.135928	4.0546	5.02212e-05	0.00034102	NCKAP5L	protein_coding	539.052	26.4906	701.75	367.919	11.7656	138.429	8.34954
ENSG00000118965.16	165.296	-0.817619	0.201663	-4.05438	5.02677e-05	0.000341161	WDR35	protein_coding	119.91	12.6181	159.217	210.682	30.2574	915.509	-3.91578
ENSG00000132321.17	40.766	-1.73938	0.429064	-4.05389	5.03722e-05	0.000341637	IQCA1	protein_coding	19.2586	10.5984	112.327	62.2735	23.6996	561.67	-2.34318
ENSG00000173898.15	186.649	-0.933484	0.230273	-4.05381	5.03893e-05	0.000341637	SPTBN2	protein_coding	128.807	29.4559	867.651	244.491	58.749	3451.44	-2.48938
ENSG00000184009.13	29491	0.507116	0.125152	4.05201	5.078e-05	0.000344109	ACTG1	protein_coding	34621.6	4215.67	1.77719e+07	24360.3	2840.47	8.0683e+06	2.85475
ENSG00000110852.5	44.9557	-1.38998	0.343232	-4.04968	5.1288e-05	0.000347374	CLEC2B	protein_coding	24.6527	3.98305	15.8647	65.2587	9.63166	92.7688	-5.50964
ENSG00000187091.14	122.358	0.893898	0.220743	4.04949	5.13295e-05	0.000347478	PLCD1	protein_coding	159.083	21.3284	454.901	85.6343	7.45833	55.6267	4.59714
ENSG00000125817.8	549.445	0.566461	0.139897	4.04914	5.14066e-05	0.000347822	CENPB	protein_coding	655.833	72.7241	5288.79	443.056	20.2181	408.773	3.98653
ENSG00000139146.14	417.788	-0.667025	0.164759	-4.04848	5.15518e-05	0.000348626	SINHCAF	protein_coding	323.682	29.1429	849.311	511.895	90.6129	8210.69	-2.79641
ENSG00000134531.10	2876.96	0.569448	0.140679	4.04785	5.16911e-05	0.000349389	EMP1	protein_coding	3438.29	407.507	166062	2315.63	374.474	140231	2.86877
ENSG00000151623.15	138.55	-0.940529	0.232368	-4.04758	5.17499e-05	0.000349531	NR3C2	protein_coding	94.8081	12.8847	166.016	182.292	43.0813	1856	-2.75138
ENSG00000172292.15	246.386	-0.770136	0.190274	-4.04751	5.17647e-05	0.000349531	CERS6	protein_coding	182.995	39.0629	1525.91	309.776	35.7655	1279.17	-3.38529
ENSG00000104856.15	70.55	1.10306	0.27262	4.04615	5.20676e-05	0.000351396	RELB	protein_coding	96.2364	12.1209	146.916	44.8636	2.16322	4.67951	5.90071
ENSG00000166428.14	110.152	0.966274	0.23885	4.04553	5.22058e-05	0.00035215	PLD4	protein_coding	145.8	18.928	358.271	74.5049	14.7341	217.094	4.20342
ENSG00000122483.18	166.73	-0.752224	0.185974	-4.04478	5.23731e-05	0.000353098	CCDC18	protein_coding	124.231	5.32771	28.3845	209.23	2.76879	7.66618	-20.0202
ENSG00000143742.14	949.128	-0.557584	0.137969	-4.04138	5.31386e-05	0.000358077	SRP9	protein_coding	768.684	104.967	11018	1129.57	101.672	10337.1	-3.49249
ENSG00000085415.16	266.936	-0.633042	0.1567	-4.03984	5.34877e-05	0.000360247	SEH1L	protein_coding	209.213	4.28654	18.3744	324.658	5.59806	31.3382	-23.1556
ENSG00000165732.14	1456.17	-0.589109	0.145842	-4.03937	5.35958e-05	0.000360791	DDX21	protein_coding	1164.01	134.093	17981.1	1748.32	301.816	91092.7	-2.50209
ENSG00000128274.17	109.438	0.896914	0.222051	4.03922	5.363e-05	0.000360838	A4GALT	protein_coding	142.278	1.57116	2.46854	76.5979	7.13751	50.9441	12.7095
ENSG00000101773.19	125.633	-0.870667	0.215651	-4.03739	5.40495e-05	0.000363476	RBBP8	protein_coding	88.9643	11.4644	131.431	162.303	11.925	142.207	-6.26984
ENSG00000108848.16	726.966	-0.553669	0.137157	-4.03674	5.41983e-05	0.000364292	LUC7L3	protein_coding	590.17	78.827	6213.69	863.761	25.0778	628.897	-4.67741
ENSG00000079459.14	1243.78	-0.742155	0.183928	-4.03503	5.45945e-05	0.000366769	FDFT1	protein_coding	929.63	194.459	37814.2	1557.93	403.948	163174	-1.98198
ENSG00000169291.10	1410.58	0.496624	0.12311	4.03398	5.48396e-05	0.000368229	SHE	protein_coding	1651.01	149.955	22486.6	1170.16	93.0961	8666.88	3.85279
ENSG00000163661.4	1004.09	-0.733462	0.181924	-4.0317	5.53753e-05	0.000371637	PTX3	protein_coding	753.75	201.484	40595.7	1254.42	228.256	52100.7	-2.32562
ENSG00000183826.19	266.685	0.636443	0.157868	4.03148	5.54263e-05	0.000371791	BTBD9	protein_coding	324.527	14.2819	203.972	208.844	5.57447	31.0748	10.6711
ENSG00000095752.7	9.72984	4.95633	1.22957	4.03095	5.55511e-05	0.00037244	IL11	protein_coding	18.9742	8.0016	64.0257	0.485436	0.8408	0.706945	3.24984
ENSG00000270647.7	680.761	-0.58363	0.144792	-4.03081	5.55856e-05	0.000372483	TAF15	protein_coding	544.877	46.6345	2174.77	816.644	118.533	14050.1	-3.01731
ENSG00000094916.16	2733.05	-0.455188	0.112986	-4.0287	5.60857e-05	0.000375644	CBX5	protein_coding	2306.27	231.716	53692.2	3159.82	101.013	10203.7	-4.7754
ENSG00000169255.15	170.194	-0.857766	0.212979	-4.02747	5.63804e-05	0.000377427	B3GALNT1	protein_coding	121.792	26.7039	713.1	218.596	26.9837	728.122	-3.60612
ENSG00000162599.18	1458.18	-0.667616	0.165798	-4.02668	5.6571e-05	0.000378512	NFIA	protein_coding	1126.71	141.143	19921.4	1789.66	425.827	181328	-2.08991
ENSG00000125741.6	248.993	0.677349	0.168252	4.0258	5.67826e-05	0.000379736	OPA3	protein_coding	306.244	20.7601	430.98	191.742	18.7148	350.242	5.79349
ENSG00000134323.13	13.2666	-3.01854	0.749968	-4.02489	5.70015e-05	0.000381007	MYCN	protein_coding	2.80688	1.38616	1.92144	23.7264	11.9097	141.842	-2.46742
ENSG00000120727.13	347.439	-0.609812	0.15153	-4.02437	5.7127e-05	0.000381653	PAIP2	protein_coding	275.549	27.9851	783.164	419.329	17.2429	297.316	-6.18594
ENSG00000163751.4	11.4536	-3.36742	0.836825	-4.02404	5.72072e-05	0.000381996	CPA3	protein_coding	2.01975	1.05575	1.11461	20.8875	9.64366	93.0002	-2.75047
ENSG00000073060.17	536.849	-0.697451	0.173353	-4.02329	5.7391e-05	0.00038303	SCARB1	protein_coding	408.689	72.3509	5234.65	665.009	125.003	15625.6	-2.50979
ENSG00000141179.14	153	0.815621	0.202733	4.02313	5.74297e-05	0.000383096	PCTP	protein_coding	195.269	22.972	527.712	110.732	12.0878	146.116	4.60562
ENSG00000122406.14	3225.57	-0.488373	0.121412	-4.02245	5.75964e-05	0.000384015	RPL5	protein_coding	2684.64	307.685	94669.9	3766.51	289.148	83606.7	-3.62362
ENSG00000149177.15	231.294	0.750981	0.186704	4.0223	5.76329e-05	0.000384065	PTPRJ	protein_coding	290.266	27.0949	734.134	172.323	32.2018	1036.96	3.96341
ENSG00000151967.18	84.8675	-1.08369	0.269513	-4.02092	5.79725e-05	0.000386133	SCHIP1	protein_coding	54.323	3.43984	11.8325	115.412	25.8657	669.035	-3.31091
ENSG00000175264.8	216.5	-0.843143	0.209833	-4.01817	5.86513e-05	0.000390458	CHST1	protein_coding	155.727	16.4576	270.853	277.273	70.853	5020.15	-2.36314
ENSG00000129595.14	378.681	0.673967	0.167798	4.01655	5.90573e-05	0.000392767	EPB41L4A	protein_coding	465.568	75.6938	5729.55	291.794	33.1001	1095.62	2.9747
ENSG00000165672.7	609.708	-0.611178	0.152163	-4.01659	5.90469e-05	0.000392767	PRDX3	protein_coding	482.979	58.5209	3424.7	736.438	101.812	10365.6	-3.05236
ENSG00000141458.13	535.071	0.580998	0.144668	4.01608	5.91751e-05	0.000393353	NPC1	protein_coding	641.094	88.1909	7777.63	429.048	15.4993	240.228	3.34902
ENSG00000145675.16	420.305	0.718848	0.179006	4.01577	5.92511e-05	0.000393661	PIK3R1	protein_coding	523.19	114.428	13093.7	317.42	30.4635	928.027	2.45751
ENSG00000197275.14	19.2418	-2.22777	0.554865	-4.01497	5.94523e-05	0.000394799	RAD54B	protein_coding	6.55844	2.83477	8.03591	31.9252	7.66788	58.7964	-4.3882
ENSG00000169116.11	8.20174	5.51035	1.37285	4.01381	5.97455e-05	0.000396547	PARM1	protein_coding	16.0135	7.96139	63.3837	0.389985	0.675474	0.456265	2.76533
ENSG00000139174.12	1119.57	0.648219	0.161584	4.01165	6.02959e-05	0.0004	PRICKLE1	protein_coding	1366.31	220.055	48424.1	872.826	162.855	26521.8	2.54928
ENSG00000085276.19	1021.79	-0.578524	0.14422	-4.0114	6.0359e-05	0.000400218	MECOM	protein_coding	820.631	141.415	19998.3	1222.95	83.6198	6992.27	-3.46326
ENSG00000151466.12	174.88	-0.805279	0.200772	-4.01092	6.04831e-05	0.00040084	SCLT1	protein_coding	127.826	24.6567	607.952	221.935	12.7557	162.708	-4.79419
[truncated: 18,074 more rows]

## Sheet: DEG padj<0.05
	baseMean	log2FoldChange	lfcSE	stat	pvalue	padj	gene_ids	gene_type	Flow_mean	Flow_sd	Flow_var	Static_mean	Static_sd	Static_var	Cohens_D
ENSG00000038945.15	7.68713	-5.38544	1.39114	-3.87124	0.000108285	0.0006735	MSR1	protein_coding	0.262379	0.454455	0.206529	15.1119	8.14104	66.2765	-2.57556
ENSG00000197261.12	40.8891	-4.10513	0.513912	-7.988	1.3714e-15	4.53076e-14	C6orf141	protein_coding	4.83602	3.02831	9.17066	76.9422	9.79431	95.9285	-9.9469
ENSG00000138435.16	15.1001	-4.08066	0.873842	-4.66979	3.01502e-06	2.71536e-05	CHRNA1	protein_coding	1.69581	2.28963	5.2424	28.5043	15.0357	226.072	-2.49279
ENSG00000186377.8	5.32844	-3.91169	1.33625	-2.92736	0.00341853	0.0137907	CYP4X1	protein_coding	0.620737	0.556519	0.309713	10.0361	4.90795	24.0879	-2.69575
ENSG00000153132.13	6.46027	-3.60775	1.13203	-3.18696	0.00143775	0.0065976	CLGN	protein_coding	0.944671	0.833089	0.694037	11.9759	3.95893	15.6731	-3.85612
ENSG00000196460.14	5.74981	-3.51064	1.19037	-2.9492	0.00318593	0.012951	RFX8	protein_coding	0.787138	1.36336	1.85876	10.7125	2.07212	4.29368	-5.65896
ENSG00000170323.9	279.798	-3.45322	0.248651	-13.8878	7.51327e-44	1.65893e-41	FABP4	protein_coding	46.8517	17.976	323.138	512.743	130.131	16934.1	-5.0155
ENSG00000186777.13	5.90117	-3.39716	1.16668	-2.91181	0.00359335	0.0143865	ZNF732	protein_coding	1.1022	1.28895	1.66139	10.7001	5.93305	35.2011	-2.23563
ENSG00000163751.4	11.4536	-3.36742	0.836825	-4.02404	5.72072e-05	0.000381996	CPA3	protein_coding	2.01975	1.05575	1.11461	20.8875	9.64366	93.0002	-2.75047
ENSG00000154639.19	95.3035	-3.3037	0.336281	-9.82422	8.8558e-23	5.30867e-21	CXADR	protein_coding	18.075	6.81627	46.4616	172.532	47.2039	2228.21	-4.57998
ENSG00000275152.5	14.6029	-3.17965	0.752335	-4.22638	2.37481e-05	0.000174786	CCL16	protein_coding	2.74533	2.3845	5.68586	26.4604	14.2538	203.171	-2.32068
ENSG00000185477.5	90.8722	-3.17565	0.293603	-10.8161	2.88787e-27	2.53368e-25	GPRIN3	protein_coding	18.2591	1.51472	2.29439	163.485	9.8433	96.8906	-20.6223
ENSG00000160867.15	6.40602	-3.14037	1.04991	-2.99108	0.00277994	0.0115704	FGFR4	protein_coding	1.24147	1.11304	1.23885	11.5706	3.36192	11.3025	-4.12482
ENSG00000178401.16	10.5052	-3.06004	0.825999	-3.70466	0.000211678	0.0012305	DNAJC22	protein_coding	2.12459	1.84035	3.38689	18.8858	5.42299	29.4089	-4.13915
ENSG00000134323.13	13.2666	-3.01854	0.749968	-4.02489	5.70015e-05	0.000381007	MYCN	protein_coding	2.80688	1.38616	1.92144	23.7264	11.9097	141.842	-2.46742
ENSG00000003137.9	13.487	-2.97171	0.69993	-4.24572	2.17892e-05	0.000161989	CYP26B1	protein_coding	3.12195	0.714517	0.510534	23.8521	2.46816	6.09179	-11.4096
ENSG00000152402.11	22.853	-2.85084	0.645557	-4.41609	1.00503e-05	8.07435e-05	GUCY1A2	protein_coding	5.75356	3.15511	9.9547	39.9524	24.7665	613.382	-1.93716
ENSG00000102466.17	32.6752	-2.81834	0.490481	-5.74607	9.13434e-09	1.25661e-07	FGF14	protein_coding	8.44673	5.45579	29.7656	56.9036	9.24093	85.3947	-6.38586
ENSG00000101115.13	6.36642	-2.76629	0.986777	-2.80336	0.00505725	0.019269	SALL4	protein_coding	1.56541	0.695518	0.483745	11.1674	2.67836	7.17359	-4.90726
ENSG00000091879.14	825.517	-2.72551	0.152339	-17.891	1.3853e-71	7.34097e-69	ANGPT2	protein_coding	218.193	35.3724	1251.2	1432.84	150.286	22585.8	-11.126
ENSG00000143228.13	120.6	-2.65547	0.254332	-10.441	1.61186e-25	1.24151e-23	NUF2	protein_coding	33.3384	10.2612	105.292	207.862	10.7914	116.454	-16.5746
ENSG00000182010.11	27.0078	-2.63643	0.532351	-4.95243	7.32919e-07	7.4007e-06	RTKN2	protein_coding	7.60119	6.3953	40.8998	46.4144	9.53694	90.9533	-4.78024
ENSG00000182177.15	6.3691	-2.62983	1.00068	-2.62804	0.00858778	0.0302582	ASB18	protein_coding	1.88047	1.65064	2.72463	10.8577	4.69133	22.0086	-2.55281
ENSG00000170681.7	15.1686	-2.6072	0.636259	-4.0977	4.17282e-05	0.000288978	CAVIN4	protein_coding	4.17147	1.19181	1.42042	26.1657	5.09759	25.9854	-5.9416
ENSG00000112297.18	405.775	-2.56229	0.2467	-10.3862	2.86417e-25	2.14376e-23	CRYBG1	protein_coding	116.558	41.2839	1704.36	694.993	237.605	56456.2	-3.39199
ENSG00000198535.5	14.1051	-2.55941	0.668322	-3.8296	0.000128351	0.000786853	C2CD4A	protein_coding	4.10104	1.14776	1.31736	24.1092	7.6492	58.5102	-3.65823
ENSG00000198885.10	21.5174	-2.51125	0.552079	-4.54871	5.39759e-06	4.59263e-05	ITPRIPL1	protein_coding	6.26163	2.78207	7.73992	36.7732	10.9179	119.2	-3.82983
ENSG00000196421.9	82.5201	-2.50327	0.289891	-8.63522	5.86161e-18	2.48893e-16	C20orf204	protein_coding	24.3194	6.47317	41.9019	140.721	10.4573	109.356	-13.3849
ENSG00000133110.15	140.043	-2.49322	0.314814	-7.91965	2.38171e-15	7.60311e-14	POSTN	protein_coding	42.4418	11.5481	133.359	237.644	116.545	13582.7	-2.35714
ENSG00000160117.16	14.0512	-2.47513	0.659698	-3.75191	0.000175492	0.00103146	ANKLE1	protein_coding	4.23302	1.81913	3.30924	23.8693	6.63088	43.9686	-4.03874
ENSG00000118407.15	113.554	-2.46387	0.288224	-8.54846	1.24743e-17	5.1164e-16	FILIP1	protein_coding	34.5809	13.3231	177.504	192.527	41.2073	1698.04	-5.15774
ENSG00000166743.10	12.0272	-2.43934	0.740226	-3.29539	0.000982835	0.00472788	ACSM1	protein_coding	3.8658	2.16527	4.68841	20.1887	10.129	102.597	-2.22865
ENSG00000165983.15	20.5266	-2.43362	0.617579	-3.94058	8.12842e-05	0.000520471	PTER	protein_coding	6.28876	4.70903	22.175	34.7643	15.3846	236.686	-2.50296
ENSG00000140451.13	52.2757	-2.40902	0.374511	-6.43244	1.25575e-10	2.24813e-09	PIF1	protein_coding	16.0213	8.62563	74.4015	88.5301	11.0589	122.299	-7.31145
ENSG00000066279.19	884.538	-2.39082	0.173642	-13.7687	3.93461e-43	8.40737e-41	ASPM	protein_coding	282.611	78.9396	6231.46	1486.47	78.9909	6239.57	-15.2454
ENSG00000128606.13	114.567	-2.37099	0.264876	-8.95129	3.51338e-19	1.65995e-17	LRRC17	protein_coding	36.6058	8.93965	79.9174	192.529	35.6013	1267.46	-6.00732
ENSG00000138778.14	460.542	-2.36735	0.195019	-12.1391	6.55748e-34	8.77509e-32	CENPE	protein_coding	149.032	42.4952	1805.85	772.051	107.051	11459.8	-7.64983
ENSG00000276409.5	39.2408	-2.35823	0.426205	-5.5331	3.14624e-08	4.0233e-07	CCL14	protein_coding	12.7663	3.86946	14.9727	65.7152	23.3929	547.227	-3.1581
ENSG00000138378.19	10.8649	-2.35607	0.794642	-2.96494	0.00302741	0.0124132	STAT4	protein_coding	3.3932	1.84246	3.39464	18.3366	10.9069	118.961	-1.91052
ENSG00000109674.4	38.3695	-2.34707	0.395507	-5.93434	2.95024e-09	4.33794e-08	NEIL3	protein_coding	12.5671	2.50888	6.29448	64.1719	7.30572	53.3735	-9.44788
ENSG00000116132.12	11.0363	-2.34624	0.807349	-2.90611	0.00365954	0.0146117	PRRX1	protein_coding	3.5236	2.08853	4.36197	18.549	12.6395	159.756	-1.65868
ENSG00000198542.15	39.8598	-2.34335	0.38621	-6.06756	1.29867e-09	2.01698e-08	ITGBL1	protein_coding	13.1518	1.69156	2.86139	66.5678	7.19914	51.8276	-10.2149
ENSG00000110675.13	52.4142	-2.33369	0.426199	-5.47559	4.36061e-08	5.44481e-07	ELMOD1	protein_coding	17.5064	4.06162	16.4968	87.322	48.2655	2329.56	-2.03844
ENSG00000132182.13	14.7073	-2.33213	0.622609	-3.74575	0.000179859	0.00105479	NUP210	protein_coding	4.73065	1.96961	3.87938	24.6839	1.82829	3.34264	-10.5003
ENSG00000080986.13	137.658	-2.324	0.230982	-10.0614	8.18224e-24	5.47466e-22	NDC80	protein_coding	45.8345	8.99201	80.8563	229.482	18.7331	350.927	-12.4988
ENSG00000175874.10	13.8532	-2.32033	0.704471	-3.29373	0.00098869	0.00474716	CREG2	protein_coding	4.34674	4.47447	20.0209	23.3597	7.24391	52.4743	-3.15799
ENSG00000186603.7	10.7784	-2.31433	0.73528	-3.14754	0.00164649	0.00741927	HPDL	protein_coding	3.58515	0.940739	0.88499	17.9717	6.50357	42.2964	-3.09616
ENSG00000077092.20	233.033	-2.3003	0.217421	-10.5799	3.69202e-26	2.9465e-24	RARB	protein_coding	79.2975	17.5936	309.534	386.769	77.3351	5980.72	-5.48259
ENSG00000253250.3	6.50532	-2.28164	0.939411	-2.4288	0.0151489	0.0478753	C8orf88	protein_coding	2.12459	1.84035	3.38689	10.8861	2.02577	4.10376	-4.52722
ENSG00000197635.11	72.2308	-2.26694	0.360362	-6.29072	3.15998e-10	5.33293e-09	DPP4	protein_coding	24.2338	12.794	163.687	120.228	35.3135	1247.04	-3.61441
ENSG00000134242.16	13.5449	-2.26405	0.851195	-2.65985	0.00781762	0.027946	PTPN22	protein_coding	4.83602	3.02831	9.17066	22.2537	18.6241	346.857	-1.30546
ENSG00000051341.15	135.942	-2.23755	0.246039	-9.09427	9.52276e-20	4.68987e-18	POLQ	protein_coding	47.6644	16.1003	259.221	224.219	16.5696	274.551	-10.8072
ENSG00000197275.14	19.2418	-2.22777	0.554865	-4.01497	5.94523e-05	0.000394799	RAD54B	protein_coding	6.55844	2.83477	8.03591	31.9252	7.66788	58.7964	-4.3882
ENSG00000133101.10	16.1721	-2.22683	0.829123	-2.68576	0.00723644	0.0261151	CCNA1	protein_coding	5.84954	4.06933	16.5594	26.4947	21.9916	483.629	-1.30547
ENSG00000146410.12	28.1042	-2.22092	0.457576	-4.85368	1.21193e-06	1.17452e-05	MTFR2	protein_coding	9.86505	2.96644	8.79975	46.3433	7.60731	57.8712	-6.31801
ENSG00000136492.10	128.639	-2.21983	0.233462	-9.50828	1.93832e-21	1.07895e-19	BRIP1	protein_coding	45.5288	10.115	102.314	211.749	4.47716	20.045	-21.2511
ENSG00000142731.11	149.249	-2.21807	0.234107	-9.47462	2.67736e-21	1.46569e-19	PLK4	protein_coding	52.5938	8.90838	79.3593	245.904	43.193	1865.63	-6.19884
ENSG00000196584.4	70.0642	-2.21238	0.318955	-6.93632	4.02452e-12	8.9608e-11	XRCC2	protein_coding	24.5312	8.09371	65.5081	115.597	21.607	466.864	-5.58167
ENSG00000163808.17	124.005	-2.21037	0.240127	-9.20498	3.41726e-20	1.72793e-18	KIF15	protein_coding	43.7094	10.7311	115.157	204.3	3.09223	9.56188	-20.3361
ENSG00000108984.16	160.435	-2.20539	0.211313	-10.4366	1.68728e-25	1.29208e-23	MAP2K6	protein_coding	57.0443	5.74805	33.0401	263.826	23.9639	574.27	-11.8665
ENSG00000112742.10	165.705	-2.2019	0.213619	-10.3076	6.50952e-25	4.66152e-23	TTK	protein_coding	58.6363	11.3581	129.006	272.774	16.4481	270.539	-15.1504
ENSG00000163554.15	15.767	-2.18085	0.821038	-2.65621	0.00790255	0.0282039	SPTA1	protein_coding	5.76086	7.16702	51.3662	25.7731	25.0522	627.612	-1.08613
ENSG00000126787.13	474.501	-2.17631	0.169716	-12.8233	1.2148e-37	1.939e-35	DLGAP5	protein_coding	172.303	38.6532	1494.07	776.699	61.64	3799.49	-11.748
ENSG00000117724.15	975.04	-2.16124	0.166253	-12.9997	1.22772e-38	2.08523e-36	CENPF	protein_coding	355.668	89.6931	8044.85	1594.41	111.162	12356.9	-12.2649
ENSG00000035499.13	83.2933	-2.15718	0.280481	-7.69099	1.46003e-14	4.20489e-13	DEPDC1B	protein_coding	30.6525	5.90297	34.845	135.934	18.3614	337.142	-7.71976
ENSG00000157404.17	296.966	-2.15292	0.236763	-9.09314	9.62191e-20	4.72115e-18	KIT	protein_coding	109.772	26.4069	697.324	484.161	168.538	28404.9	-3.10366
ENSG00000197299.13	101.208	-2.15003	0.272919	-7.87792	3.32871e-15	1.04006e-13	BLM	protein_coding	36.6345	13.4122	179.887	165.781	5.9188	35.0322	-12.4583
ENSG00000024526.17	216.859	-2.14398	0.200163	-10.7111	9.02364e-27	7.51857e-25	DEPDC1	protein_coding	80.2751	19.7559	390.294	353.444	15.3607	235.951	-15.4374
ENSG00000118193.12	188.011	-2.13984	0.208328	-10.2715	9.47625e-25	6.69721e-23	KIF14	protein_coding	69.675	15.5355	241.353	306.348	25.1697	633.516	-11.316
ENSG00000101265.16	556.155	-2.13888	0.188754	-11.3316	9.15618e-30	1.0457e-27	RASSF2	protein_coding	206.231	30.816	949.625	906.08	236.609	55983.6	-4.14798
ENSG00000156509.14	12.5348	-2.13645	0.704933	-3.03071	0.00243977	0.0103299	FBXO43	protein_coding	4.41558	4.02251	16.1806	20.654	3.03077	9.18558	-4.55964
ENSG00000169679.15	287.443	-2.13334	0.210017	-10.1579	3.05563e-24	2.09746e-22	BUB1	protein_coding	106.514	35.4513	1256.79	468.371	23.745	563.825	-11.9934
ENSG00000169129.16	8.97903	-2.11844	0.841104	-2.51864	0.011781	0.0390381	AFAP1L2	protein_coding	3.3499	2.04583	4.18543	14.6082	9.98611	99.7223	-1.56193
ENSG00000138182.15	247.065	-2.11641	0.188782	-11.2108	3.60753e-29	3.79307e-27	KIF20B	protein_coding	92.1134	18.0101	324.365	402.017	24.8015	615.112	-14.2988
ENSG00000156970.13	234.167	-2.1135	0.195886	-10.7894	3.8623e-27	3.32258e-25	BUB1B	protein_coding	87.5059	19.0193	361.732	380.829	28.7297	825.398	-12.0396
ENSG00000187553.10	12.0211	-2.11177	0.672473	-3.14031	0.00168772	0.00757671	CYP26C1	protein_coding	4.37229	1.88985	3.57152	19.6699	2.39765	5.74871	-7.08641
ENSG00000169607.13	148.767	-2.11038	0.25321	-8.33451	7.78192e-17	2.95401e-15	CKAP2L	protein_coding	55.6573	18.9632	359.602	241.876	38.5802	1488.43	-6.12609
ENSG00000106809.11	8.59637	-2.10028	0.819413	-2.56316	0.0103725	0.0351896	OGN	protein_coding	3.13082	1.39104	1.93498	14.0619	6.35765	40.4197	-2.37535
ENSG00000117650.13	73.1863	-2.09988	0.32305	-6.50017	8.02294e-11	1.50549e-09	NEK2	protein_coding	27.3923	12.9379	167.39	118.98	3.89887	15.2012	-9.58548
ENSG00000185860.14	15.6795	-2.09676	0.637476	-3.28916	0.00100488	0.00481295	CCDC190	protein_coding	6.17348	3.34221	11.1704	25.1855	10.2449	104.958	-2.49502
ENSG00000132031.13	25.0741	-2.09484	0.500165	-4.18831	2.81045e-05	0.000202683	MATN3	protein_coding	9.75134	3.5599	12.6729	40.3968	14.9	222.011	-2.82905
ENSG00000121895.8	8.06397	-2.08938	0.848999	-2.46099	0.0138553	0.0445091	TMEM156	protein_coding	3.06039	1.07669	1.15926	13.0675	7.99438	63.9102	-1.75443
ENSG00000139618.18	265.581	-2.08815	0.193249	-10.8055	3.2423e-27	2.80745e-25	BRCA2	protein_coding	100.712	22.3787	500.807	430.449	42.4096	1798.57	-9.72473
ENSG00000120337.10	105.382	-2.08556	0.326044	-6.39657	1.5891e-10	2.78103e-09	TNFSF18	protein_coding	40.168	9.68773	93.8521	170.596	72.7577	5293.69	-2.513
ENSG00000121621.7	106.788	-2.0855	0.242183	-8.61125	7.2267e-18	3.03934e-16	KIF18A	protein_coding	40.577	4.16354	17.3351	172.999	8.32445	69.2965	-20.1205
ENSG00000067715.15	91.0162	-2.08363	0.386151	-5.39589	6.81848e-08	8.24942e-07	SYT1	protein_coding	35.3179	20.0521	402.087	146.715	56.1262	3150.15	-2.64324
ENSG00000080644.16	8.64124	-2.0806	0.79159	-2.62838	0.00857935	0.0302366	CHRNA3	protein_coding	3.26122	2.06013	4.24413	14.0213	1.79332	3.216	-5.57128
ENSG00000106511.6	111.435	-2.08037	0.85904	-2.42173	0.0154467	0.0486306	MEOX2	protein_coding	42.5154	29.933	895.985	180.355	115.134	13255.9	-1.63864
ENSG00000128641.19	519.411	-2.06566	0.164035	-12.5928	2.31217e-36	3.52088e-34	MYO1B	protein_coding	199.006	42.9774	1847.06	839.816	52.9542	2804.15	-13.2881
ENSG00000203995.11	19.0031	-2.06457	0.536692	-3.84684	0.000119652	0.000739687	ZYG11A	protein_coding	7.26629	2.32371	5.39964	30.7399	3.92754	15.4256	-7.27445
ENSG00000137812.21	459.131	-2.06319	0.184847	-11.1616	6.28373e-29	6.38511e-27	KNL1	protein_coding	177.246	47.2647	2233.95	741.016	80.7254	6516.59	-8.52313
ENSG00000111247.15	72.4523	-2.06155	0.289013	-7.13308	9.81467e-13	2.33857e-11	RAD51AP1	protein_coding	28.0897	4.02193	16.1759	116.815	11.8654	140.788	-10.0153
ENSG00000137463.5	73.6687	-2.04618	0.287748	-7.11103	1.15179e-12	2.71995e-11	MGARP	protein_coding	28.8409	1.22148	1.49202	118.497	16.7772	281.474	-7.53747
ENSG00000072571.20	159.911	-2.04122	0.254435	-8.02257	1.03558e-15	3.49093e-14	HMMR	protein_coding	62.0509	24.147	583.076	257.771	33.0993	1095.56	-6.75573
ENSG00000121966.8	271.52	-2.04009	0.241619	-8.44341	3.08212e-17	1.21886e-15	CXCR4	protein_coding	105.94	23.5161	553.008	437.1	142.916	20425	-3.23349
ENSG00000189057.11	125.51	-2.03729	0.239164	-8.51839	1.61793e-17	6.51499e-16	FAM111B	protein_coding	48.8855	7.91341	62.622	202.135	30.0387	902.326	-6.97691
ENSG00000139734.19	305.988	-2.01338	0.185863	-10.8326	2.41197e-27	2.13025e-25	DIAPH3	protein_coding	121.857	21.99	483.56	490.118	71.5954	5125.9	-6.9536
ENSG00000077522.15	14.3862	-2.01148	0.762428	-2.63825	0.00833354	0.0295273	ACTN2	protein_coding	5.88397	5.56764	30.9986	22.8884	13.9549	194.74	-1.60057
ENSG00000181544.16	68.1627	-2.00615	0.306611	-6.54299	6.02995e-11	1.15108e-09	FANCB	protein_coding	27.5384	7.42565	55.1402	108.787	14.01	196.28	-7.24655
ENSG00000150540.14	40.644	-2.00336	0.381636	-5.24939	1.52602e-07	1.73832e-06	HNMT	protein_coding	16.328	4.82157	23.2475	64.96	11.0476	122.05	-5.70569
ENSG00000165480.16	108.083	-1.99954	0.282322	-7.08248	1.41593e-12	3.30251e-11	SKA3	protein_coding	42.6427	17.6239	310.604	173.524	24.8967	619.844	-6.06802
ENSG00000146281.6	87.5138	-1.99748	0.282504	-7.0706	1.54262e-12	3.58537e-11	PM20D2	protein_coding	35.0848	2.43883	5.94788	139.943	35.3778	1251.59	-4.18173
ENSG00000138180.16	314.42	-1.99187	0.196455	-10.139	3.70728e-24	2.53165e-22	CEP55	protein_coding	127.065	38.3018	1467.03	501.775	44.8106	2007.99	-8.98943
ENSG00000131747.15	1130.67	-1.99037	0.160197	-12.4245	1.92468e-35	2.77154e-33	TOP2A	protein_coding	454.872	110.951	12310.2	1806.47	82.979	6885.52	-13.7963
ENSG00000127083.8	7.9824	-1.99022	0.805716	-2.47012	0.0135067	0.0436005	OMD	protein_coding	3.13082	1.39104	1.93498	12.834	1.0192	1.03876	-7.9575
ENSG00000188158.17	10.9301	-1.98991	0.702529	-2.8325	0.00461859	0.017818	NHS	protein_coding	4.48653	1.60907	2.58911	17.3737	4.99671	24.9671	-3.47186
ENSG00000148773.14	1964.37	-1.97883	0.155473	-12.7278	4.14249e-37	6.5333e-35	MKI67	protein_coding	794.174	180.515	32585.7	3134.56	274.519	75360.5	-10.0739
ENSG00000115163.15	57.9102	-1.97059	0.334603	-5.88933	3.87756e-09	5.62649e-08	CENPA	protein_coding	23.0523	8.70805	75.8302	92.7681	10.0139	100.279	-7.42942
ENSG00000138160.7	412.235	-1.96776	0.175248	-11.2284	2.95707e-29	3.13402e-27	KIF11	protein_coding	168.569	40.9203	1674.47	655.901	51.1056	2611.78	-10.5269
ENSG00000129810.15	75.5568	-1.9557	0.296869	-6.58776	4.46522e-11	8.59815e-10	SGO1	protein_coding	31.0124	10.3375	106.865	120.101	11.1311	123.901	-8.29379
ENSG00000100526.21	68.062	-1.95188	0.305833	-6.38218	1.74582e-10	3.03526e-09	CDKN3	protein_coding	27.8633	7.39881	54.7424	108.261	15.6797	245.853	-6.55792
ENSG00000165071.15	11.6553	-1.94121	0.74126	-2.6188	0.00882398	0.0309096	TMEM71	protein_coding	4.968	3.45179	11.9148	18.3425	9.91711	98.3491	-1.80126
ENSG00000168843.14	33.3691	-1.93831	0.540193	-3.58818	0.000332995	0.00183431	FSTL5	protein_coding	13.6182	9.32493	86.9544	53.1201	31.6321	1000.59	-1.69399
ENSG00000166145.15	23.9475	-1.93288	0.47288	-4.08746	4.36128e-05	0.000300153	SPINT1	protein_coding	9.83792	1.10982	1.23171	38.0571	6.55695	42.9936	-6.00102
ENSG00000104953.20	9.88446	-1.93244	0.7601	-2.54235	0.011011	0.0368928	TLE6	protein_coding	3.97951	3.00959	9.05763	15.7894	4.36035	19.0126	-3.15238
ENSG00000189184.12	25.8128	-1.93024	0.462372	-4.17465	2.98439e-05	0.000213946	PCDH18	protein_coding	10.5906	3.35104	11.2295	41.0349	5.24545	27.5147	-6.91699
ENSG00000109805.10	427.426	-1.92915	0.166672	-11.5745	5.54775e-31	6.80524e-29	NCAPG	protein_coding	177.873	36.6951	1346.53	676.98	35.3464	1249.37	-13.8537
ENSG00000170522.10	179.148	-1.92724	0.230031	-8.37818	5.37516e-17	2.07006e-15	ELOVL6	protein_coding	75.3905	22.0573	486.526	282.905	40.1301	1610.42	-6.4087
ENSG00000175322.12	30.5881	-1.90843	0.45883	-4.15934	3.19167e-05	0.000227207	ZNF519	protein_coding	12.6521	6.022	36.2644	48.5241	13.8887	192.896	-3.3512
ENSG00000168078.10	138.5	-1.90231	0.237194	-8.02009	1.0567e-15	3.55307e-14	PBK	protein_coding	58.7876	15.6622	245.305	218.213	28.7046	823.953	-6.89495
ENSG00000151725.12	131.987	-1.89954	0.237498	-7.99813	1.26328e-15	4.19438e-14	CENPU	protein_coding	56.0929	11.4686	131.53	207.881	32.6298	1064.7	-6.20649
ENSG00000170312.17	286.318	-1.89594	0.207631	-9.1313	6.76817e-20	3.3634e-18	CDK1	protein_coding	121.11	37.8954	1436.06	451.527	34.7917	1210.46	-9.08321
ENSG00000164932.13	141.838	-1.89512	0.25494	-7.43361	1.0567e-13	2.78313e-12	CTHRC1	protein_coding	60.039	19.5075	380.542	223.638	40.8498	1668.71	-5.11091
ENSG00000171320.15	102.827	-1.895	0.248043	-7.63982	2.17528e-14	6.2242e-13	ESCO2	protein_coding	43.6995	5.82234	33.8997	161.955	17.652	311.594	-8.9974
ENSG00000184661.14	197.437	-1.89414	0.201761	-9.38803	6.11355e-21	3.26582e-19	CDCA2	protein_coding	82.8743	16.0882	258.83	312	29.8252	889.542	-9.56199
ENSG00000091651.9	81.7101	-1.88677	0.276704	-6.81872	9.18521e-12	1.95951e-10	ORC6	protein_coding	35.0957	9.40361	88.4278	128.325	8.05827	64.9356	-10.6464
ENSG00000035664.11	18.0854	-1.88614	0.564772	-3.33964	0.000838865	0.0041252	DAPK2	protein_coding	7.53024	4.291	18.4127	28.6406	5.17114	26.7407	-4.44288
ENSG00000198826.11	234.534	-1.88175	0.181881	-10.346	4.3629e-25	3.17581e-23	ARHGAP11A	protein_coding	99.6676	14.1111	199.122	369.4	17.5184	306.895	-16.9576
ENSG00000102452.18	74.3798	-1.87452	0.358244	-5.23253	1.67209e-07	1.88366e-06	NALCN	protein_coding	32.2314	11.7639	138.388	116.528	48.6425	2366.09	-2.38214
ENSG00000138587.6	11.59	-1.86789	0.670244	-2.78688	0.00532185	0.0201555	MNS1	protein_coding	5.01129	1.59626	2.54805	18.1688	3.97974	15.8383	-4.33951
ENSG00000013297.12	769.191	-1.85973	0.720802	-2.58008	0.00987765	0.0338399	CLDN11	protein_coding	332.129	222.971	49716	1206.25	660.67	436485	-1.77288
ENSG00000163507.15	201.09	-1.85828	0.195036	-9.5279	1.60504e-21	9.04833e-20	CIP2A	protein_coding	86.893	13.8081	190.663	315.287	25.6285	656.821	-11.0952
ENSG00000144395.18	41.456	-1.85432	0.367651	-5.04369	4.56638e-07	4.78982e-06	CCDC150	protein_coding	18.0238	2.94421	8.66837	64.8881	10.4472	109.144	-6.10605
ENSG00000100629.17	80.6385	-1.85241	0.278571	-6.64967	2.93757e-11	5.82589e-10	CEP128	protein_coding	34.7457	8.89603	79.1393	126.531	7.01395	49.1955	-11.4582
ENSG00000135451.13	115.429	-1.84111	0.294691	-6.24761	4.16777e-10	6.93651e-09	TROAP	protein_coding	49.7457	24.9347	621.741	181.113	18.3921	338.269	-5.99603
ENSG00000006634.8	141.444	-1.83818	0.215762	-8.51947	1.60286e-17	6.47399e-16	DBF4	protein_coding	61.3801	8.56178	73.304	221.509	13.614	185.341	-14.081
ENSG00000186193.9	104.902	-1.82851	0.251654	-7.26596	3.70409e-13	9.20671e-12	SAPCD2	protein_coding	45.9211	7.97129	63.5414	163.882	22.596	510.578	-6.96229
ENSG00000154839.10	118.033	-1.82202	0.258645	-7.04446	1.86188e-12	4.30474e-11	SKA1	protein_coding	51.527	15.8649	251.694	184.538	27.9794	782.848	-5.84828
ENSG00000152253.9	52.3295	-1.81866	0.342611	-5.30823	1.10694e-07	1.2909e-06	SPC25	protein_coding	22.7467	7.37678	54.4169	81.9124	11.488	131.974	-6.12876
ENSG00000164687.11	344.678	-1.8144	0.181563	-9.99323	1.6317e-23	1.05965e-21	FABP5	protein_coding	151.958	35.6178	1268.63	537.398	39.0831	1527.49	-10.3085
ENSG00000196569.14	169.844	-1.80943	0.265948	-6.80372	1.01952e-11	2.16798e-10	LAMA2	protein_coding	75.9773	33.047	1092.11	263.712	35.9134	1289.78	-5.44
ENSG00000123119.12	12.36	-1.79028	0.643807	-2.78076	0.00542312	0.0204688	NECAB1	protein_coding	5.4745	1.44218	2.07987	19.2455	4.20154	17.653	-4.38414
ENSG00000154040.21	21.1799	-1.78839	0.493651	-3.62278	0.000291458	0.00163681	CABYR	protein_coding	9.38358	2.19607	4.82272	32.9762	2.27027	5.15412	-10.5632
ENSG00000121152.10	149.976	-1.78464	0.235589	-7.57525	3.58429e-14	1.00603e-12	NCAPH	protein_coding	66.8937	21.393	457.66	233.058	13.542	183.386	-9.28128
ENSG00000276368.2	192.149	-1.78405	0.278009	-6.41725	1.38761e-10	2.46753e-09	H2AC14	protein_coding	85.494	47.3544	2242.44	298.805	39.62	1569.74	-4.88586
ENSG00000089041.17	20.1603	-1.77667	0.579701	-3.06481	0.0021781	0.00939304	P2RX7	protein_coding	9.1666	6.54877	42.8864	31.1541	11.4324	130.7	-2.36011
ENSG00000161267.12	28.6068	-1.77598	0.435542	-4.07762	4.54994e-05	0.000312319	BDH1	protein_coding	12.6881	4.62232	21.3658	44.5254	0.589463	0.347467	-9.66248
ENSG00000123219.13	129.31	-1.77472	0.226221	-7.84507	4.32713e-15	1.33939e-13	CENPK	protein_coding	58.3656	7.84861	61.6006	200.255	22.1914	492.459	-8.52486
ENSG00000099194.6	3444.68	-1.77459	0.164859	-10.7643	5.07383e-27	4.33665e-25	SCD	protein_coding	1557.28	216.63	46928.7	5332.08	1291.7	1.66848e+06	-4.07591
ENSG00000186088.16	18.5403	-1.77418	0.548495	-3.23464	0.00121797	0.00570971	GSAP	protein_coding	8.42275	4.76907	22.744	28.6579	1.52882	2.33728	-5.71407
ENSG00000164109.14	163.685	-1.77088	0.253704	-6.98009	2.94983e-12	6.64616e-11	MAD2L1	protein_coding	74.1026	26.0944	680.918	253.267	47.0431	2213.05	-4.70997
ENSG00000147883.12	41.4124	-1.76753	0.443014	-3.98977	6.61361e-05	0.000434393	CDKN2B	protein_coding	19.3097	12.2046	148.953	63.5152	18.0074	324.268	-2.87382
ENSG00000145386.11	374.774	-1.76536	0.192606	-9.16562	4.92624e-20	2.47208e-18	CCNA2	protein_coding	170.073	42.8199	1833.55	579.474	81.0922	6575.95	-6.31363
ENSG00000118473.23	247.357	-1.7624	0.218903	-8.05109	8.20586e-16	2.82367e-14	SGIP1	protein_coding	112.168	22.862	522.671	382.545	89.5226	8014.3	-4.13841
ENSG00000198889.5	25.7189	-1.76166	0.546602	-3.22292	0.00126889	0.00592537	DCAF12L1	protein_coding	12.1044	8.1455	66.3492	39.3333	21.1111	445.677	-1.70176
ENSG00000156802.13	322.839	-1.75717	0.172887	-10.1637	2.87975e-24	1.98703e-22	ATAD2	protein_coding	147.909	27.4023	750.887	497.769	40.0275	1602.2	-10.1997
ENSG00000128596.17	15.2781	-1.75417	0.578001	-3.03489	0.0024062	0.0102259	CCDC136	protein_coding	6.99661	2.38258	5.67669	23.5596	1.12601	1.26791	-8.88854
ENSG00000146376.11	936.469	-1.74957	0.154477	-11.3258	9.7776e-30	1.10713e-27	ARHGAP18	protein_coding	430.782	98.0579	9615.36	1442.16	79.7353	6357.72	-11.317
ENSG00000065328.17	129.689	-1.74955	0.221204	-7.90921	2.59032e-15	8.20969e-14	MCM10	protein_coding	59.2049	9.18555	84.3744	200.173	0.749149	0.561224	-21.6316
ENSG00000145911.6	254.464	-1.74467	0.255839	-6.81941	9.14163e-12	1.95336e-10	N4BP3	protein_coding	116.248	53.446	2856.48	392.68	53.822	2896.8	-5.15401
ENSG00000132321.17	40.766	-1.73938	0.429064	-4.05389	5.03722e-05	0.000341637	IQCA1	protein_coding	19.2586	10.5984	112.327	62.2735	23.6996	561.67	-2.34318
ENSG00000128833.13	193.564	-1.73912	0.223616	-7.77725	7.41162e-15	2.21646e-13	MYO5C	protein_coding	88.3305	19.6995	388.072	298.797	59.8681	3584.19	-4.72258
ENSG00000011426.11	764.794	-1.73875	0.161926	-10.7379	6.75398e-27	5.73569e-25	ANLN	protein_coding	353.123	74.1647	5500.4	1176.47	132.786	17632.2	-7.65567
ENSG00000132436.13	261.624	-1.73865	0.175645	-9.89866	4.21894e-23	2.64893e-21	FIGNL1	protein_coding	120.643	6.36685	40.5367	402.606	46.4019	2153.14	-8.51375
ENSG00000152128.13	16.0243	-1.73774	0.642945	-2.70278	0.00687627	0.0250472	TMEM163	protein_coding	7.53806	3.20599	10.2784	24.5105	16.3311	266.705	-1.44222
ENSG00000123080.12	43.6838	-1.73287	0.360704	-4.80412	1.55431e-06	1.46663e-05	CDKN2C	protein_coding	20.0269	4.44724	19.7779	67.3408	11.1613	124.574	-5.56919
ENSG00000137807.16	291.506	-1.73273	0.176032	-9.84331	7.32635e-23	4.43194e-21	KIF23	protein_coding	135.045	20.9332	438.201	447.967	43.9572	1932.23	-9.08946
ENSG00000171241.9	271.391	-1.72661	0.204659	-8.43651	3.2696e-17	1.28533e-15	SHCBP1	protein_coding	125.487	29.5827	875.137	417.295	72.4594	5250.36	-5.2728
ENSG00000164104.12	333.635	-1.72414	0.18594	-9.27256	1.81739e-20	9.44188e-19	HMGB2	protein_coding	154.567	38.982	1519.59	512.703	30.1145	906.885	-10.2819
ENSG00000172260.15	148.606	-1.71729	0.279432	-6.14566	7.96336e-10	1.26954e-08	NEGR1	protein_coding	70.1528	20.9607	439.353	227.059	82.0086	6725.41	-2.62152
ENSG00000113810.16	951.94	-1.71497	0.152083	-11.2765	1.71399e-29	1.89225e-27	SMC4	protein_coding	444.255	86.205	7431.31	1459.62	116.227	13508.7	-9.92318
ENSG00000172031.7	37.1403	-1.71404	0.415094	-4.12928	3.63906e-05	0.000256301	EPHX4	protein_coding	17.1418	8.30497	68.9725	57.1388	10.7336	115.211	-4.1679
ENSG00000183598.4	69.5923	-1.7121	0.321152	-5.33111	9.76132e-08	1.15154e-06	H3C13	protein_coding	32.148	13.4243	180.211	107.037	17.4063	302.978	-4.81807
ENSG00000205502.4	23.766	-1.71154	0.502507	-3.406	0.000659211	0.00333823	C2CD4B	protein_coding	10.9579	4.86862	23.7035	36.5741	12.0624	145.5	-2.785
ENSG00000163535.18	170.565	-1.71098	0.216056	-7.91912	2.39199e-15	7.61756e-14	SGO2	protein_coding	79.706	18.8979	357.13	261.423	24.7599	613.055	-8.25057
ENSG00000213694.7	243.465	-1.7103	0.204351	-8.36943	5.78998e-17	2.21693e-15	S1PR3	protein_coding	114.721	22.214	493.461	372.209	65.4159	4279.25	-5.27096
ENSG00000157456.8	221.039	-1.7093	0.216968	-7.87809	3.32431e-15	1.04006e-13	CCNB2	protein_coding	103.145	32.9347	1084.69	338.933	17.5392	307.623	-8.93649
ENSG00000198901.14	25.6458	-1.70744	0.445387	-3.8336	0.000126279	0.000775231	PRC1	protein_coding	12.0768	0.450963	0.203367	39.2149	4.70902	22.1748	-8.11302
ENSG00000144354.15	126.576	-1.70707	0.251001	-6.80103	1.03871e-11	2.20526e-10	CDCA7	protein_coding	58.7949	19.5941	383.928	194.358	18.7616	351.998	-7.06706
ENSG00000092621.13	193.342	-1.70364	0.22396	-7.60689	2.80775e-14	7.9651e-13	PHGDH	protein_coding	89.9481	24.128	582.163	296.736	53.5217	2864.58	-4.98123
ENSG00000111799.22	862.295	-1.70153	0.484322	-3.51322	0.000442711	0.00236398	COL12A1	protein_coding	405.852	195.216	38109.1	1318.74	311.193	96841.1	-3.51435
ENSG00000186871.7	64.0809	-1.69797	0.298199	-5.69408	1.24042e-08	1.68199e-07	ERCC6L	protein_coding	30.4501	4.65829	21.6997	97.7116	11.47	131.562	-7.68362
ENSG00000198814.14	31.9352	-1.69351	0.403702	-4.19494	2.72949e-05	0.000197705	GK	protein_coding	14.8925	2.86554	8.2113	48.9779	3.37016	11.358	-10.8967
ENSG00000116191.19	342.27	-1.69283	0.17295	-9.78794	1.26853e-22	7.57005e-21	RALGPS2	protein_coding	161.614	28.6326	819.828	522.926	53.0183	2810.94	-8.48006
ENSG00000178343.5	44.748	-1.69051	0.429693	-3.93423	8.34649e-05	0.000532888	SHISA3	protein_coding	21.3649	5.49935	30.2428	68.1312	34.2506	1173.11	-1.90657
ENSG00000139354.11	176.182	-1.67534	0.194585	-8.60981	7.31836e-18	3.06815e-16	GAS2L3	protein_coding	83.8289	6.49911	42.2384	268.536	19.8157	392.66	-12.5258
ENSG00000166803.14	71.8686	-1.67447	0.317768	-5.26947	1.36815e-07	1.57611e-06	PCLAF	protein_coding	34.065	13.9792	195.417	109.672	15.0254	225.764	-5.21007
ENSG00000169760.18	203.322	-1.67156	0.262955	-6.35682	2.05967e-10	3.55756e-09	NLGN1	protein_coding	98.0704	37.9264	1438.41	308.574	65.9153	4344.82	-3.91461
ENSG00000167191.12	160.057	-1.67046	0.561963	-2.97254	0.00295344	0.0121854	GPRC5B	protein_coding	76.3503	39.3934	1551.84	243.763	95.9501	9206.43	-2.28261
ENSG00000144130.12	17.748	-1.66928	0.559175	-2.98525	0.00283347	0.0117484	NT5DC4	protein_coding	8.70182	4.67937	21.8965	26.7943	5.16995	26.7284	-3.6693
ENSG00000127328.22	115.043	-1.66799	0.248852	-6.70272	2.04571e-11	4.16306e-10	RAB3IP	protein_coding	55.4131	14.4743	209.506	174.673	18.8905	356.851	-7.087
ENSG00000139132.16	376.276	-1.66365	0.220497	-7.54499	4.52311e-14	1.25099e-12	FGD4	protein_coding	181.859	62.2522	3875.34	570.693	93.8766	8812.82	-4.88181
ENSG00000276644.5	208.511	-1.6627	0.189834	-8.75871	1.97505e-18	8.78037e-17	DACH1	protein_coding	100.201	10.4726	109.675	316.821	35.5816	1266.05	-8.25935
ENSG00000163584.18	195.454	-1.6616	0.199392	-8.33333	7.85999e-17	2.97512e-15	RPL22L1	protein_coding	93.574	17.8829	319.798	297.334	23.8075	566.797	-9.67766
ENSG00000181885.18	44.2998	-1.66151	0.379462	-4.3786	1.19444e-05	9.45844e-05	CLDN7	protein_coding	21.2611	8.20871	67.3829	67.3385	14.8169	219.54	-3.84699
ENSG00000182985.19	14.226	-1.65851	0.598831	-2.76957	0.00561298	0.0210713	CADM1	protein_coding	6.89906	2.53041	6.40298	21.5529	2.89941	8.40658	-5.38511
ENSG00000111665.12	85.5076	-1.65476	0.283911	-5.82845	5.5945e-09	7.95236e-08	CDCA3	protein_coding	40.7883	10.9323	119.516	130.227	25.1127	630.646	-4.6181
ENSG00000105852.11	11.7479	-1.64825	0.656099	-2.51219	0.0119983	0.0396591	PON3	protein_coding	5.69358	2.22875	4.96733	17.8023	3.25122	10.5704	-4.34429
ENSG00000136982.6	28.4681	-1.64822	0.437769	-3.76506	0.000166511	0.000984795	DSCC1	protein_coding	13.7126	2.89229	8.36536	43.2235	10.367	107.474	-3.87766
ENSG00000230453.11	39.7206	-1.64659	0.430591	-3.82403	0.000131289	0.000802269	ANKRD18B	protein_coding	19.5699	8.23593	67.8305	59.8712	22.9602	527.169	-2.33655
ENSG00000171408.14	184.626	-1.64597	0.229144	-7.18312	6.81366e-13	1.65933e-11	PDE7B	protein_coding	89.6257	32.4147	1050.71	279.627	17.1656	294.659	-7.32573
ENSG00000185532.20	12.7229	-1.64524	0.633096	-2.59872	0.00935726	0.0323415	PRKG1	protein_coding	6.03368	2.07768	4.31674	19.4121	4.61514	21.2995	-3.73819
ENSG00000142945.13	186.693	-1.64047	0.235361	-6.97004	3.1684e-12	7.11441e-11	KIF2C	protein_coding	90.0963	32.3748	1048.13	283.29	26.0389	678.025	-6.5761
ENSG00000242265.6	425.812	-1.63992	0.159091	-10.3081	6.47896e-25	4.66152e-23	PEG10	protein_coding	207.736	28.8171	830.426	643.888	60.5453	3665.73	-9.19884
ENSG00000166831.9	14.5351	-1.63842	0.649405	-2.52295	0.0116375	0.0386498	RBPMS2	protein_coding	6.97106	5.2234	27.2839	22.0991	5.50995	30.3595	-2.81789
ENSG00000156398.13	57.6706	-1.63746	0.331946	-4.9329	8.10166e-07	8.10043e-06	SFXN2	protein_coding	27.6854	8.65923	74.9824	87.6557	18.0676	326.438	-4.23303
ENSG00000079257.8	380.626	-1.63544	0.155965	-10.4859	1.0025e-25	7.76673e-24	LXN	protein_coding	185.607	18.3441	336.506	575.646	47.9655	2300.69	-10.7412
ENSG00000075218.19	218.608	-1.63501	0.220953	-7.3998	1.36394e-13	3.54302e-12	GTSE1	protein_coding	106.075	34.5002	1190.26	331.14	26.0577	679.003	-7.36186
ENSG00000162496.9	145.487	-1.63498	0.211593	-7.727	1.10112e-14	3.20606e-13	DHRS3	protein_coding	70.5122	11.3667	129.202	220.462	3.26147	10.6372	-17.9327
ENSG00000213186.8	415.504	-1.63453	0.157656	-10.3677	3.47734e-25	2.57362e-23	TRIM59	protein_coding	202.321	29.1601	850.314	628.687	47.1959	2227.45	-10.8687
ENSG00000008311.16	337.142	-1.62782	0.161512	-10.0786	6.86817e-24	4.61876e-22	AASS	protein_coding	164.541	9.60722	92.2986	509.744	55.0593	3031.53	-8.73468
ENSG00000224578.5	19.3129	-1.62762	0.510259	-3.18979	0.00142378	0.00654485	HNRNPA1L3	protein_coding	9.32203	2.2143	4.90313	29.3037	3.12708	9.77866	-7.37494
ENSG00000178999.13	142.205	-1.62672	0.253551	-6.41574	1.40139e-10	2.48869e-09	AURKB	protein_coding	68.7825	26.7882	717.608	215.627	19.4586	378.635	-6.27218
ENSG00000134057.15	497.849	-1.62568	0.202921	-8.01138	1.13427e-15	3.7851e-14	CCNB1	protein_coding	242.693	87.5974	7673.3	753.004	53.6929	2882.93	-7.02418
ENSG00000140534.14	159.957	-1.62519	0.20903	-7.77489	7.55139e-15	2.25317e-13	TICRR	protein_coding	77.8474	8.24891	68.0445	242.068	32.5781	1061.33	-6.9107
ENSG00000112029.10	103.326	-1.62218	0.248955	-6.51593	7.22409e-11	1.35944e-09	FBXO5	protein_coding	50.6596	1.98136	3.92579	155.992	28.2879	800.207	-5.25307
ENSG00000092853.14	262.854	-1.62171	0.196821	-8.23954	1.72878e-16	6.32677e-15	CLSPN	protein_coding	129.337	30.5026	930.409	396.372	51.8502	2688.45	-6.27766
ENSG00000171848.16	741.843	-1.61307	0.163018	-9.89507	4.37309e-23	2.73277e-21	RRM2	protein_coding	365.274	68.1345	4642.31	1118.41	153.89	23682	-6.32864
ENSG00000007968.7	29.7203	-1.60445	0.423079	-3.79232	0.000149244	0.000895465	E2F2	protein_coding	14.4997	4.10816	16.877	44.9409	5.50013	30.2514	-6.27098
ENSG00000133119.13	109.199	-1.60123	0.239982	-6.67227	2.51883e-11	5.0407e-10	RFC3	protein_coding	54.1232	5.72223	32.7439	164.275	22.986	528.355	-6.57639
ENSG00000213420.8	23.6071	-1.59515	0.476538	-3.34738	0.000815802	0.00402523	GPC2	protein_coding	11.577	4.64679	21.5926	35.6371	5.44504	29.6484	-4.75339
ENSG00000144554.13	169.757	-1.58833	0.216032	-7.35229	1.9484e-13	5.01213e-12	FANCD2	protein_coding	84.1283	19.0638	363.428	255.387	30.2839	917.117	-6.76814
ENSG00000101003.12	147.498	-1.58811	0.21223	-7.48296	7.26665e-14	1.95271e-12	GINS1	protein_coding	73.3285	10.7325	115.185	221.668	18.3452	336.547	-9.8703
ENSG00000136014.12	12.8997	-1.5853	0.612762	-2.58713	0.00967785	0.0332846	USP44	protein_coding	6.50628	1.02537	1.05138	19.2931	1.97536	3.90205	-8.12503
ENSG00000113368.12	464.035	-1.58354	0.157922	-10.0273	1.15579e-23	7.65594e-22	LMNB1	protein_coding	231.668	39.1688	1534.2	696.401	44.8701	2013.32	-11.0346
ENSG00000166582.11	69.7429	-1.58277	0.300891	-5.26028	1.43839e-07	1.64842e-06	CENPV	protein_coding	35.3221	7.59767	57.7245	104.164	22.0563	486.48	-4.17335
ENSG00000174371.17	73.3731	-1.58122	0.303085	-5.21708	1.81768e-07	2.03384e-06	EXO1	protein_coding	36.1964	14.364	206.326	110.55	6.73786	45.3988	-6.62755
ENSG00000196549.13	108.676	-1.57947	0.296824	-5.32124	1.03061e-07	1.20828e-06	MME	protein_coding	53.8796	17.8808	319.723	163.472	53.5185	2864.23	-2.74671
ENSG00000068489.13	547.289	-1.57944	0.154487	-10.2238	1.55183e-24	1.08203e-22	PRR11	protein_coding	273.918	45.1465	2038.21	820.659	65.4844	4288.21	-9.72115
ENSG00000197045.14	426.636	-1.57857	0.168455	-9.37089	7.19208e-21	3.82653e-19	GMFB	protein_coding	213.981	40.0825	1606.6	639.291	64.434	4151.74	-7.92632
ENSG00000102384.14	192.914	-1.57725	0.203487	-7.75113	9.10797e-15	2.66952e-13	CENPI	protein_coding	96.8545	17.0327	290.112	288.974	40.9783	1679.22	-6.12249
ENSG00000237649.8	203.943	-1.57723	0.243217	-6.48487	8.88081e-11	1.64091e-09	KIFC1	protein_coding	101.469	42.351	1793.6	306.417	38.3249	1468.79	-5.07446
ENSG00000122966.18	328.984	-1.57102	0.157854	-9.95232	2.46363e-23	1.56914e-21	CIT	protein_coding	165.057	17.3657	301.566	492.912	18.6929	349.424	-18.1723
ENSG00000097046.13	82.208	-1.56919	0.286866	-5.47013	4.49716e-08	5.59948e-07	CDC7	protein_coding	40.8806	10.6734	113.92	123.535	24.4384	597.233	-4.3833
ENSG00000183873.18	106.967	-1.56761	0.288071	-5.44173	5.27651e-08	6.50262e-07	SCN5A	protein_coding	53.359	12.6319	159.565	160.574	51.8662	2690.1	-2.84037
ENSG00000057294.18	23.7732	-1.56397	0.493493	-3.16919	0.00152864	0.00694731	PKP2	protein_coding	12.0152	0.80214	0.643429	35.5312	14.7025	216.163	-2.25861
ENSG00000129195.16	85.9898	-1.55962	0.286489	-5.44393	5.21181e-08	6.43486e-07	PIMREG	protein_coding	43.0537	15.5798	242.731	128.926	13.7415	188.83	-5.84583
ENSG00000145365.12	91.8444	-1.55786	0.270302	-5.76343	8.24193e-09	1.14694e-07	TIFA	protein_coding	45.9456	15.1359	229.096	137.743	6.02726	36.3279	-7.96849
ENSG00000069493.15	24.091	-1.55785	0.554437	-2.80979	0.00495744	0.0189432	CLEC2D	protein_coding	12.5499	9.78347	95.7163	35.6321	9.37495	87.8897	-2.40907
ENSG00000136108.15	464.838	-1.55384	0.164945	-9.42039	4.49402e-21	2.42019e-19	CKAP2	protein_coding	236.623	46.5782	2169.53	693.053	64.0373	4100.78	-8.15163
ENSG00000078053.17	83.8074	-1.55308	0.31441	-4.93967	7.82551e-07	7.85396e-06	AMPH	protein_coding	42.6604	9.77608	95.5717	124.954	45.2827	2050.52	-2.51223
ENSG00000119969.16	472.656	-1.55247	0.150136	-10.3404	4.62451e-25	3.34784e-23	HELLS	protein_coding	240.877	35.1675	1236.75	704.434	36.5549	1336.26	-12.924
ENSG00000101447.15	159.048	-1.54457	0.230775	-6.69296	2.18705e-11	4.39667e-10	FAM83D	protein_coding	80.3668	25.8638	668.935	237.73	17.7441	314.854	-7.09523
ENSG00000112984.12	412.407	-1.54355	0.170639	-9.04571	1.48693e-19	7.13725e-18	KIF20A	protein_coding	210.027	45.832	2100.57	614.787	31.8935	1017.2	-10.2516
ENSG00000178075.20	124.665	-1.54353	0.220354	-7.00478	2.47383e-12	5.62149e-11	GRAMD1C	protein_coding	63.5506	5.69166	32.395	185.78	14.6487	214.584	-10.9992
ENSG00000167767.14	130.168	-1.54283	0.285469	-5.40456	6.49679e-08	7.9108e-07	KRT80	protein_coding	66.7017	13.53	183.061	193.634	72.6013	5270.96	-2.43068
ENSG00000186185.14	203.54	-1.53882	0.218495	-7.04282	1.88385e-12	4.34794e-11	KIF18B	protein_coding	103.554	31.5849	997.603	303.527	28.9894	840.386	-6.59651
ENSG00000154760.14	18.5201	-1.53641	0.550604	-2.79042	0.00526401	0.0199535	SLFN13	protein_coding	9.34916	3.66418	13.4262	27.691	10.4699	109.619	-2.33844
ENSG00000134962.7	14.3238	-1.53334	0.604059	-2.53839	0.0111363	0.0372372	KLB	protein_coding	7.26629	2.32371	5.39964	21.3813	6.56152	43.0536	-2.86771
ENSG00000198691.14	28.073	-1.52958	0.421713	-3.62706	0.000286672	0.00161267	ABCA4	protein_coding	14.3677	1.99533	3.98134	41.7782	3.54716	12.5823	-9.52474
ENSG00000164611.13	195.734	-1.52509	0.22905	-6.6583	2.77015e-11	5.52696e-10	PTTG1	protein_coding	100.167	31.5444	995.05	291.302	47.1909	2226.98	-4.76199
ENSG00000160298.18	62.7939	-1.52508	0.30158	-5.05696	4.2599e-07	4.50041e-06	C21orf58	protein_coding	32.1542	3.98517	15.8816	93.4335	16.6826	278.311	-5.05257
ENSG00000149212.12	357.95	-1.52488	0.205009	-7.43809	1.02151e-13	2.69582e-12	SESN3	protein_coding	183.941	22.0714	487.147	531.959	153.993	23713.8	-3.16373
ENSG00000165304.8	242.575	-1.52279	0.207733	-7.33052	2.29259e-13	5.86337e-12	MELK	protein_coding	125.246	35.2032	1239.27	359.905	37.2661	1388.76	-6.47347
ENSG00000088756.13	283.634	-1.51543	0.194286	-7.79997	6.19196e-15	1.87714e-13	ARHGAP28	protein_coding	146.661	32.046	1026.94	420.606	61.9229	3834.45	-5.55647
ENSG00000164124.11	102.598	-1.51289	0.317677	-4.76237	1.91336e-06	1.76889e-05	TMEM144	protein_coding	53.624	19.5171	380.916	151.572	52.0952	2713.91	-2.48995
ENSG00000163006.12	53.6291	-1.51144	0.316035	-4.78252	1.73112e-06	1.6162e-05	CCDC138	protein_coding	27.8706	2.76277	7.63288	79.3875	10.0971	101.951	-6.9597
ENSG00000184113.10	281.805	-1.51086	0.225664	-6.69518	2.15399e-11	4.33679e-10	CLDN5	protein_coding	146.264	50.3232	2532.43	417.346	62.5207	3908.84	-4.77673
ENSG00000138658.16	99.498	-1.51032	0.243249	-6.20893	5.33466e-10	8.70364e-09	ZGRF1	protein_coding	51.5427	2.0381	4.15383	147.453	19.2394	370.153	-7.01081
ENSG00000165244.7	47.0942	-1.5065	0.352372	-4.2753	1.90876e-05	0.000143352	ZNF367	protein_coding	24.7821	7.24562	52.499	69.4063	11.2529	126.628	-4.71525
ENSG00000158402.21	64.7816	-1.50452	0.320974	-4.68737	2.76742e-06	2.50772e-05	CDC25C	protein_coding	33.5402	13.388	179.238	96.0229	7.41925	55.0453	-5.77304
ENSG00000183814.16	60.7475	-1.50151	0.309106	-4.85759	1.18823e-06	1.15324e-05	LIN9	protein_coding	31.8507	6.69976	44.8868	89.6442	15.6717	245.602	-4.79545
ENSG00000103995.14	104.761	-1.49473	0.240077	-6.22606	4.78303e-10	7.86165e-09	CEP152	protein_coding	55.1482	10.8975	118.755	154.374	6.46546	41.8022	-11.0745
ENSG00000175063.17	156.966	-1.49308	0.257766	-5.79237	6.94001e-09	9.74987e-08	UBE2C	protein_coding	81.5426	35.8149	1282.71	232.389	11.8354	140.077	-5.65563
ENSG00000088325.16	771.303	-1.4891	0.159931	-9.31089	1.26765e-20	6.66419e-19	TPX2	protein_coding	404.389	89.8754	8077.58	1138.22	79.1407	6263.25	-8.66607
ENSG00000166402.9	50.3521	-1.48651	0.34431	-4.31737	1.57897e-05	0.000121335	TUB	protein_coding	26.7961	7.41651	55.0047	73.9081	16.1031	259.311	-3.75806
ENSG00000100479.14	51.6226	-1.48356	0.331661	-4.47311	7.70918e-06	6.32783e-05	POLE2	protein_coding	27.0324	7.96485	63.4389	76.2127	5.63027	31.7	-7.13062
ENSG00000112312.10	118.771	-1.48352	0.24008	-6.17927	6.43975e-10	1.04296e-08	GMNN	protein_coding	62.5642	11.4434	130.952	174.977	27.9932	783.621	-5.25682
ENSG00000156876.10	65.8857	-1.48323	0.301008	-4.92757	8.32605e-07	8.30599e-06	SASS6	protein_coding	34.9638	7.90986	62.5659	96.8077	17.0733	291.497	-4.64807
ENSG00000121310.17	126.742	-1.48044	0.227224	-6.51533	7.25305e-11	1.36296e-09	ECHDC2	protein_coding	67.2818	11.9636	143.128	186.202	16.2857	265.224	-8.32253
ENSG00000184635.17	33.7175	-1.48003	0.438278	-3.37691	0.000733043	0.00367298	ZNF93	protein_coding	17.7192	8.1773	66.8682	49.7158	14.5948	213.007	-2.70481
ENSG00000112183.15	16.9281	-1.47831	0.562912	-2.62619	0.00863461	0.030407	RBM24	protein_coding	9.09617	5.51131	30.3745	24.76	1.40951	1.98672	-3.89405
ENSG00000054219.11	59.7236	-1.47687	0.313797	-4.70644	2.52076e-06	2.29993e-05	LY75	protein_coding	31.22	7.78738	60.6433	88.2271	14.0073	196.205	-5.03043
ENSG00000109738.11	15.0076	-1.46957	0.592654	-2.47964	0.0131517	0.0426624	GLRB	protein_coding	7.91415	0.644853	0.415835	22.1011	9.36205	87.6479	-2.13799
ENSG00000071539.14	196.723	-1.46945	0.207117	-7.09477	1.29569e-12	3.0489e-11	TRIP13	protein_coding	103.762	24.7588	613	289.684	28.4209	807.749	-6.97568
ENSG00000087586.18	210.078	-1.46919	0.194527	-7.55262	4.26588e-14	1.18231e-12	AURKA	protein_coding	111.564	19.3543	374.589	308.593	33.1472	1098.74	-7.2593
ENSG00000122952.17	200.98	-1.45704	0.201045	-7.24736	4.24982e-13	1.05237e-11	ZWINT	protein_coding	107.601	14.3253	205.214	294.359	48.4925	2351.52	-5.22338
ENSG00000172167.8	60.921	-1.45392	0.301871	-4.81637	1.46196e-06	1.3864e-05	MTBP	protein_coding	32.7212	7.04934	49.6932	89.1208	7.99828	63.9724	-7.48128
ENSG00000278463.2	156.762	-1.45288	0.277713	-5.23161	1.6804e-07	1.88981e-06	H2AC4	protein_coding	83.0094	43.316	1876.28	230.514	25.2169	635.894	-4.16193
ENSG00000134873.10	20.8694	-1.45218	0.529134	-2.74445	0.00606116	0.0225178	CLDN10	protein_coding	10.9563	4.09234	16.7473	30.7826	12.8606	165.396	-2.07754
ENSG00000164542.13	69.6987	-1.44967	0.300079	-4.83096	1.35878e-06	1.29972e-05	MATCAP2	protein_coding	37.3773	6.3397	40.1918	102.02	23.7591	564.496	-3.71766
ENSG00000110660.15	471.435	-1.44724	0.163225	-8.86653	7.54598e-19	3.45914e-17	SLC35F2	protein_coding	253.33	29.7679	886.129	689.54	107.126	11476	-5.54835
ENSG00000135476.12	187.574	-1.44349	0.21994	-6.56308	5.2706e-11	1.00757e-09	ESPL1	protein_coding	99.9665	31.2428	976.113	275.181	17.0055	289.187	-6.96608
ENSG00000143401.15	459.139	-1.44347	0.160761	-8.97898	2.73293e-19	1.2977e-17	ANP32E	protein_coding	247.325	38.1693	1456.89	670.954	76.1031	5791.69	-7.03679
ENSG00000106714.18	357.616	-1.4431	0.163205	-8.84225	9.38071e-19	4.25601e-17	CNTNAP3	protein_coding	192.193	8.81375	77.6823	523.04	70.8608	5021.25	-6.55242
ENSG00000125885.13	46.6199	-1.44292	0.346463	-4.16472	3.1173e-05	0.000222391	MCM8	protein_coding	24.792	3.75207	14.078	68.4477	14.9088	222.273	-4.01585
ENSG00000133863.9	22.7102	-1.43995	0.480757	-2.99518	0.00274282	0.0114483	TEX15	protein_coding	12.3376	5.1918	26.9548	33.0828	3.38915	11.4863	-4.7319
ENSG00000235750.10	209.298	-1.43932	0.204867	-7.02565	2.13077e-12	4.8838e-11	KIAA0040	protein_coding	113.311	15.1275	228.842	305.284	61.0633	3728.72	-4.3156
ENSG00000090889.12	261.891	-1.43845	0.186853	-7.69831	1.37882e-14	3.97966e-13	KIF4A	protein_coding	141.09	31.8805	1016.37	382.691	12.2798	150.794	-10.0011
ENSG00000163596.17	38.2815	-1.43415	0.388556	-3.69097	0.000223397	0.00129182	ICA1L	protein_coding	20.6372	2.80488	7.86735	55.9258	16.6768	278.117	-2.95106
ENSG00000156313.15	216.995	-1.43285	0.191553	-7.48018	7.42185e-14	1.99038e-12	RPGR	protein_coding	117.297	8.62337	74.3625	316.694	50.0097	2500.97	-5.55672
ENSG00000129534.14	319.002	-1.4321	0.17532	-8.1685	3.1225e-16	1.10903e-14	MIS18BP1	protein_coding	173.261	36.6011	1339.64	464.744	30.0547	903.285	-8.70405
ENSG00000094804.12	172.522	-1.43209	0.225601	-6.34791	2.18263e-10	3.75689e-09	CDC6	protein_coding	93.3267	7.37448	54.3829	251.717	63.266	4002.59	-3.51677
ENSG00000273604.2	18.1575	-1.43187	0.576486	-2.48379	0.0129991	0.0422607	EPOP	protein_coding	9.60215	6.71847	45.1378	26.7129	8.52191	72.6229	-2.2299
ENSG00000154262.13	399.268	-1.43129	0.228508	-6.26364	3.76091e-10	6.28304e-09	ABCA6	protein_coding	216.365	61.0884	3731.8	582.17	171.372	29368.4	-2.84347
ENSG00000116194.13	18.6487	-1.43003	0.544944	-2.62419	0.00868561	0.0305217	ANGPTL1	protein_coding	10.0226	3.19252	10.1922	27.2747	10.6497	113.416	-2.1945
ENSG00000277224.3	214.555	-1.42935	0.220029	-6.49616	8.23942e-11	1.54393e-09	H2BC7	protein_coding	115.164	40.6924	1655.87	313.946	3.97676	15.8146	-6.87566
ENSG00000136824.19	398.563	-1.42759	0.166627	-8.56756	1.05699e-17	4.37593e-16	SMC2	protein_coding	215.765	41.8291	1749.67	581.361	32.0823	1029.27	-9.80791
ENSG00000153044.10	34.2725	-1.42433	0.404227	-3.52359	0.000425736	0.00228624	CENPH	protein_coding	18.4177	6.7721	45.8614	50.1273	8.30286	68.9375	-4.1854
ENSG00000076382.17	263.528	-1.41798	0.182278	-7.77921	7.29796e-15	2.18741e-13	SPAG5	protein_coding	142.691	26.0867	680.518	384.366	35.8204	1283.1	-7.71294
ENSG00000187123.15	21.3149	-1.41691	0.50029	-2.83217	0.00462331	0.017831	LYPD6	protein_coding	11.3506	4.12502	17.0158	31.2792	7.94866	63.1812	-3.1471
ENSG00000115363.14	146.247	-1.41375	0.232297	-6.08596	1.15794e-09	1.80688e-08	EVA1A	protein_coding	79.9506	17.1234	293.212	212.544	38.9994	1520.96	-4.40248
ENSG00000185130.6	158.138	-1.41063	0.224894	-6.27241	3.55495e-10	5.96152e-09	H2BC13	protein_coding	85.5701	24.7491	612.52	230.705	16.7511	280.601	-6.86804
ENSG00000197153.5	152.447	-1.41005	0.272599	-5.17262	2.30832e-07	2.54839e-06	H3C12	protein_coding	82.4304	41.4977	1722.06	222.463	15.558	242.05	-4.46851
ENSG00000125378.16	587.166	-1.40905	0.179564	-7.84708	4.25831e-15	1.32117e-13	BMP4	protein_coding	320.316	55.7206	3104.78	854.017	192.617	37101.5	-3.76415
ENSG00000058804.12	323.984	-1.40868	0.152851	-9.21604	3.08273e-20	1.57684e-18	NDC1	protein_coding	177.347	3.05575	9.3376	470.622	22.8065	520.137	-18.0247
ENSG00000146918.20	342.405	-1.40528	0.178888	-7.85562	3.97806e-15	1.23712e-13	NCAPG2	protein_coding	187.455	31.0642	964.984	497.354	76.697	5882.44	-5.29629
ENSG00000097096.10	32.6686	-1.39923	0.390994	-3.57863	0.000345395	0.00189631	SYDE2	protein_coding	17.8481	1.31092	1.71851	47.4891	6.05859	36.7065	-6.7624
ENSG00000124795.17	777.925	-1.39894	0.143625	-9.74025	2.03048e-22	1.20088e-20	DEK	protein_coding	427.653	69.6336	4848.84	1128.2	53.2568	2836.28	-11.3012
ENSG00000163293.12	15.4225	-1.39635	0.567551	-2.46031	0.0138817	0.0445614	NIPAL1	protein_coding	8.622	2.23329	4.98757	22.2231	5.10437	26.0546	-3.45232
ENSG00000276410.4	165.314	-1.39313	0.252811	-5.51057	3.57683e-08	4.54322e-07	H2BC3	protein_coding	90.3451	36.3768	1323.27	240.284	36.4633	1329.57	-4.11692
ENSG00000273703.2	164.222	-1.38999	0.253154	-5.49069	4.00365e-08	5.03707e-07	H2BC14	protein_coding	89.9706	36.0163	1297.17	238.473	36.5949	1339.18	-4.09021
ENSG00000110852.5	44.9557	-1.38998	0.343232	-4.04968	5.1288e-05	0.000347374	CLEC2B	protein_coding	24.6527	3.98305	15.8647	65.2587	9.63166	92.7688	-5.50964
ENSG00000163251.4	36.361	-1.38544	0.369173	-3.75281	0.000174864	0.00102869	FZD5	protein_coding	20.0342	2.22783	4.96321	52.6878	3.34051	11.159	-11.5009
ENSG00000105011.9	112.475	-1.38497	0.250736	-5.5236	3.32114e-08	4.23469e-07	ASF1B	protein_coding	61.9701	15.0052	225.157	162.981	26.3767	695.73	-4.70737
ENSG00000173535.15	292.744	-1.38424	0.196892	-7.03045	2.05867e-12	4.73493e-11	TNFRSF10C	protein_coding	163.33	41.2281	1699.76	422.158	51.0957	2610.77	-5.57521
ENSG00000089685.15	370.896	-1.38178	0.225919	-6.11625	9.58037e-10	1.50916e-08	BIRC5	protein_coding	204.846	80.7334	6517.88	536.947	74.8996	5609.95	-4.26475
ENSG00000106462.12	213.471	-1.38077	0.175332	-7.87518	3.40256e-15	1.06064e-13	EZH2	protein_coding	118.643	6.34885	40.3078	308.299	11.8297	139.942	-19.9777
ENSG00000154265.16	249.151	-1.37913	0.172087	-8.01412	1.10932e-15	3.71118e-14	ABCA5	protein_coding	138.237	5.09437	25.9526	360.064	37.4889	1405.42	-8.29187
ENSG00000093009.11	103.251	-1.3782	0.240805	-5.72329	1.04483e-08	1.42847e-07	CDC45	protein_coding	57.2796	3.85572	14.8666	149.223	22.0451	485.986	-5.81005
ENSG00000182118.8	33.0721	-1.37267	0.399778	-3.43357	0.00059569	0.00306474	FAM89A	protein_coding	18.2513	5.45965	29.8078	47.893	6.02837	36.3412	-5.15415
ENSG00000114107.9	75.7193	-1.3725	0.277026	-4.95441	7.25488e-07	7.33685e-06	CEP70	protein_coding	42.4507	11.037	121.814	108.988	4.62029	21.3471	-7.86441
ENSG00000111206.13	568.137	-1.37143	0.166593	-8.23222	1.8378e-16	6.70722e-15	FOXM1	protein_coding	315.866	67.9866	4622.18	820.407	84.4521	7132.16	-6.58131
ENSG00000176208.9	135.434	-1.37028	0.217773	-6.29225	3.1289e-10	5.29395e-09	ATAD5	protein_coding	74.9513	13.6262	185.672	195.916	10.7455	115.466	-9.85806
ENSG00000077152.12	74.4209	-1.36955	0.293817	-4.66124	3.14307e-06	2.81347e-05	UBE2T	protein_coding	41.1988	12.999	168.974	107.643	14.3157	204.938	-4.85946
ENSG00000288558.3	62.3059	-1.36884	0.305507	-4.48056	7.44467e-06	6.13734e-05	DUS4L-BCAP29	protein_coding	35.0472	9.63051	92.7468	89.5646	7.92234	62.7634	-6.1826
ENSG00000134690.11	195.092	-1.36845	0.210773	-6.49251	8.44184e-11	1.57141e-09	CDCA8	protein_coding	108.596	22.1224	489.4	281.587	47.5842	2264.25	-4.66212
ENSG00000130234.13	40.1042	-1.36437	0.403259	-3.38336	0.000716054	0.00359465	ACE2	protein_coding	22.1317	6.19983	38.4379	58.0768	20.7027	428.603	-2.35222
ENSG00000120802.14	860.013	-1.36325	0.141222	-9.65319	4.76482e-22	2.78081e-20	TMPO	protein_coding	481.777	74.8194	5597.95	1238.25	83.2518	6930.86	-9.55769
ENSG00000138829.14	955.686	-1.36194	0.150135	-9.07143	1.17466e-19	5.65888e-18	FBN2	protein_coding	536.559	105.428	11115.1	1374.81	51.2602	2627.61	-10.1124
ENSG00000168496.4	200.059	-1.35562	0.207432	-6.53527	6.34961e-11	1.20688e-09	FEN1	protein_coding	112.006	19.0129	361.49	288.111	50.7692	2577.51	-4.59396
ENSG00000117399.14	372.093	-1.35529	0.200582	-6.75677	1.41097e-11	2.93908e-10	CDC20	protein_coding	208.58	63.5286	4035.89	535.607	55.6219	3093.79	-5.47727
ENSG00000184357.5	1467.76	-1.35158	0.180368	-7.49347	6.70769e-14	1.80617e-12	H1-5	protein_coding	825.008	278.256	77426.3	2110.51	105.029	11031.2	-6.11254
ENSG00000145685.14	474.892	-1.35126	0.16838	-8.02507	1.01471e-15	3.44381e-14	LHFPL2	protein_coding	268.392	63.5785	4042.22	681.392	37.9876	1443.06	-7.88615
ENSG00000108691.10	222.303	-1.3499	0.257725	-5.23774	1.62553e-07	1.83753e-06	CCL2	protein_coding	125.128	22.9682	527.536	319.478	123.628	15283.8	-2.18582
ENSG00000109046.15	3338.85	-1.34936	0.182296	-7.40203	1.34116e-13	3.4907e-12	WSB1	protein_coding	1882	200.301	40120.4	4795.71	1563.65	2.445e+06	-2.6139
ENSG00000189007.16	86.5308	-1.34857	0.250695	-5.37933	7.47625e-08	8.98779e-07	ADAT2	protein_coding	48.8917	3.9113	15.2983	124.17	7.29134	53.1636	-12.8665
ENSG00000159055.4	54.4925	-1.34175	0.329984	-4.0661	4.78065e-05	0.00032697	MIS18A	protein_coding	30.4579	9.83621	96.751	78.5271	11.3803	129.511	-4.51935
ENSG00000147180.17	59.7828	-1.34067	0.311464	-4.30442	1.67421e-05	0.000127251	ZNF711	protein_coding	34.1422	9.72438	94.5635	85.4234	11.7974	139.18	-4.74355
ENSG00000160352.16	107.371	-1.33711	0.268539	-4.97919	6.38523e-07	6.51205e-06	ZNF714	protein_coding	60.8157	13.5784	184.373	153.927	39.0387	1524.02	-3.18584
ENSG00000111664.11	26.3319	-1.33458	0.464584	-2.87264	0.0040706	0.0159927	GNB3	protein_coding	15.0067	1.85105	3.4264	37.6571	15.0477	226.433	-2.11281
ENSG00000135842.17	21.5384	-1.32887	0.534342	-2.48693	0.0128851	0.0419829	NIBAN1	protein_coding	12.5859	9.8478	96.9792	30.491	0.954743	0.911535	-2.55931
ENSG00000169126.16	31.2686	-1.32864	0.423599	-3.13655	0.00170949	0.00765112	ODAD2	protein_coding	17.9206	7.80494	60.9171	44.6167	6.27948	39.4319	-3.76883
ENSG00000189403.15	1954.89	-1.32812	0.157834	-8.4147	3.93908e-17	1.53035e-15	HMGB1	protein_coding	1113.53	208.514	43478.3	2796.25	443.244	196465	-4.85816
ENSG00000040275.17	255.551	-1.328	0.205861	-6.45094	1.11162e-10	2.02291e-09	SPDL1	protein_coding	146.51	34.6092	1197.8	364.592	69.5404	4835.87	-3.97049
ENSG00000163705.13	24.235	-1.32689	0.493004	-2.69144	0.0071145	0.0257311	FANCD2OS	protein_coding	13.4768	8.19746	67.1984	34.9933	5.81508	33.8152	-3.02758
ENSG00000109084.14	224.345	-1.32661	0.219611	-6.04075	1.53396e-09	2.36301e-08	TMEM97	protein_coding	127.561	20.4329	417.503	321.129	82.659	6832.52	-3.21497
ENSG00000205208.5	152.889	-1.32587	0.200035	-6.6282	3.39804e-11	6.69899e-10	C4orf46	protein_coding	87.2643	2.5358	6.43028	218.514	18.1844	330.671	-10.1096
ENSG00000197020.12	68.1539	-1.32328	0.306966	-4.31085	1.62625e-05	0.000124463	ZNF100	protein_coding	39.1895	13.0729	170.902	97.1184	16.3506	267.342	-3.91338
ENSG00000287080.2	372.918	-1.32203	0.191457	-6.90508	5.01746e-12	1.09689e-10	H3C3	protein_coding	212.131	63.4386	4024.46	533.706	36.1942	1310.02	-6.2266
ENSG00000126838.10	24.0058	-1.32057	0.506861	-2.6054	0.00917684	0.0318509	PZP	protein_coding	13.8164	5.165	26.6772	34.1951	13.6044	185.079	-1.9805
ENSG00000073711.11	279.886	-1.31757	0.16816	-7.83519	4.68126e-15	1.43559e-13	PPP2R3A	protein_coding	160.196	7.02495	49.3499	399.577	46.5816	2169.84	-7.18632
ENSG00000183856.11	336.919	-1.31741	0.205672	-6.4054	1.49972e-10	2.64911e-09	IQGAP3	protein_coding	192.11	60.0523	3606.28	481.727	60.7795	3694.15	-4.79363
ENSG00000124575.7	328.934	-1.31672	0.426141	-3.08987	0.00200245	0.00875238	H1-3	protein_coding	188.107	99.1693	9834.55	469.762	44.1808	1951.94	-3.66894
ENSG00000196787.4	347.061	-1.31633	0.20267	-6.49495	8.30614e-11	1.55204e-09	H2AC11	protein_coding	197.774	63.0287	3972.62	496.347	54.5227	2972.72	-5.06662
ENSG00000274641.2	264.581	-1.31377	0.223185	-5.88647	3.94538e-09	5.70566e-08	H2BC17	protein_coding	150.651	59.9579	3594.95	378.512	4.81434	23.1779	-5.35727
ENSG00000100749.9	212.045	-1.31366	0.185187	-7.09369	1.30587e-12	3.06741e-11	VRK1	protein_coding	122.041	15.7575	248.297	302.05	25.1381	631.926	-8.58052
ENSG00000079616.14	263.99	-1.31225	0.204252	-6.42469	1.32138e-10	2.35608e-09	KIF22	protein_coding	150.458	46.9993	2208.94	377.523	21.9472	481.68	-6.19069
ENSG00000154027.19	62.6428	-1.30849	0.404007	-3.23878	0.00120041	0.00564136	AK5	protein_coding	35.8244	12.0141	144.338	89.4612	56.8157	3228.02	-1.3062
ENSG00000162607.13	338.498	-1.30675	0.157943	-8.27358	1.29991e-16	4.79698e-15	USP1	protein_coding	195.066	11.0323	121.711	481.929	48.209	2324.11	-8.20309
ENSG00000171208.10	239.585	-1.30594	0.18137	-7.20043	6.00217e-13	1.4671e-11	NETO2	protein_coding	138.198	20.2301	409.256	340.971	33.8829	1148.05	-7.26674
ENSG00000152270.9	20.3258	-1.30164	0.494342	-2.63307	0.00846165	0.0299013	PDE3B	protein_coding	11.8415	3.25826	10.6163	28.8101	5.31852	28.2866	-3.84743
ENSG00000166851.15	328.424	-1.30098	0.187015	-6.95656	3.48687e-12	7.80304e-11	PLK1	protein_coding	188.8	49.7973	2479.77	468.048	26.293	691.32	-7.01293
ENSG00000152455.16	140.95	-1.2982	0.207196	-6.26556	3.71484e-10	6.21391e-09	SUV39H2	protein_coding	81.4763	4.4464	19.7704	200.423	17.831	317.946	-9.1536
ENSG00000101412.13	77.3079	-1.29623	0.289276	-4.48094	7.4316e-06	6.13037e-05	E2F1	protein_coding	44.3984	12.6878	160.98	110.217	18.7283	350.749	-4.11477
ENSG00000146409.12	70.5388	-1.29592	0.286285	-4.52668	5.99179e-06	5.04316e-05	SLC18B1	protein_coding	41.155	6.93369	48.076	99.9227	16.9569	287.537	-4.53664
ENSG00000265817.4	47.3565	-1.29469	0.35338	-3.66373	0.000248571	0.00142126	FSBP	protein_coding	27.5003	9.19399	84.5294	67.2128	11.9518	142.845	-3.72454
ENSG00000174669.12	26.0739	-1.29464	0.445873	-2.9036	0.00368899	0.0147204	SLC29A2	protein_coding	15.0485	4.76822	22.7359	37.0994	7.41562	54.9913	-3.53717
ENSG00000076554.16	71.426	-1.28941	0.350462	-3.67916	0.000234002	0.00134551	TPD52	protein_coding	41.216	4.96973	24.6983	101.636	44.8659	2012.95	-1.89291
ENSG00000141401.12	17.6043	-1.28921	0.528241	-2.44057	0.0146641	0.0465987	IMPA2	protein_coding	10.1003	1.53904	2.36865	25.1084	6.6275	43.9237	-3.11951
ENSG00000155189.12	486.198	-1.28607	0.150579	-8.54086	1.33227e-17	5.4475e-16	AGPAT5	protein_coding	283.048	42.4539	1802.33	689.348	40.8104	1665.49	-9.75737
ENSG00000172244.9	28.5629	-1.28258	0.419296	-3.05888	0.00222168	0.009553	C5orf34	protein_coding	16.6953	4.34004	18.8359	40.4305	4.11834	16.9608	-5.61032
ENSG00000123737.13	235.488	-1.28176	0.169548	-7.55988	4.03435e-14	1.12284e-12	EXOSC9	protein_coding	137.55	8.53029	72.7658	333.427	14.5305	211.136	-16.4405
ENSG00000146555.20	27.2995	-1.27954	0.433216	-2.95358	0.00314106	0.0128	SDK1	protein_coding	15.6796	4.20169	17.6542	38.9194	6.98295	48.7615	-4.03284
ENSG00000198056.16	33.4624	-1.27941	0.385659	-3.31746	0.000908393	0.00441467	PRIM1	protein_coding	19.571	0.807502	0.65206	47.3537	7.8197	61.1476	-4.99801
ENSG00000278588.2	278.033	-1.27562	0.211684	-6.02605	1.6802e-09	2.57036e-08	H2BC10	protein_coding	161.495	55.7894	3112.45	394.571	31.2682	977.701	-5.15397
ENSG00000123975.5	168.053	-1.27514	0.223699	-5.70025	1.19633e-08	1.62554e-07	CKS2	protein_coding	97.6703	25.6668	658.784	238.436	33.6187	1130.22	-4.7066
ENSG00000017483.16	67.3888	-1.26844	0.367787	-3.44884	0.000562998	0.00292698	SLC38A5	protein_coding	39.2328	20.8375	434.201	95.5449	31.4146	986.874	-2.11256
ENSG00000080839.12	155.796	-1.26837	0.196908	-6.44145	1.18338e-10	2.1359e-09	RBL1	protein_coding	91.5083	6.83329	46.6938	220.084	9.97533	99.5071	-15.0383
ENSG00000198554.12	180.947	-1.26807	0.195883	-6.4736	9.56976e-11	1.75353e-09	WDHD1	protein_coding	105.957	15.9266	253.658	255.937	19.9677	398.708	-8.30431
ENSG00000167670.16	168.411	-1.26487	0.204395	-6.18835	6.0798e-10	9.85865e-09	CHAF1A	protein_coding	98.7955	18.134	328.842	238.027	17.2052	296.018	-7.87702
ENSG00000169684.13	42.9282	-1.2617	0.36679	-3.43983	0.000582071	0.00300635	CHRNA5	protein_coding	25.4988	8.0919	65.4789	60.3577	10.9263	119.384	-3.6258
ENSG00000285077.4	24.8722	-1.26149	0.475378	-2.65366	0.00796247	0.0283719	ARHGAP11B	protein_coding	14.4981	2.95843	8.75228	35.2463	14.083	198.332	-2.03902
ENSG00000198075.10	152.047	-1.2611	0.260963	-4.8325	1.34831e-06	1.29064e-05	SULT1C4	protein_coding	88.5262	37.2815	1389.91	215.567	33.6163	1130.06	-3.579
ENSG00000173207.13	151.623	-1.26051	0.211847	-5.95008	2.68012e-09	3.97162e-08	CKS1B	protein_coding	89.0953	10.9755	120.462	214.151	29.9521	897.13	-5.54409
ENSG00000154678.18	37.7373	-1.25797	0.459135	-2.73987	0.00614635	0.0227767	PDE1C	protein_coding	22.6846	8.07613	65.2239	52.79	30.0975	905.862	-1.36625
ENSG00000149548.15	39.5115	-1.2578	0.393692	-3.19489	0.00139885	0.00645489	CCDC15	protein_coding	23.491	7.73234	59.789	55.5321	17.6729	312.331	-2.34898
ENSG00000149050.10	20.1212	-1.25567	0.503722	-2.49278	0.0126747	0.0414603	ZNF214	protein_coding	11.6474	4.84521	23.476	28.5949	3.61839	13.0928	-3.96337
ENSG00000105976.16	687.436	-1.25495	0.186978	-6.71175	1.92307e-11	3.9316e-10	MET	protein_coding	407.268	113.779	12945.7	967.604	147.413	21730.7	-4.25546
ENSG00000274997.2	156.42	-1.25226	0.255911	-4.89337	9.91259e-07	9.76371e-06	H2AC12	protein_coding	91.8166	36.1304	1305.41	221.023	35.5905	1266.68	-3.60293
ENSG00000205269.6	85.7301	-1.25113	0.26769	-4.67381	2.9566e-06	2.66637e-05	TMEM170B	protein_coding	50.7634	6.47826	41.9679	120.697	22.9505	526.723	-4.14727
ENSG00000187210.14	201.699	-1.2498	0.233917	-5.34292	9.14601e-08	1.08572e-06	GCNT1	protein_coding	119.684	25.4857	649.522	283.715	74.8346	5600.21	-2.93435
ENSG00000133574.10	1163.57	-1.24958	0.154657	-8.0797	6.49274e-16	2.25172e-14	GIMAP4	protein_coding	687.846	136.382	18600.1	1639.29	185.781	34514.4	-5.83834
ENSG00000143476.18	148.633	-1.24942	0.207873	-6.01049	1.84966e-09	2.81659e-08	DTL	protein_coding	87.5168	13.2789	176.33	209.749	15.3582	235.875	-8.51423
ENSG00000085840.13	66.6749	-1.24635	0.300566	-4.14669	3.37318e-05	0.000238845	ORC1	protein_coding	39.7648	6.65087	44.2341	93.585	21.2594	451.962	-3.41691
ENSG00000185697.17	29.3535	-1.2457	0.433307	-2.87486	0.00404209	0.015909	MYBL1	protein_coding	17.5533	8.43609	71.1676	41.1537	2.8676	8.22313	-3.74583
ENSG00000164251.5	397.921	-1.24346	0.194744	-6.38512	1.71268e-10	2.98548e-09	F2RL1	protein_coding	235.938	42.5908	1813.97	559.903	132.682	17604.6	-3.28779
ENSG00000072274.14	1307.21	-1.24189	0.16502	-7.5257	5.24389e-14	1.43535e-12	TFRC	protein_coding	778.043	127.944	16369.7	1836.37	377.877	142791	-3.7516
ENSG00000137563.13	180.241	-1.24102	0.212154	-5.84963	4.92661e-09	7.03316e-08	GGH	protein_coding	107.578	23.5956	556.752	252.905	35.9942	1295.58	-4.77531
ENSG00000286522.2	751.526	-1.24038	0.191364	-6.48177	9.06547e-11	1.67037e-09	H3C2	protein_coding	445.807	154.169	23768	1057.25	72.5987	5270.57	-5.07434
ENSG00000012048.25	216.156	-1.2403	0.18031	-6.87868	6.04091e-12	1.30768e-10	BRCA1	protein_coding	128.411	7.07104	49.9996	303.9	33.6065	1129.4	-7.22661
ENSG00000152926.16	349.108	-1.23617	0.177516	-6.96374	3.31367e-12	7.428e-11	ZNF117	protein_coding	208.973	41.9129	1756.69	489.243	46.26	2139.99	-6.34957
ENSG00000113356.13	112.118	-1.23136	0.294335	-4.18353	2.87014e-05	0.000206538	POLR3G	protein_coding	67.3934	19.5205	381.051	156.842	55.1891	3045.83	-2.16093
ENSG00000100918.14	55.7138	-1.22879	0.337493	-3.64094	0.000271641	0.00153404	REC8	protein_coding	33.0661	8.50014	72.2524	78.3616	22.5324	507.708	-2.65994
ENSG00000162614.19	103.613	-1.2283	0.28585	-4.29702	1.73112e-05	0.000131312	NEXN	protein_coding	62.6476	19.7098	388.478	144.578	35.6857	1273.47	-2.84219
ENSG00000087301.9	40.5548	-1.22796	0.364632	-3.36769	0.000758021	0.00377245	TXNDC16	protein_coding	24.5901	5.61823	31.5645	56.5194	10.1169	102.351	-3.90202
ENSG00000177425.11	786.122	-1.22569	0.160914	-7.61708	2.59488e-14	7.37703e-13	PAWR	protein_coding	472.06	97.3914	9485.09	1100.18	139.156	19364.3	-5.22987
ENSG00000031691.7	33.4255	-1.22542	0.395369	-3.09944	0.00193889	0.00851109	CENPQ	protein_coding	19.9836	5.28836	27.9668	46.8673	8.17849	66.8878	-3.90369
ENSG00000175745.15	249.763	-1.22475	0.183363	-6.67937	2.39976e-11	4.80969e-10	NR2F1	protein_coding	150.084	15.9375	254.003	349.443	53.5667	2869.39	-5.04471
ENSG00000104147.9	28.4529	-1.22256	0.41017	-2.98063	0.00287659	0.0118976	OIP5	protein_coding	16.9738	2.39605	5.74104	39.9319	1.46417	2.14381	-11.5626
ENSG00000184220.12	138.707	-1.22224	0.213638	-5.72106	1.0586e-08	1.44431e-07	CMSS1	protein_coding	83.7256	15.3978	237.091	193.689	3.84401	14.7764	-9.79891
ENSG00000137872.17	88.9643	-1.22115	0.293789	-4.15656	3.23069e-05	0.000229492	SEMA6D	protein_coding	53.5989	6.21069	38.5726	124.33	41.7484	1742.93	-2.3699
ENSG00000112972.15	866.989	-1.21755	0.205429	-5.92687	3.08761e-09	4.53488e-08	HMGCS1	protein_coding	520.709	67.7413	4588.89	1213.27	447.788	200514	-2.16265
ENSG00000116133.13	1354.13	-1.216	0.393048	-3.09378	0.00197626	0.00865505	DHCR24	protein_coding	814.539	346.432	120015	1893.71	491.096	241176	-2.53944
ENSG00000123983.15	837.005	-1.21514	0.143308	-8.47925	2.26643e-17	9.01672e-16	ACSL3	protein_coding	504.188	46.1008	2125.29	1169.82	171.381	29371.6	-5.30416
ENSG00000171877.21	163.527	-1.21501	0.259686	-4.67877	2.88601e-06	2.60804e-05	FRMD5	protein_coding	98.9592	27.5066	756.614	228.094	67.7465	4589.58	-2.49768
ENSG00000273983.2	262.433	-1.21479	0.243691	-4.98497	6.19725e-07	6.33986e-06	H3C8	protein_coding	157.066	70.4528	4963.59	367.8	46.6192	2173.35	-3.52772
ENSG00000276043.5	288.088	-1.21205	0.17988	-6.7381	1.60474e-11	3.32701e-10	UHRF1	protein_coding	173.047	35.1685	1236.82	403.129	29.6505	879.155	-7.07362
ENSG00000118276.12	170.995	-1.212	0.205394	-5.90084	3.61651e-09	5.2708e-08	B4GALT6	protein_coding	103.764	18.1288	328.653	238.225	23.6669	560.122	-6.37848
ENSG00000167874.7	54.3046	-1.21058	0.355365	-3.40658	0.000657823	0.00333391	TMEM88	protein_coding	32.2002	16.4682	271.201	76.409	8.16628	66.6881	-3.40124
ENSG00000170264.13	34.7627	-1.20638	0.372134	-3.24178	0.00118785	0.0055903	FAM161A	protein_coding	20.97	0.716015	0.512677	48.5554	3.73815	13.9738	-10.2497
ENSG00000163923.10	30.9442	-1.2063	0.423402	-2.84907	0.00438469	0.0170522	RPL39L	protein_coding	18.4954	7.3739	54.3744	43.3929	8.74696	76.5093	-3.07772
ENSG00000161800.13	220.036	-1.20563	0.200711	-6.00681	1.8921e-09	2.8779e-08	RACGAP1	protein_coding	132.694	32.7977	1075.69	307.378	19.745	389.864	-6.45309
ENSG00000182263.14	82.0638	-1.20562	0.258538	-4.66322	3.11295e-06	2.79595e-05	FIGN	protein_coding	49.7389	7.55606	57.0941	114.389	6.36011	40.4509	-9.25722
ENSG00000104738.19	505.805	-1.20505	0.153786	-7.83592	4.65424e-15	1.43061e-13	MCM4	protein_coding	305.308	45.7382	2091.98	706.302	63.1496	3987.88	-7.27288
ENSG00000127586.17	90.4969	-1.20483	0.301878	-3.99111	6.57636e-05	0.000432161	CHTF18	protein_coding	54.2213	22.463	504.588	126.773	27.0161	729.867	-2.92026
ENSG00000076003.5	365.174	-1.20457	0.148161	-8.13013	4.28816e-16	1.5029e-14	MCM6	protein_coding	220.67	16.3661	267.848	509.678	13.4554	181.048	-19.2909
ENSG00000114790.13	37.5345	-1.20375	0.402181	-2.99306	0.00276198	0.0115174	ARHGEF26	protein_coding	23.1389	8.73603	76.3183	51.9301	12.6132	159.093	-2.65375
ENSG00000213160.10	109.356	-1.20285	0.237442	-5.06586	4.06564e-07	4.31929e-06	KLHL23	protein_coding	66.6428	11.2442	126.433	152.068	16.4088	269.248	-6.07337
ENSG00000134602.16	61.405	-1.20263	0.292527	-4.11116	3.93683e-05	0.000274357	STK26	protein_coding	37.4123	6.97711	48.6801	85.3977	3.45285	11.9222	-8.71726
ENSG00000215114.10	100.133	-1.19426	0.281557	-4.24163	2.21905e-05	0.000164714	UBXN2B	protein_coding	61.6357	18.3137	335.392	138.63	34.5826	1195.95	-2.7825
ENSG00000123473.17	222.13	-1.19382	0.172495	-6.9209	4.48795e-12	9.8601e-11	STIL	protein_coding	135.014	6.13143	37.5944	309.246	18.0034	324.123	-12.9556
ENSG00000136122.18	79.5272	-1.19343	0.260169	-4.58714	4.49369e-06	3.89101e-05	BORA	protein_coding	48.2721	5.23215	27.3754	110.782	8.75047	76.5708	-8.67085
ENSG00000105877.19	180.87	-1.19316	0.186154	-6.4095	1.45995e-10	2.58575e-09	DNAH11	protein_coding	110.062	3.69486	13.652	251.678	18.3665	337.328	-10.6902
ENSG00000119397.19	258.748	-1.19265	0.185623	-6.4251	1.31782e-10	2.35289e-09	CNTRL	protein_coding	157.115	15.038	226.141	360.382	60.8803	3706.42	-4.584
ENSG00000152952.14	2224.28	-1.19225	0.145441	-8.19749	2.45466e-16	8.86087e-15	PLOD2	protein_coding	1355.4	207.724	43149.4	3093.15	471.673	222475	-4.76835
ENSG00000276180.2	102.886	-1.19224	0.266055	-4.48118	7.42317e-06	6.12724e-05	H4C9	protein_coding	62.3008	15.4895	239.925	143.471	30.4803	929.049	-3.35743
ENSG00000178177.17	334.057	-1.1922	0.168228	-7.08683	1.37215e-12	3.21169e-11	LCORL	protein_coding	203.926	28.7338	825.633	464.189	53.6515	2878.48	-6.04764
ENSG00000005189.20	45.3392	-1.19213	0.338513	-3.52167	0.00042883	0.00230006	REXO5	protein_coding	27.7027	4.07158	16.5777	62.9758	10.1461	102.943	-4.56286
ENSG00000276903.2	111.467	-1.18796	0.2824	-4.20664	2.59191e-05	0.00018898	H2AC16	protein_coding	67.5504	24.9489	622.45	155.383	34.7794	1209.6	-2.90201
ENSG00000196636.8	24.7396	-1.18689	0.448972	-2.64358	0.00820344	0.0291443	SDHAF3	protein_coding	14.9014	4.88174	23.8314	34.5778	2.61814	6.85465	-5.02331
ENSG00000131153.9	86.2	-1.18611	0.259378	-4.5729	4.81015e-06	4.13261e-05	GINS2	protein_coding	52.4978	9.84142	96.8536	119.902	11.4677	131.508	-6.308
ENSG00000164032.12	1232.23	-1.1797	0.140023	-8.42504	3.60623e-17	1.40516e-15	H2AZ1	protein_coding	754.426	102.602	10527.1	1710.04	192.852	37192	-6.18656
ENSG00000114346.14	408.894	-1.17876	0.150866	-7.81329	5.5714e-15	1.69289e-13	ECT2	protein_coding	251.339	26.6502	710.232	566.449	40.1249	1610.01	-9.25148
ENSG00000164985.15	521.411	-1.178	0.159115	-7.40345	1.32695e-13	3.46053e-12	PSIP1	protein_coding	319.678	59.6884	3562.71	723.144	58.5741	3430.93	-6.82293
ENSG00000175643.10	36.8546	-1.17675	0.448217	-2.62539	0.00865493	0.0304705	RMI2	protein_coding	22.1781	10.1879	103.793	51.531	25.7537	663.253	-1.49884
ENSG00000175832.13	178.95	-1.17553	0.211764	-5.55114	2.83814e-08	3.66826e-07	ETV4	protein_coding	109.101	27.1111	735.011	248.8	23.6427	558.976	-5.49218
ENSG00000104723.21	116.403	-1.17277	0.297385	-3.94362	8.02604e-05	0.00051516	TUSC3	protein_coding	71.8649	27.4134	751.495	160.94	50.2951	2529.59	-2.1992
ENSG00000166801.17	357.231	-1.17051	0.15046	-7.77954	7.27897e-15	2.18666e-13	FAM111A	protein_coding	219.5	17.7969	316.731	494.962	24.2278	586.985	-12.9587
ENSG00000133739.16	29.6784	-1.16988	0.417643	-2.80116	0.00509196	0.0193846	LRRCC1	protein_coding	18.2153	3.0684	9.4151	41.1415	10.3449	107.017	-3.00476
ENSG00000138190.17	1268.24	-1.16859	0.151434	-7.71685	1.19236e-14	3.46413e-13	EXOC6	protein_coding	782.061	168.865	28515.6	1754.43	128.165	16426.3	-6.48665
ENSG00000151849.16	126.157	-1.16693	0.232613	-5.01664	5.25833e-07	5.4723e-06	CENPJ	protein_coding	78.0044	7.2982	53.2638	174.31	35.2792	1244.63	-3.78049
ENSG00000166845.15	220.742	-1.1647	0.189284	-6.15317	7.5951e-10	1.21816e-08	C18orf54	protein_coding	136.846	23.969	574.514	304.638	24.9726	623.63	-6.85541
ENSG00000169087.11	49.8574	-1.16378	0.325639	-3.57384	0.000351785	0.0019274	HSPBAP1	protein_coding	30.6687	1.42172	2.02129	69.0461	13.5838	184.521	-3.97377
ENSG00000167325.15	589.328	-1.16337	0.146237	-7.95536	1.78611e-15	5.79959e-14	RRM1	protein_coding	363.741	53.8823	2903.3	814.914	47.9182	2296.16	-8.84869
ENSG00000164649.20	538.48	-1.16249	0.134498	-8.64324	5.46413e-18	2.32761e-16	CDCA7L	protein_coding	332.252	20.5771	423.416	744.707	35.9463	1292.14	-14.0828
ENSG00000118402.6	34.2927	-1.16026	0.388771	-2.98444	0.00284096	0.0117689	ELOVL4	protein_coding	21.2762	3.49536	12.2175	47.3091	10.7094	114.691	-3.26808
ENSG00000146670.10	127.265	-1.16012	0.246326	-4.7097	2.48086e-06	2.26509e-05	CDCA5	protein_coding	78.2157	18.8493	355.297	176.315	35.073	1230.12	-3.48424
ENSG00000203814.7	238.637	-1.15968	0.201609	-5.75214	8.81223e-09	1.21609e-07	H2BC18	protein_coding	146.865	39.1791	1535	330.41	31.3255	981.287	-5.17462
ENSG00000124610.5	55.4649	-1.15891	0.373679	-3.10134	0.00192648	0.00847063	H1-1	protein_coding	33.9596	15.6568	245.135	76.9702	25.0735	628.68	-2.05769
ENSG00000005108.17	533.804	-1.15784	0.217722	-5.31796	1.04934e-07	1.22807e-06	THSD7A	protein_coding	330.688	106.44	11329.4	736.921	189.711	35990.4	-2.64101
ENSG00000152782.19	34.6055	-1.15663	0.38531	-3.00181	0.0026838	0.0112302	PANK1	protein_coding	21.513	2.30289	5.30331	47.6979	10.6569	113.57	-3.39644
ENSG00000162174.12	176.342	-1.15458	0.206674	-5.58648	2.31718e-08	3.04242e-07	ASRGL1	protein_coding	108.718	13.6452	186.193	243.966	40.2991	1624.02	-4.49552
ENSG00000165507.9	1067.94	-1.15446	0.421934	-2.73612	0.00621688	0.0229995	DEPP1	protein_coding	661.673	319.602	102145	1474.21	348.245	121274	-2.43109
ENSG00000013810.21	473.618	-1.15406	0.177873	-6.48814	8.69052e-11	1.61249e-09	TACC3	protein_coding	292.667	79.7598	6361.63	654.568	15.1716	230.179	-6.3038
ENSG00000274290.3	187.585	-1.15216	0.233532	-4.93364	8.07123e-07	8.0761e-06	H2BC6	protein_coding	115.755	41.0182	1682.49	259.415	23.6043	557.163	-4.29299
ENSG00000105855.10	140.433	-1.15182	0.320383	-3.59514	0.000324213	0.00179677	ITGB8	protein_coding	87.9816	45.8502	2102.24	192.885	37.0202	1370.5	-2.51749
ENSG00000073146.17	155.737	-1.14872	0.221115	-5.19515	2.04555e-07	2.27344e-06	MOV10L1	protein_coding	97.3088	23.6714	560.334	214.165	18.509	342.584	-5.49975
ENSG00000215252.12	83.5982	-1.14722	0.274474	-4.1797	2.91892e-05	0.000209706	GOLGA8B	protein_coding	52.347	7.66141	58.6972	114.849	25.1625	633.15	-3.36052
ENSG00000184445.12	329.508	-1.1465	0.148856	-7.70208	1.3387e-14	3.87228e-13	KNTC1	protein_coding	205.04	2.61003	6.81226	453.976	10.8972	118.748	-31.4178
ENSG00000203760.9	76.1383	-1.14601	0.287283	-3.98912	6.63191e-05	0.000435379	CENPW	protein_coding	47.2763	10.534	110.965	105	21.9447	481.571	-3.35362
ENSG00000171388.12	1672.52	-1.14434	0.43596	-2.62487	0.00866813	0.0304927	APLN	protein_coding	1041.7	445.56	198523	2303.33	697.346	486291	-2.15607
ENSG00000203668.3	280.999	-1.14426	0.184047	-6.21719	5.06134e-10	8.26789e-09	CHML	protein_coding	175.66	38.9631	1518.12	386.337	34.8458	1214.23	-5.69988
ENSG00000128645.15	63.5084	-1.14292	0.300559	-3.80266	0.00014315	0.000863989	HOXD1	protein_coding	39.4315	3.59572	12.9292	87.5853	21.0125	441.525	-3.19448
ENSG00000124802.12	94.6289	-1.14198	0.281376	-4.05856	4.93763e-05	0.0003358	EEF1E1	protein_coding	59.2706	22.1758	491.765	129.987	16.0898	258.881	-3.65021
ENSG00000185432.12	84.2817	-1.14189	0.265877	-4.29478	1.74864e-05	0.000132226	TMT1A	protein_coding	52.2083	7.35067	54.0324	116.355	20.8825	436.08	-4.09772
ENSG00000109458.10	275.885	-1.141	0.169617	-6.72696	1.73241e-11	3.56936e-10	GAB1	protein_coding	172.003	6.233	38.8502	379.767	47.0801	2216.53	-6.18693
ENSG00000132780.17	483.614	-1.13659	0.145768	-7.79726	6.32646e-15	1.91354e-13	NASP	protein_coding	302.592	36.076	1301.48	664.636	41.8821	1754.11	-9.26253
ENSG00000154310.17	492.608	-1.13628	0.175219	-6.48492	8.87809e-11	1.64091e-09	TNIK	protein_coding	308.985	55.8302	3117.01	676.23	118.338	14003.8	-3.96926
ENSG00000146757.14	92.955	-1.13594	0.261863	-4.33793	1.43832e-05	0.000111759	ZNF92	protein_coding	58.1809	4.78774	22.9225	127.729	28.8856	834.377	-3.35918
ENSG00000006468.15	152.258	-1.13399	0.207937	-5.45353	4.93798e-08	6.11387e-07	ETV1	protein_coding	95.7804	12.0836	146.014	208.735	23.8608	569.336	-5.97254
ENSG00000124191.18	65.9557	-1.13379	0.334237	-3.39217	0.000693412	0.00349556	TOX2	protein_coding	41.7006	17.3642	301.517	90.2108	18.6275	346.984	-2.69397
ENSG00000138376.11	115.251	-1.13259	0.226741	-4.9951	5.8804e-07	6.03436e-06	BARD1	protein_coding	72.6097	11.5137	132.566	157.892	9.24678	85.5029	-8.16724
ENSG00000176890.16	532.416	-1.13221	0.170993	-6.62142	3.55776e-11	6.97236e-10	TYMS	protein_coding	332.779	78.7723	6205.08	732.052	65.5657	4298.86	-5.50945
ENSG00000134222.16	58.8665	-1.1322	0.296714	-3.81578	0.000135752	0.000824974	PSRC1	protein_coding	36.8416	3.75762	14.1197	80.8915	9.5642	91.4739	-6.06235
ENSG00000162769.13	90.4442	-1.13058	0.275119	-4.10941	3.96674e-05	0.00027615	FLVCR1	protein_coding	56.4256	16.4967	272.142	124.463	22.121	489.34	-3.48684
ENSG00000165185.15	54.0698	-1.12863	0.313596	-3.59898	0.000319471	0.00177383	KIAA1958	protein_coding	33.921	1.60436	2.57396	74.2185	14.7039	216.204	-3.85293
ENSG00000197872.11	434.737	-1.12693	0.151324	-7.44713	9.5392e-14	2.53766e-12	CYRIA	protein_coding	273.531	32.2836	1042.23	595.944	51.353	2637.13	-7.51695
ENSG00000154258.17	88.7898	-1.12403	0.310943	-3.61489	0.00030047	0.00168243	ABCA9	protein_coding	55.7731	9.99778	99.9557	121.806	44.9574	2021.17	-2.02766
ENSG00000143815.15	765.278	-1.12345	0.155596	-7.22031	5.18703e-13	1.27491e-11	LBR	protein_coding	480.381	68.8735	4743.56	1050.18	167.608	28092.3	-4.44692
ENSG00000196747.5	265.902	-1.12139	0.187604	-5.97746	2.26647e-09	3.40433e-08	H2AC13	protein_coding	166.513	40.5814	1646.85	365.29	8.82457	77.873	-6.76894
ENSG00000119630.14	908.94	-1.12133	0.18757	-5.97822	2.25593e-09	3.3962e-08	PGF	protein_coding	573.021	130.376	16997.9	1244.86	292.806	85735.1	-2.96432
ENSG00000170584.11	182.347	-1.12097	0.193094	-5.80531	6.42462e-09	9.06425e-08	NUDCD2	protein_coding	114.271	14.9451	223.356	250.423	21.7163	471.597	-7.30403
ENSG00000178295.15	197.336	-1.11978	0.188029	-5.95537	2.59484e-09	3.86687e-08	GEN1	protein_coding	124.951	21.665	469.371	269.72	1.00036	1.00072	-9.43996
ENSG00000197594.14	34.5965	-1.11957	0.459426	-2.43688	0.0148146	0.0470207	ENPP1	protein_coding	22.1744	12.4859	155.897	47.0185	15.8995	252.794	-1.73796
ENSG00000174501.15	527.354	-1.11945	0.193491	-5.78553	7.22824e-09	1.01119e-07	ANKRD36C	protein_coding	332.366	49.0473	2405.63	722.341	191.586	36705.2	-2.78871
ENSG00000120437.9	598.676	-1.11829	0.162972	-6.86188	6.7962e-12	1.46639e-10	ACAT2	protein_coding	376.673	61.1883	3744.01	820.678	129.359	16733.8	-4.38794
ENSG00000029993.15	370.508	-1.11718	0.168978	-6.61141	3.80679e-11	7.43839e-10	HMGB3	protein_coding	234.209	42.2765	1787.3	506.806	49.7564	2475.7	-5.90444
ENSG00000123485.12	204.282	-1.11366	0.182872	-6.08984	1.13027e-09	1.76995e-08	HJURP	protein_coding	128.575	14.2814	203.958	279.99	21.168	448.086	-8.38578
ENSG00000079819.20	610.253	-1.11351	0.171969	-6.47509	9.47546e-11	1.73865e-09	EPB41L2	protein_coding	387.08	79.3068	6289.57	833.426	141.314	19969.8	-3.89534
ENSG00000065923.10	241.478	-1.11338	0.187201	-5.94752	2.72233e-09	4.02517e-08	SLC9A7	protein_coding	153.275	30.8557	952.074	329.681	15.7719	248.754	-7.19924
ENSG00000166508.19	662.6	-1.11022	0.151488	-7.32875	2.32303e-13	5.92976e-12	MCM7	protein_coding	418.375	80.7858	6526.35	906.825	36.8569	1358.43	-7.7793
ENSG00000164045.12	129.611	-1.10884	0.231218	-4.79565	1.62147e-06	1.52133e-05	CDC25A	protein_coding	81.6798	17.9388	321.802	177.543	22.479	505.305	-4.71395
ENSG00000092470.12	139.734	-1.10865	0.207989	-5.33033	9.80321e-08	1.15545e-06	WDR76	protein_coding	88.3405	9.11171	83.0233	191.127	15.2283	231.901	-8.19124
ENSG00000138346.16	123.058	-1.10789	0.221006	-5.01295	5.36018e-07	5.56955e-06	DNA2	protein_coding	78.2996	11.2005	125.45	167.816	11.7852	138.891	-7.78635
ENSG00000179750.16	29.6839	-1.10658	0.454583	-2.43427	0.014922	0.0473275	APOBEC3B	protein_coding	18.4354	10.733	115.198	40.9323	8.22196	67.6007	-2.35316
ENSG00000241127.8	47.7426	-1.10626	0.321268	-3.44343	0.000574384	0.00297316	YAE1	protein_coding	30.256	3.98515	15.8814	65.2292	1.52508	2.32588	-11.5912
ENSG00000176974.22	132.678	-1.10464	0.305007	-3.62169	0.000292681	0.00164229	SHMT1	protein_coding	83.3078	46.5459	2166.52	182.049	36.5211	1333.79	-2.36025
ENSG00000134243.12	182.601	-1.10462	0.292986	-3.77023	0.000163096	0.000966757	SORT1	protein_coding	116.319	40.4674	1637.61	248.883	107.962	11655.8	-1.62601
ENSG00000139187.10	54.7003	-1.10303	0.354185	-3.11429	0.00184391	0.00816446	KLRG1	protein_coding	34.7175	4.18563	17.5195	74.683	30.5718	934.632	-1.83167
ENSG00000128050.9	1046.93	-1.10236	0.126926	-8.68504	3.78611e-18	1.64454e-16	PAICS	protein_coding	665.607	60.5917	3671.35	1428.25	108.958	11871.9	-8.65104
ENSG00000139263.12	507.264	-1.10195	0.182443	-6.03997	1.54144e-09	2.36903e-08	LRIG3	protein_coding	321.849	11.3954	129.856	692.68	175.443	30780.1	-2.98292
ENSG00000151150.22	43.7915	-1.09848	0.346193	-3.17305	0.00150849	0.00687225	ANK3	protein_coding	28.1753	5.4084	29.2508	59.4078	9.47651	89.8042	-4.04807
ENSG00000174749.6	450.036	-1.09785	0.140079	-7.83733	4.60227e-15	1.41793e-13	FAM241A	protein_coding	286.768	13.41	179.829	613.305	37.3065	1391.77	-11.6487
ENSG00000054654.20	932.622	-1.09741	0.162194	-6.76602	1.32372e-11	2.77478e-10	SYNE2	protein_coding	593.713	81.2316	6598.57	1271.53	245.452	60246.9	-3.70759
ENSG00000108179.14	208.027	-1.09735	0.195736	-5.60625	2.0676e-08	2.73642e-07	PPIF	protein_coding	132.205	18.7015	349.745	283.848	42.9511	1844.8	-4.57788
ENSG00000101911.13	147.981	-1.09569	0.203041	-5.39641	6.79879e-08	8.24066e-07	PRPS2	protein_coding	94.4999	9.48086	89.8867	201.463	15.5876	242.974	-8.29121
ENSG00000137962.13	3770.25	-1.09403	0.114979	-9.51504	1.81635e-21	1.01532e-19	ARHGAP29	protein_coding	2406.6	239.018	57129.8	5133.89	304.065	92455.7	-9.97247
ENSG00000064692.20	190.462	-1.09152	0.220686	-4.94604	7.57378e-07	7.62442e-06	SNCAIP	protein_coding	121.5	24.8618	618.109	259.425	59.2845	3514.66	-3.03415
ENSG00000051180.17	65.4822	-1.09088	0.282406	-3.8628	0.000112096	0.000694597	RAD51	protein_coding	41.6881	6.26982	39.3106	89.2763	4.88013	23.8157	-8.4705
ENSG00000175455.16	381.562	-1.08935	0.153979	-7.07464	1.49834e-12	3.48859e-11	CCDC14	protein_coding	244.057	16.2039	262.567	519.068	56.8992	3237.51	-6.57394
ENSG00000092140.16	245.43	-1.08658	0.170644	-6.36751	1.92128e-10	3.32286e-09	G2E3	protein_coding	157.035	12.6572	160.204	333.825	28.0483	786.707	-8.12489
ENSG00000151967.18	84.8675	-1.08369	0.269513	-4.02092	5.79725e-05	0.000386133	SCHIP1	protein_coding	54.323	3.43984	11.8325	115.412	25.8657	669.035	-3.31091
ENSG00000163002.13	69.569	-1.08354	0.283221	-3.82578	0.000130358	0.000796945	NUP35	protein_coding	44.2649	10.3332	106.775	94.8731	6.95253	48.3377	-5.74662
ENSG00000104626.15	182.743	-1.08222	0.193736	-5.58607	2.32269e-08	3.04664e-07	ERI1	protein_coding	117.469	13.9113	193.525	248.017	24.7928	614.682	-6.49418
ENSG00000182628.13	236.28	-1.08093	0.202583	-5.33572	9.51658e-08	1.12467e-06	SKA2	protein_coding	151.695	25.5117	650.847	320.864	62.9399	3961.43	-3.52271
ENSG00000275714.2	195.631	-1.07908	0.234464	-4.60232	4.17806e-06	3.65112e-05	H3C1	protein_coding	125.182	40.0681	1605.45	266.08	46.8176	2191.88	-3.23356
ENSG00000075702.19	76.7516	-1.07836	0.28352	-3.80347	0.000142684	0.000861961	WDR62	protein_coding	48.8307	11.8762	141.045	104.673	19.1468	366.6	-3.50505
ENSG00000125351.14	65.5572	-1.07762	0.291078	-3.70215	0.000213782	0.00124055	UPF3B	protein_coding	42.3803	10.4195	108.567	88.7342	8.63288	74.5266	-4.84468
ENSG00000155755.20	207.14	-1.07683	0.203817	-5.28329	1.26883e-07	1.4668e-06	TMEM237	protein_coding	133.541	21.8185	476.049	280.739	50.8256	2583.24	-3.76364
ENSG00000163644.15	100.094	-1.07676	0.235447	-4.57325	4.80214e-06	4.12841e-05	PPM1K	protein_coding	64.32	5.08197	25.8265	135.868	13.0778	171.029	-7.21168
ENSG00000102172.16	658.158	-1.07653	0.148008	-7.27345	3.50409e-13	8.72597e-12	SMS	protein_coding	424.563	55.7423	3107.21	891.754	104.599	10940.9	-5.57443
ENSG00000053747.17	87.1991	-1.07645	0.295881	-3.63811	0.000274648	0.00154831	LAMA3	protein_coding	56.242	18.9283	358.28	118.156	30.4936	929.863	-2.43963
ENSG00000101057.16	432.105	-1.07614	0.181236	-5.93776	2.88946e-09	4.26276e-08	MYBL2	protein_coding	277.692	67.6074	4570.76	586.519	61.4539	3776.59	-4.7803
ENSG00000174442.12	238.376	-1.07588	0.172331	-6.24308	4.29026e-10	7.13142e-09	ZWILCH	protein_coding	153.343	7.1086	50.5322	323.409	32.699	1069.23	-7.18735
ENSG00000184465.16	301.562	-1.07452	0.217668	-4.93649	7.95394e-07	7.97078e-06	WDR27	protein_coding	193.411	34.6204	1198.57	409.713	117.229	13742.5	-2.50257
ENSG00000122565.19	937.966	-1.07155	0.143868	-7.44818	9.46354e-14	2.5226e-12	CBX3	protein_coding	605.202	102.244	10453.8	1270.73	94.9505	9015.59	-6.74535
ENSG00000159640.17	331.879	-1.07091	0.220783	-4.85053	1.23131e-06	1.19156e-05	ACE	protein_coding	213.745	21.0377	442.584	450.013	168.502	28392.8	-1.96769
ENSG00000168389.18	26.3377	-1.06932	0.429245	-2.49116	0.0127326	0.0416087	MFSD2A	protein_coding	16.8434	4.19545	17.6018	35.832	2.5849	6.68168	-5.44945
ENSG00000275126.2	184.096	-1.06901	0.231295	-4.62185	3.80341e-06	3.35694e-05	H4C13	protein_coding	118.227	38.684	1496.45	249.965	34.8424	1214	-3.57855
ENSG00000138821.14	59.8768	-1.0688	0.292108	-3.65891	0.000253288	0.00144263	SLC39A8	protein_coding	38.8457	5.71441	32.6545	80.9079	4.15325	17.2495	-8.42052
ENSG00000146263.12	218.549	-1.06837	0.179105	-5.96504	2.44575e-09	3.65291e-08	MMS22L	protein_coding	141.38	9.97771	99.5548	295.719	32.3755	1048.17	-6.44275
ENSG00000078081.8	41.6222	-1.06775	0.397662	-2.68508	0.00725124	0.0261563	LAMP3	protein_coding	26.9281	9.16525	84.0018	56.3163	22.9486	526.638	-1.68188
ENSG00000151338.21	348.658	-1.06775	0.163732	-6.52132	6.96916e-11	1.31521e-09	MIPOL1	protein_coding	225.404	25.3673	643.501	471.911	52.6962	2776.89	-5.96083
ENSG00000145908.14	98.1773	-1.06768	0.253794	-4.20689	2.58914e-05	0.000188882	ZNF300	protein_coding	63.8156	16.2146	262.912	132.539	15.0158	225.474	-4.39783
ENSG00000198435.4	213.078	-1.06755	0.258087	-4.1364	3.52805e-05	0.000249145	NRARP	protein_coding	137.401	39.4663	1557.59	288.756	95.1595	9055.33	-2.07776
ENSG00000185480.12	120.249	-1.06733	0.213414	-5.00121	5.69704e-07	5.87348e-06	PARPBP	protein_coding	77.6272	3.16369	10.0089	162.871	2.92722	8.56862	-27.9694
ENSG00000119640.9	39.3362	-1.0658	0.352772	-3.02121	0.00251767	0.0106257	ACYP1	protein_coding	25.2463	2.86641	8.21628	53.4261	5.85387	34.2678	-6.1142
ENSG00000104213.13	382.843	-1.06472	0.153523	-6.93522	4.05582e-12	9.01535e-11	PDGFRL	protein_coding	248.02	30.8705	952.985	517.666	31.5792	997.243	-8.63505
ENSG00000141682.12	60.7679	-1.06394	0.337304	-3.15424	0.00160915	0.00726585	PMAIP1	protein_coding	39.7215	8.60419	74.0321	81.8143	31.1817	972.297	-1.8403
ENSG00000284946.1	25.5984	-1.06373	0.42722	-2.48988	0.0127785	0.0417379	ENSG00000284946.1	protein_coding	16.5977	1.43863	2.06965	34.5991	2.71069	7.34783	-8.29571
ENSG00000147536.12	102.641	-1.06339	0.24018	-4.42749	9.53339e-06	7.68706e-05	GINS4	protein_coding	65.9459	11.7391	137.807	139.337	12.3736	153.105	-6.08522
ENSG00000047634.15	84.4452	-1.06292	0.252589	-4.2081	2.57523e-05	0.000188074	SCML1	protein_coding	54.6558	1.7638	3.11101	114.235	13.6578	186.535	-6.11837
ENSG00000137310.13	177.462	-1.06267	0.188463	-5.63865	1.71391e-08	2.30049e-07	TCF19	protein_coding	114.771	12.0361	144.868	240.154	9.93922	98.7882	-11.3597
ENSG00000153208.19	220.683	-1.06068	0.191122	-5.54976	2.86063e-08	3.69372e-07	MERTK	protein_coding	143.649	23.5837	556.189	297.716	39.7715	1581.77	-4.7122
ENSG00000028277.22	34.0722	-1.06006	0.426626	-2.48474	0.0129644	0.042179	POU2F2	protein_coding	21.7055	12.574	158.106	46.4389	6.01643	36.1975	-2.50933
ENSG00000038295.8	103.05	-1.05783	0.331056	-3.19532	0.00139677	0.0064482	TLL1	protein_coding	67.6464	28.101	789.666	138.454	59.6959	3563.6	-1.51772
ENSG00000115380.20	11876.4	-1.05747	0.10041	-10.5315	6.1841e-26	4.90581e-24	EFEMP1	protein_coding	7709.36	543.745	295659	16043.5	200.556	40222.9	-20.3369
ENSG00000101868.13	205.185	-1.05723	0.175817	-6.01324	1.81856e-09	2.77241e-08	POLA1	protein_coding	133.23	6.94322	48.2083	277.14	12.7795	163.316	-13.9935
ENSG00000205683.12	63.4258	-1.0549	0.287334	-3.67135	0.000241274	0.00138372	DPF3	protein_coding	41.4335	2.41977	5.85527	85.418	12.2187	149.298	-4.99384
ENSG00000170006.13	203.969	-1.05467	0.212313	-4.96751	6.78176e-07	6.88466e-06	TMEM154	protein_coding	133.492	24.4332	596.982	274.447	58.3584	3405.71	-3.15078
ENSG00000188501.12	41.0659	-1.05452	0.35108	-3.00365	0.0026676	0.0111695	LCTL	protein_coding	26.8034	4.7272	22.3464	55.3284	6.93511	48.0957	-4.80645
ENSG00000055044.11	278.305	-1.05284	0.17734	-5.93685	2.90547e-09	4.28161e-08	NOP58	protein_coding	181.02	33.1861	1101.32	375.59	26.0721	679.752	-6.52003
ENSG00000204899.6	175.447	-1.05144	0.204206	-5.14891	2.62004e-07	2.87337e-06	MZT1	protein_coding	114.631	10.4629	109.472	236.264	41.7641	1744.24	-3.99527
ENSG00000125319.15	35.633	-1.0501	0.370176	-2.83675	0.00455754	0.0176287	HROB	protein_coding	23.0419	4.79079	22.9517	48.2242	1.18327	1.40012	-7.2168
ENSG00000109881.17	33.6343	-1.04914	0.383281	-2.73725	0.00619548	0.0229267	CCDC34	protein_coding	22.02	4.19923	17.6335	45.2486	5.54515	30.7487	-4.72275
ENSG00000147119.4	43.4776	-1.04908	0.354296	-2.96103	0.00306615	0.0125372	CHST7	protein_coding	28.1669	7.48033	55.9553	58.7882	11.1058	123.338	-3.23412
ENSG00000183891.6	31.1922	-1.04771	0.414765	-2.52604	0.0115358	0.0383407	TTC32	protein_coding	20.6304	8.6693	75.1568	41.7539	2.36856	5.61007	-3.32402
ENSG00000137033.12	160.238	-1.04698	0.316963	-3.30317	0.000955987	0.00461381	IL33	protein_coding	104.149	7.39852	54.7381	216.326	119.424	14262	-1.32585
ENSG00000147874.11	278.034	-1.04568	0.163525	-6.39459	1.60977e-10	2.81349e-09	HAUS6	protein_coding	182.007	18.3622	337.172	374.062	17.8815	319.749	-10.597
ENSG00000148019.14	289.578	-1.04184	0.163607	-6.36797	1.91545e-10	3.31712e-09	CEP78	protein_coding	189.245	22.3827	500.983	389.91	19.8126	392.539	-9.49363
ENSG00000205403.15	56.7068	-1.04063	0.342365	-3.03955	0.00236934	0.0100939	CFI	protein_coding	37.2057	16.8819	284.999	76.2079	7.40151	54.7823	-2.99229
ENSG00000163806.16	27.0023	-1.04037	0.421511	-2.4682	0.0135796	0.0437826	SPDYA	protein_coding	17.6201	2.66772	7.11675	36.3846	5.65443	31.9726	-4.24446
ENSG00000149636.16	126.722	-1.03971	0.21576	-4.81884	1.44393e-06	1.37225e-05	DSN1	protein_coding	82.6667	10.5341	110.968	170.778	10.4352	108.894	-8.40373
ENSG00000143995.20	145.151	-1.03721	0.212484	-4.88135	1.05362e-06	1.02938e-05	MEIS1	protein_coding	94.8186	6.56318	43.0753	195.483	30.2576	915.524	-4.59804
ENSG00000112186.13	28.0503	-1.03685	0.419265	-2.47302	0.0133975	0.0433182	CAP2	protein_coding	18.3999	3.13047	9.79987	37.7006	7.36473	54.2392	-3.41087
ENSG00000204856.12	48.0745	-1.03685	0.328437	-3.15691	0.00159448	0.00720698	FAM216A	protein_coding	31.316	6.97622	48.6677	64.833	5.66869	32.134	-5.27316
ENSG00000100625.9	54.4124	-1.03541	0.311651	-3.32233	0.000892699	0.00435277	SIX4	protein_coding	35.8343	8.55475	73.1837	72.9904	1.89884	3.60561	-5.99645
[truncated: 3,640 more rows]

## Sheet: Down <0.5fc
	baseMean	log2FoldChange	lfcSE	stat	pvalue	padj	gene_ids	gene_type	Flow_mean	Flow_sd	Flow_var	Static_mean	Static_sd	Static_var	Cohens_D
[truncated: 608 more rows]

## Sheet: Up >2fc
	baseMean	log2FoldChange	lfcSE	stat	pvalue	padj	gene_ids	gene_type	Flow_mean	Flow_sd	Flow_var	Static_mean	Static_sd	Static_var	Cohens_D
[truncated: 759 more rows]

[truncated: 13 more sheets: KEGG up, GOBP up, GOCC up, GOMF up, KEGG down, GOBP down, GOCC down, GOMF down, Cluster data, Cluster KEGG, Cluster GOBP, Cluster GOCC, Cluster GOMF]
