# Supplementary material for: Laminar Flow Alters EV Composition in HUVECs: A Study of Culture Medium Optimization and Molecular Profiling of Vesicle Cargo
Source: Small Methods. 2025 Jul 4;9(8):2401841. doi: 10.1002/smtd.202401841 (PMC12391657; doi:10.1002/smtd.202401841)
Supplement: Supplementary file 3 — Supplemental Table 2 [file SMTD-9-2401841-s002.xlsx]

## Sheet: rpmmm_norm
miRNA	Are_Cells_flow_Rep1_1	Are_Cells_flow_Rep2_1	Are_Cells_flow_Rep3_1	Are_Cells_static_Rep1_1	Are_Cells_static_Rep2_1	Are_Cells_static_Rep3_1	Are_Evs_flow_Rep1_1	Are_Evs_flow_Rep2_1	Are_Evs_flow_Rep3_1	Are_Evs_static_Rep1_1	Are_Evs_static_Rep2_1	Are_Evs_static_Rep3_1
hsa-let-7a-2-3p	15.2556	15.1919	14.5771	17.0635	22.8413	29.5926	0	0	0	0	0.645439	10.7697
hsa-let-7a-3p	201.374	226.953	254.16	513.49	484.304	698.814	193.631	287.322	158.128	208.834	202.668	211.804
hsa-let-7a-5p	50889.3	56759.6	34158	65739.3	59919.6	72947.2	31758.3	73945.4	76193.5	23914.2	35376.3	16973.1
hsa-let-7b-3p	13.0762	22.9732	17.8688	87.7553	67.6194	53.8372	12.6281	1.80139	9.76097	32.1283	23.8813	9.57308
hsa-let-7b-5p	18677.6	19892.5	16015.6	22380.8	22833.2	22793.1	23517.8	81005	28898.3	28546	29647.6	26503.1
hsa-let-7c-3p	26.1524	34.0892	31.0352	43.3901	61.5133	79.8644	0	9.00696	7.80877	48.1925	8.39071	2.39327
hsa-let-7c-5p	10250	10283.5	5250.12	10433.1	9368.34	9564.12	11196.9	36897.9	28978.4	8048.15	7683.31	5541.62
hsa-let-7d-3p	139.044	183.044	110.504	180.63	160.342	242.802	42.0937	43.2334	37.0917	128.513	48.4079	90.9443
hsa-let-7d-5p	6879.4	7523.34	6841.85	10043.3	10369.1	13313.5	3152.82	5641.96	7381.24	4032.11	2845.1	2102.49
hsa-let-7e-3p	22.6654	18.8973	26.3329	21.6951	30.0782	28.523	4.20937	1.80139	13.6654	0	7.74527	10.7697
hsa-let-7e-5p	11467.8	10067.8	10994.9	12669.7	11431.5	14931.8	3939.97	8798	8062.56	2120.47	4652.33	3901.03
hsa-let-7f-1-3p	44.4591	57.8034	72.8857	106.525	112.397	165.077	25.2562	28.8223	46.8526	16.0642	48.4079	65.8149
hsa-let-7f-2-3p	15.6915	20.7499	23.5115	26.5703	24.1983	24.6011	12.6281	7.20557	46.8526	48.1925	10.9725	4.78654
hsa-let-7f-5p	29073.9	27299.9	21221.5	30882.2	20433.4	36885.8	8446.1	18075.2	15230	7429.68	5816.7	3641.96
hsa-let-7g-3p	35.3058	32.9776	50.7849	79.9548	109.458	84.1429	16.8375	10.8084	25.3785	48.1925	12.9088	9.57308
hsa-let-7g-5p	11084.7	17693	12482.7	16997.5	11503.9	15416.3	6410.87	11874.8	7992.28	7662.61	3578.96	2656.53
hsa-let-7i-3p	874.363	681.784	1329.34	1713.67	1641.64	1678.58	366.215	338.662	294.781	835.337	188.468	373.35
hsa-let-7i-5p	22211.7	24250.4	30446	41682.8	28753.6	47147.1	14800.1	45692.3	17185.2	49188.5	22349.6	19521.9
hsa-miR-1-3p	0.435874	1.48214	0	0	0.226152	0	18.9422	10.8084	0	16.0642	6.45439	4.78654
hsa-miR-1-5p	0	0	0	0	0	0	0	0	0	0	0	0
hsa-miR-100-3p	11.3327	11.116	21.6306	45.0965	45.0042	39.9322	16.8375	1.80139	0	16.0642	6.45439	9.57308
hsa-miR-100-5p	6005.91	4553.87	5217.68	4744.88	5109	6086.45	1835.29	1194.32	1147.89	3068.26	1477.41	2226.94
hsa-miR-101-2-5p	1.30762	0	0	0.243765	1.80922	0.356538	0	0	0	0	0	0
hsa-miR-101-3p	466.821	287.72	542.646	930.328	589.691	630.002	1873.17	2091.42	2539.8	2305.21	1637.8	1677.68
hsa-miR-101-5p	11.7686	10.375	26.3329	15.6009	21.7106	12.4788	12.6281	16.2125	17.5697	0	1.29088	8.37645
hsa-miR-10226	0	0	0	0	0	0	0	0	0	0	0	0
hsa-miR-10392-3p	0	0	0	0	0	0	0	0	0	0	0	0
hsa-miR-10392-5p	0.871748	1.48214	0.47023	0	1.35691	0.713075	0	0	0	0	0	0
hsa-miR-10393-3p	0	0	0	0.243765	0.226152	0	0	0	0	0	0	0
hsa-miR-10393-5p	0	0	0	0	0	0	0	0	0	0	0	0
hsa-miR-10394-3p	0	0	0	0	0	0	0	0	0	0	0	0
hsa-miR-10394-5p	0	0.370535	0.47023	2.43765	0	0.356538	0	0	0	0	0	1.19664
hsa-miR-10395-3p	44.895	63.732	47.4933	66.304	91.1392	79.5079	0	0	0	0	0	1.19664
hsa-miR-10395-5p	0	0	0	0.243765	1.13076	0.713075	0	0	0	0	0	0
hsa-miR-10396a-3p	0	0	1.41069	0	0.904608	0.356538	0	0	0	0	0	4.78654
hsa-miR-10396a-5p	2.61524	2.96428	3.29161	2.43765	1.80922	0.713075	0	3.60278	0	0	0	2.39327
hsa-miR-10396b-3p	0.435874	0.74107	3.29161	0.731294	2.93997	0.713075	0	0	0	0	0	4.78654
hsa-miR-10396b-5p	4.35874	2.96428	3.76184	2.68141	1.80922	1.06961	0	3.60278	0	0	0	2.39327
hsa-miR-10397-3p	0	0	0	0	0	0	0	0	0	0	0	0
hsa-miR-10397-5p	0.435874	0	0	0	0	1.06961	0	0	0	0	0	0
hsa-miR-10398-3p	0.435874	0	0	0.487529	1.58306	0	0	0	0	0	0	0
hsa-miR-10398-5p	0	0	0	0	0	0	0	0	0	0	0	0
hsa-miR-10399-3p	3.05112	7.78123	2.35115	3.65647	7.68916	3.56538	0	3.60278	0	0	2.58176	5.98318
hsa-miR-10399-5p	0	0.74107	0.47023	3.4127	0.452304	0.356538	0	0	0	0	6.45439	8.37645
hsa-miR-103a-1-5p	0.871748	0	0	0.243765	0.904608	0	0	0	0	16.0642	0	0
hsa-miR-103a-2-5p	3.05112	2.96428	0.940461	2.43765	3.61843	1.78269	0	3.60278	0	0	0	2.39327
hsa-miR-103a-3p	5181.45	4747.48	5274.34	6782.51	6971.92	6216.59	2321.47	1585.23	1660.34	1863.44	1083.37	1216.98
hsa-miR-103b	0	0	0	0	0	0	0	0	0	0	0	0
hsa-miR-10400-3p	0	0	0	0	0	0	0	0	0	0	0	0
hsa-miR-10400-5p	2.17937	2.22321	6.58323	28.2767	15.3783	13.1919	42.0937	5.40418	1.95219	32.1283	6.45439	9.57308
hsa-miR-10401-3p	18.3067	37.7946	31.9757	44.3652	100.411	51.698	8.41874	10.8084	9.76097	16.0642	0.645439	5.98318
hsa-miR-10401-5p	5.66636	1.48214	0.940461	2.43765	1.58306	1.42615	0	0	0	0	5.16351	1.19664
hsa-miR-105-3p	0	0	0	0	0	0	0	0	0	0	0	0
hsa-miR-105-5p	0	0	0	0	0	0	0	1.80139	7.80877	0	0	0
hsa-miR-10522-5p	0	0	0	0	0	0	0	0	0	0	0	0
hsa-miR-10523-5p	0	0.370535	0	0.487529	1.13076	3.20884	0	0	0	0	0	0
hsa-miR-10524-5p	0.435874	0.370535	0	1.46259	0.226152	0.356538	0	0	0	0	0	2.39327
hsa-miR-10525-3p	0	0	0	0	0	0	0	0	0	0	0	0
hsa-miR-10526-3p	6.53811	7.4107	3.29161	9.75058	36.4105	22.4619	21.0469	3.60278	0	16.0642	7.09983	27.5226
hsa-miR-10527-5p	12.6403	15.1919	15.5176	18.5261	16.0568	12.8354	25.2562	14.4111	5.85658	32.1283	40.0172	25.1293
hsa-miR-106a-3p	0	0.74107	0	0	0.452304	0	0	0	0	0	0	0
hsa-miR-106a-5p	43.5874	47.4285	54.5467	137.727	98.8284	87.7083	210.469	145.913	150.319	176.706	79.389	72.9947
hsa-miR-106b-3p	165.632	233.437	190.914	189.649	305.757	239.593	126.281	288.223	259.642	224.898	114.888	186.675
hsa-miR-106b-5p	1020.82	977.841	1075.42	2197.05	1981.54	1749.89	2294.11	2352.62	3246.5	2971.87	1441.91	2114.45
hsa-miR-107	727.038	827.034	1190.62	503.374	581.889	520.901	799.781	576.446	673.507	883.529	876.506	761.06
hsa-miR-10a-3p	167.376	136.357	158.468	129.927	67.1671	108.031	88.3968	102.679	115.179	144.578	766.782	545.666
hsa-miR-10a-5p	1745.24	1904.18	1712.11	2918.59	2065.22	2659.77	349.378	259.4	255.737	465.861	420.826	543.272
hsa-miR-10b-3p	107.225	105.602	92.1652	84.3426	64.9056	71.3075	37.8843	106.282	44.9004	80.3209	476.334	374.547
hsa-miR-10b-5p	4533.96	4354.15	4169.06	5716.28	4234.69	5472.5	543.009	940.327	628.606	1285.13	1110.16	1227.75
hsa-miR-11181-3p	0	0	0	0	0	0	0	0	0	0	0	0
hsa-miR-11181-5p	0	0	0	0	0	0	0	0	0	0	0	0
hsa-miR-11399	0.871748	0.370535	0	0	1.13076	1.42615	0	0	0	0	0	2.39327
hsa-miR-11400	0	0	0	0	0	0	0	0	0	0	0	0
hsa-miR-11401	0	0	0.47023	0	0	0	0	0	0	0	0	0
hsa-miR-1178-3p	0	0	0	0	0.452304	0	0	0	0	0	0	0
hsa-miR-1178-5p	0	0	0	0	0	0	0	0	0	0	0	0
hsa-miR-1179	9.15335	18.8973	12.226	14.1383	7.68916	14.9746	4.20937	3.60278	0	16.0642	4.51807	7.17981
hsa-miR-1180-3p	77.1497	62.9909	54.0765	68.2541	80.2839	69.8814	21.0469	19.8153	9.76097	32.1283	16.7814	81.3712
hsa-miR-1180-5p	0	0.370535	0.47023	0.975058	3.84458	1.06961	0	0	0	0	0	0
hsa-miR-1181	0	0	0	0	0	0	0	0	0	0	0	0
hsa-miR-1182	0	0	0	0	0	0	0	0	0	0	0	0
hsa-miR-1183	0	0	0	0	0	0	0	0	0	0	0	0
hsa-miR-1184	0	0	0	0	0	0	0	0	0	0	0	0
hsa-miR-1185-1-3p	376.595	155.625	386.529	489.479	533.04	638.202	147.328	192.749	158.128	481.925	79.389	71.7981
hsa-miR-1185-2-3p	20.0502	15.1919	25.3924	24.864	31.6613	25.6707	12.6281	12.6097	25.3785	16.0642	9.03615	2.39327
hsa-miR-1185-5p	21.7937	7.78123	15.9878	15.1134	8.36762	11.4092	12.6281	12.6097	0	16.0642	0	0
hsa-miR-1193	0.871748	0.370535	0	0	0	0.713075	0	0	0	0	0	2.39327
hsa-miR-1197	10.461	5.55802	12.6962	10.9694	7.46301	14.9746	8.41874	0	0	16.0642	7.09983	8.37645
hsa-miR-1199-3p	0	0	0	0	0	0	0	0	0	0	0	0
hsa-miR-1199-5p	0	0	0	0	0	0	0	0	0	0	0	0
hsa-miR-1200	0	0	0	0	0	0	0	0	0	0	0	0
hsa-miR-1202	0	0	0	0	0.226152	0	0	0	0	0	0	0
hsa-miR-1203	0	0	0	0	0	0	0	0	0	0	0	0
hsa-miR-1204	0	0	0	0	0	0	0	0	0	0	0	0
hsa-miR-1205	0	0	0	0	0	0	0	0	0	0	0	0
hsa-miR-1206	0	0	0	0	0	0	0	0	0	0	0	0
hsa-miR-1207-3p	0	0	0	0	0	0	0	0	0	0	0	0
hsa-miR-1207-5p	0.435874	0	0	0	0	0	0	7.20557	0	0	0	0
hsa-miR-1208	0	0	0	0	0	0	0	0	0	0	0	0
hsa-miR-12113	0	0	0	0	0	0	0	0	0	0	0	0
hsa-miR-12114	0.435874	0.370535	2.35115	1.46259	2.71382	2.13923	0	0	0	0	9.03615	0
hsa-miR-12115	0	0	0	0	0	0	0	0	0	0	0	0
hsa-miR-12116	0	0	0	0	0.226152	0	0	0	0	0	0	0
hsa-miR-12117	0	0	0	0	0	0	0	0	0	0	0	0
hsa-miR-12118	0	0	0	0	0	0	0	0	0	0	0	0
hsa-miR-12119	0	0	0	0	0	0	0	0	0	0	0	0
hsa-miR-12120	0	0	0	0	0	0	0	0	0	0	0	0
hsa-miR-12121	0	0	0	0	0	0	0	0	0	0	0	0
hsa-miR-12122	0	0	0	0	0	0	0	0	0	0	0	0
hsa-miR-12123	0	0	0	0	0	0	0	0	0	0	0	0
hsa-miR-12124	0	0	0	0	0	0	0	0	0	0	0	0
hsa-miR-12125	0	0	0.47023	0	0	0	0	0	0	0	0	0
hsa-miR-12126	0	0	0	0	0	0	0	0	0	0	0	0
hsa-miR-12127	0	0	0	0	0	0	0	0	0	0	0	0
hsa-miR-12128	0	0	0	0	0	0	0	0	0	0	0	0
hsa-miR-12129	0	0	0	0	0	0	0	0	0	0	0	0
hsa-miR-12130	0	0	0	0	0	0	0	0	0	0	0	0
hsa-miR-12131	0	0	0	0	0	0	0	0	0	0	0	0
hsa-miR-12132	0	0	0	0	0	0	0	0	0	0	0	0
hsa-miR-12133	0	0	0	0	0	0	0	0	0	0	0	0
hsa-miR-12135	37.4852	38.9062	20.6901	30.4706	8.59377	18.8965	12.6281	7.20557	1.95219	0	0	0
hsa-miR-12136	4193.54	5845.19	7323.37	450.965	574.652	350.833	93233.4	3058.76	2510.52	12963.8	763.555	771.83
hsa-miR-122-3p	1.7435	0.74107	2.35115	0.243765	0	0	42.0937	46.8362	62.4702	144.578	15.4905	26.326
hsa-miR-122-5p	1070.07	797.761	809.266	3.16894	4.29689	5.34806	4024.16	14499.4	14834.7	15389.5	6367.9	8030.62
hsa-miR-1224-3p	0	0	0	0	0	0	0	0	0	0	0	0
hsa-miR-1224-5p	0	0.74107	0	0	0	0	33.675	64.8501	132.749	48.1925	61.3167	93.3375
hsa-miR-1225-3p	0	0	0	0	0.452304	0	0	0	0	0	0	2.39327
hsa-miR-1225-5p	0	0	1.88092	0.243765	0	0	71.5593	3.60278	3.90439	0	3.2272	20.3428
hsa-miR-1226-3p	35.7417	48.9106	28.6841	41.9275	90.2346	32.0884	12.6281	12.6097	11.7132	32.1283	0	4.78654
hsa-miR-1226-5p	3.48699	9.26337	7.99392	11.9445	20.806	16.4007	0	57.6446	70.279	48.1925	23.2358	21.5394
hsa-miR-1227-3p	3.48699	7.04016	2.82138	11.2132	37.5412	8.5569	0	1.80139	0	0	0	2.39327
hsa-miR-1227-5p	0	0	0	0	0	0	0	3.60278	0	0	0	0
hsa-miR-1228-3p	0	0	0	0	0	0	0	0	0	0	0	0
hsa-miR-1228-5p	0	0	0	0	0	0	0	0	0	0	0	0
hsa-miR-1229-3p	2.17937	2.96428	3.76184	6.33788	7.01071	8.5569	0	0	0	0	0	0
hsa-miR-1229-5p	2.17937	0	0.47023	0	0	0.713075	0	0	0	0	0	0
hsa-miR-122b-3p	0	0	0	0	0	0	0	0	0	0	0	0
hsa-miR-122b-5p	0.871748	0.74107	0.47023	0	0	0	0	12.6097	13.6654	0	3.87264	0
hsa-miR-1231	0	0	0	0	0	0	0	0	0	0	0	0
hsa-miR-1233-3p	0	0	0	0	0	0	0	0	0	0	0	0
hsa-miR-1233-5p	0	0.370535	0	0	1.35691	0	0	0	0	0	0	0
hsa-miR-1234-3p	0	1.48214	0.47023	4.38776	4.29689	1.06961	0	0	0	0	0	0
hsa-miR-1236-3p	0.435874	0.370535	0	0	0.452304	0.713075	0	0	0	0	0	0
hsa-miR-1236-5p	0	0.370535	0	0.243765	1.35691	0.356538	0	0	21.4741	32.1283	0	0
hsa-miR-1237-3p	0.435874	1.1116	0	1.95012	3.39228	4.27845	0	0	0	16.0642	0	0
hsa-miR-1237-5p	0	0	0.47023	0	0.904608	0	0	0	0	0	0	0
hsa-miR-1238-3p	0	0.370535	0	0	2.03537	1.06961	0	0	0	0	0	0
hsa-miR-1238-5p	0	0	0	0	0.226152	0	0	0	0	0	0	0
hsa-miR-124-3p	15.2556	37.424	55.017	10.2381	0.226152	3.92191	1448.02	1731.14	3841.92	1911.64	729.992	749.094
hsa-miR-124-5p	0	0	0	0	0	0	4.20937	0	13.6654	0	0	0
hsa-miR-1243	0	0	0	0	0	0	0	0	0	0	0	0
hsa-miR-1244	0	0	0.47023	1.21882	1.58306	1.06961	0	0	0	16.0642	0	0
hsa-miR-1245a	0	0	0	0	0	0	0	0	0	0	0	0
hsa-miR-1245b-3p	0	0	0	0	0	0	0	0	0	0	0	0
hsa-miR-1245b-5p	0	0	0	0	0	0	0	0	0	0	0	0
hsa-miR-1246	4635.52	7308.43	5970.99	166.491	188.611	133.345	39559.7	13353.7	22210.1	14473.8	106973	61921.1
hsa-miR-1247-3p	0	0	0	0	0	0	0	0	0	0	0	0
hsa-miR-1247-5p	0.435874	0	0	0	0.904608	0	0	9.00696	0	0	0	4.78654
hsa-miR-1248	11.7686	11.8571	0.940461	12.9195	18.7706	12.1223	16.8375	54.0418	105.418	96.385	47.7625	26.326
hsa-miR-1249-3p	3.92287	8.15177	7.52369	16.576	69.4286	28.8795	4.20937	30.6237	5.85658	48.1925	1.93632	7.17981
hsa-miR-1249-5p	0.871748	0	0.47023	2.92518	4.29689	0.713075	0	9.00696	0	0	1.93632	1.19664
hsa-miR-1250-3p	0	0	0	0	0.452304	0	0	0	0	0	0	0
hsa-miR-1250-5p	1.7435	0.74107	3.29161	1.46259	1.58306	2.8523	0	0	0	0	0	0
hsa-miR-1251-3p	0	0	0	0	0	0	0	1.80139	0	0	0	0
hsa-miR-1251-5p	0	0	0	0	0	0	0	0	0	0	0	0
hsa-miR-1252-3p	0	0	0.47023	0.487529	0	0.356538	0	0	0	0	0	0
hsa-miR-1252-5p	0.871748	0	0	1.70635	0.226152	1.06961	0	0	0	0	0	0
hsa-miR-1253	0	0	0	0	0	0	0	0	0	0	0	0
hsa-miR-1255a	3.92287	4.44642	6.58323	11.2132	3.84458	9.26998	0	0	0	0	0	0
hsa-miR-1255b-2-3p	0	0.370535	0	0.731294	0	0.356538	0	0	0	0	0	0
hsa-miR-1255b-5p	0.435874	0.74107	0.940461	1.70635	0.452304	0	16.8375	0	0	0	0	5.98318
hsa-miR-1256	0	1.1116	0.47023	3.65647	3.39228	1.78269	0	0	0	0	0	0
hsa-miR-1257	0	0	0	0	1.13076	0	0	0	0	0	0	0
hsa-miR-1258	0	0	0	0	0	0	0	0	0	0	0	0
hsa-miR-125a-3p	249.32	266.785	249.692	256.928	363.652	215.349	260.981	304.435	152.271	353.412	855.852	817.302
hsa-miR-125a-5p	112.891	119.683	130.254	242.058	274.775	233.532	8.41874	23.4181	33.1873	64.2567	19.3632	20.3428
hsa-miR-125b-1-3p	259.781	291.24	319.757	222.07	349.179	359.033	252.562	207.16	177.65	337.348	367.9	313.518
hsa-miR-125b-2-3p	188.733	188.232	203.14	260.097	263.015	191.104	101.025	230.578	220.598	128.513	231.713	211.804
hsa-miR-125b-5p	566.418	483.363	465.763	638.541	1003.89	718.245	362.006	286.421	382.63	176.706	115.534	157.956
hsa-miR-126-3p	136044	163399	124968	141954	159016	112437	60013	81642.7	70573.7	87838.9	62921.3	65235.8
hsa-miR-126-5p	15767.3	22766	18033.3	27413.8	20914.1	20639.6	5796.3	5052.91	2506.62	12321.2	7262.48	7724.28
hsa-miR-1260a	222.296	269.008	262.389	456.571	1670.36	585.435	92.6062	10.8084	37.0917	497.989	49.0534	47.8654
hsa-miR-1260b	266.755	330.517	338.566	739.094	2654.12	947.32	134.7	21.6167	60.518	722.888	36.79	39.489
hsa-miR-1261	3.48699	1.1116	0.47023	0	0.452304	0.713075	0	0	0	0	0	0
hsa-miR-1262	16.9991	10.0044	16.4581	24.6202	13.5691	16.0442	21.0469	3.60278	9.76097	0	20.6541	64.6183
hsa-miR-1263	0.435874	0	0	0	0	0	0	0	0	0	0	0
hsa-miR-1264	0	0	0	0	0	0	0	10.8084	11.7132	0	1.93632	0
hsa-miR-1265	0	0	0	0	0	0	0	0	0	0	0	0
hsa-miR-1266-3p	0	0	0	0.731294	0.678456	0	0	0	0	0	0	0
hsa-miR-1266-5p	0.435874	0	0	0.487529	4.07073	0.713075	0	0	0	0	0	0
hsa-miR-1267	0	0.370535	0.47023	0.243765	0	0.356538	0	0	0	0	4.51807	3.58991
hsa-miR-1268a	20.922	38.1651	50.7849	275.698	618.299	355.825	21.0469	18.0139	0	96.385	9.68159	8.37645
hsa-miR-1268b	21.3578	37.0535	76.6476	295.199	635.487	484.178	8.41874	27.0209	0	96.385	9.68159	7.17981
hsa-miR-1269a	0	0	0	0	0	0	0	0	0	0	0	0
hsa-miR-1269b	0	0	0	0	0	0	0	0	0	0	0	0
hsa-miR-127-3p	6003.73	3742.4	3902.44	3759.09	3914.92	2987.79	6617.13	5413.18	8695.07	5686.72	4548.41	5606.24
hsa-miR-127-5p	30.5112	12.5982	31.0352	35.5896	24.1983	34.2276	33.675	19.8153	17.5697	0	5.80895	11.9664
hsa-miR-1270	0	7.4107	8.46415	1.70635	20.5798	13.905	0	16.2125	1.95219	0	12.9088	8.37645
hsa-miR-1271-3p	30.9471	18.8973	49.8444	136.996	198.561	134.771	155.747	104.481	64.4224	257.027	123.279	252.49
hsa-miR-1271-5p	32.6905	34.8303	30.565	26.5703	51.7888	44.9237	16.8375	9.00696	11.7132	0	18.7177	20.3428
hsa-miR-1272	0	0	0	0	0	0	0	0	0	0	0	0
hsa-miR-1273c	0.435874	0.370535	0	1.70635	2.26152	0	0	0	0	0	0	0
hsa-miR-1273h-3p	0	0	0	0	0	0	0	0	0	0	0	0
hsa-miR-1273h-5p	0	1.85267	0.47023	1.46259	0.452304	0.356538	4.20937	0	0	0	0	1.19664
hsa-miR-1275	59.2789	65.5847	43.2612	149.428	376.769	163.651	8.41874	7.20557	40.9961	16.0642	2.58176	5.98318
hsa-miR-1276	0.435874	1.1116	1.88092	3.90023	2.03537	3.56538	0	0	0	0	0	0
hsa-miR-1277-3p	3.05112	3.70535	1.88092	2.68141	3.16613	0.713075	12.6281	5.40418	3.90439	16.0642	5.16351	7.17981
hsa-miR-1277-5p	58.843	40.7588	56.8979	121.639	61.061	82.0037	92.6062	126.097	89.8009	64.2567	78.7436	86.1577
hsa-miR-1278	0.871748	0	1.88092	0	2.48767	0	0	0	0	0	0	0
hsa-miR-1279	0	0	0	0	0	0	0	0	0	0	0	0
hsa-miR-128-1-5p	5.23049	3.33481	3.29161	6.09412	8.59377	11.4092	21.0469	5.40418	9.76097	32.1283	14.8451	8.37645
hsa-miR-128-2-5p	0	0	0	0	0	0	0	0	0	0	0	0
hsa-miR-128-3p	151.248	143.397	150.709	91.168	90.4608	116.944	84.1874	154.019	322.112	80.3209	47.4398	71.1998
hsa-miR-1281	0	0	0	0	0	0	0	0	0	0	0	0
hsa-miR-1282	0	0.370535	0	0	0	0	0	0	0	0	0	0
hsa-miR-1283	0	0	0	0	0.226152	0	0	0	0	0	0	0
hsa-miR-1284	0	0	0	0	0	0	0	0	0	0	0	0
hsa-miR-1285-3p	18.0888	22.7879	31.5054	42.1713	50.2057	37.4365	0	12.6097	0	0	31.6265	69.4048
hsa-miR-1285-5p	10.461	9.63391	5.64276	9.99435	10.8553	12.1223	25.2562	16.2125	7.80877	16.0642	28.3993	21.5394
hsa-miR-1286	0	0	0	1.46259	0.226152	0	0	0	0	0	0	0
hsa-miR-1287-3p	1.30762	4.44642	2.35115	3.4127	5.20149	2.49576	0	0	0	0	0	1.19664
hsa-miR-1287-5p	16.5632	14.8214	23.5115	18.0386	18.0922	24.2446	4.20937	25.2195	33.1873	32.1283	14.8451	21.5394
hsa-miR-1288-3p	0	0.370535	0.47023	0.975058	1.80922	2.49576	0	0	0	0	1.29088	0
hsa-miR-1288-5p	0	0	0	0	0	0	0	0	0	0	0	0
hsa-miR-1289	0	0	0	0	0	0	0	0	0	0	0	0
hsa-miR-129-1-3p	0.871748	1.48214	0.47023	0	0	0	4.20937	1.80139	0	0	0	0
hsa-miR-129-2-3p	3.05112	5.92856	4.23207	0.975058	2.26152	2.8523	29.4656	66.6515	97.6097	64.2567	1.93632	37.0957
hsa-miR-129-5p	0.871748	2.22321	2.82138	0.243765	1.35691	0.891344	88.3968	205.359	232.311	176.706	56.4759	39.489
hsa-miR-1290	1497.23	2134.28	2136.73	29.008	28.9474	17.8269	7522.15	2995.72	6412.96	2763.04	39449.2	20341.6
hsa-miR-1291	0.435874	0.370535	0.940461	0.731294	1.35691	0	0	0	27.3307	16.0642	1.93632	0
hsa-miR-1292-3p	0	0	0	1.46259	2.93997	0.356538	0	0	0	0	0	0
hsa-miR-1292-5p	12.6403	10.7455	6.11299	15.8447	25.5552	24.6011	12.6281	0	0	16.0642	1.29088	2.39327
hsa-miR-1293	0.435874	0	1.88092	2.68141	5.6538	3.20884	0	0	0	0	7.74527	5.98318
hsa-miR-1294	10.461	4.44642	5.17253	4.63153	15.1522	17.4703	0	27.0209	11.7132	16.0642	4.51807	7.17981
hsa-miR-1295a	0	0	0	0	0	0	0	0	0	0	0	0
hsa-miR-1295b-3p	0	0	0	0	0	0	0	0	0	0	0	0
hsa-miR-1295b-5p	0	0	0	0	0	0	0	0	0	0	0	0
hsa-miR-1296-3p	1.30762	0.370535	2.35115	3.16894	4.29689	6.06114	8.41874	0	0	0	0.645439	5.98318
hsa-miR-1296-5p	6.10224	7.04016	6.11299	23.8889	37.7674	21.0357	4.20937	0	0	0	0	8.37645
hsa-miR-1297	0	0.74107	0	0	0	0	0	0	0	0	0	1.19664
hsa-miR-1298-3p	0	0	0	0	0	0	0	3.60278	0	0	3.87264	0
hsa-miR-1298-5p	0	0.74107	0	0	0	0	16.8375	16.2125	70.279	32.1283	6.45439	8.37645
hsa-miR-1299	0	1.85267	0.47023	0	0.226152	0	0	0	0	0	22.5904	0
hsa-miR-1301-3p	81.9443	109.678	108.623	96.5308	130.49	73.4468	21.0469	45.0348	3.90439	16.0642	19.3632	40.6856
hsa-miR-1301-5p	0	0	0	0	0	0	0	0	0	0	0	0
hsa-miR-1302	0.435874	0.303165	0	0.487529	0.452304	0.64825	0	0	0	0	0	0
hsa-miR-1303	13.0762	12.2276	15.5176	29.2518	41.6119	56.6895	0	0	7.80877	16.0642	9.03615	20.3428
hsa-miR-1304-3p	53.6125	60.3972	59.7193	72.8856	72.1425	137.267	46.3031	23.4181	44.9004	0	124.57	191.462
hsa-miR-1304-5p	1.30762	2.59374	4.7023	3.65647	5.20149	7.84383	0	1.80139	0	0	21.9449	8.37645
hsa-miR-1305	0	0	0	0	0	0	0	0	0	0	0	0
hsa-miR-1306-3p	0.435874	0.74107	0.47023	0.243765	5.20149	2.13923	0	0	0	0	1.29088	0
hsa-miR-1306-5p	15.6915	15.5625	11.7558	84.8301	181.148	112.666	12.6281	10.8084	46.8526	80.3209	0	3.58991
hsa-miR-1307-3p	1354.7	1170.52	1698.47	1692.95	1917.99	2736.78	1831.08	378.292	614.941	883.529	324.656	813.712
hsa-miR-1307-5p	129.89	98.5623	227.121	918.018	1038.26	707.014	1258.6	1125.87	1323.59	1236.94	1535.5	2731.92
hsa-miR-130a-3p	3155.73	3075.81	3850.72	5316.26	5053.59	4164.72	4701.87	3863.99	3490.52	4690.74	6819.07	8188.57
hsa-miR-130a-5p	13.5121	24.8258	17.8688	27.0579	41.1596	42.0714	4.20937	0	0	0	0	0
hsa-miR-130b-3p	1108.43	1349.86	1675.43	2047.38	2067.93	2025.13	1751.1	1650.08	1965.86	1815.25	3467.3	4267.2
hsa-miR-130b-5p	53.6125	123.388	97.8079	210.613	411.823	476.691	8.41874	10.8084	21.4741	48.1925	16.136	14.3596
hsa-miR-132-3p	17.8708	27.049	19.2794	0.975058	2.48767	2.49576	168.375	21.6167	70.279	16.0642	12.2633	15.5563
hsa-miR-132-5p	3.48699	4.07588	3.76184	0.975058	0.226152	1.06961	0	1.80139	17.5697	0	6.45439	2.39327
hsa-miR-1321	0	0	0	0	0	0	0	0	0	0	0	0
hsa-miR-1322	0	0	0	0	0	0	0	0	0	0	0	0
hsa-miR-1323	0	0	0	0	0	0	0	0	0	0	0	0
hsa-miR-1324	0	0	0	0	0	0	0	0	0	0	0	0
hsa-miR-133a-3p	6.53811	3.70535	2.35115	0	1.80922	0.356538	46.3031	28.8223	15.6175	48.1925	9.03615	7.17981
hsa-miR-133a-5p	0	0	0	0	0	0	0	0	0	0	0	0
hsa-miR-133b	1.7435	0	0.940461	0	0	0	25.2562	5.40418	0	16.0642	1.29088	1.19664
hsa-miR-134-3p	18.3067	7.78123	15.0474	34.3708	35.5058	28.523	0	14.4111	0	16.0642	6.45439	10.7697
hsa-miR-134-5p	856.928	572.847	560.515	663.04	718.032	690.97	1565.89	109.885	173.745	867.465	467.298	677.296
hsa-miR-1343-3p	0	0	0.47023	0.975058	0.904608	0.356538	0	0	0	0	0	0
hsa-miR-1343-5p	2.17937	3.33481	5.17253	5.36282	12.8907	12.1223	0	0	0	0	3.2272	0
hsa-miR-135a-2-3p	0	0	0	0	0	0	0	0	0	0	0	0
hsa-miR-135a-3p	0	0	0	0	0.452304	1.06961	0	0	0	0	0	0
hsa-miR-135a-5p	2.17937	0.74107	1.88092	4.26588	2.03537	2.13923	101.025	133.303	163.984	112.449	38.0809	47.8654
hsa-miR-135b-3p	0	0	0	0	1.13076	0	0	0	0	0	0	0
hsa-miR-135b-5p	0	3.70535	1.41069	0.975058	2.71382	1.06961	4.20937	25.2195	25.3785	0	0	4.78654
hsa-miR-136-3p	121.609	66.6963	101.57	97.5058	49.5273	74.8729	155.747	117.09	148.367	160.642	115.534	162.742
hsa-miR-136-5p	372.672	108.196	232.294	953.12	503.414	367.947	1170.21	1015.99	195.219	867.465	270.439	452.328
hsa-miR-137-3p	971.127	794.056	946.104	1359.72	1097.74	1264.28	441.984	574.644	554.423	722.888	207.186	269.243
hsa-miR-137-5p	9.15335	6.66963	4.7023	16.3322	14.926	19.253	8.41874	1.80139	0	0	1.93632	2.39327
hsa-miR-138-1-3p	0.435874	2.22321	0	0.487529	2.26152	0.356538	0	0	9.76097	0	0	2.39327
hsa-miR-138-2-3p	0	0	0.47023	0	0	0	4.20937	7.20557	7.80877	0	0	2.39327
hsa-miR-138-5p	45.5488	115.422	49.8444	60.5755	146.433	28.7013	380.948	633.189	684.244	481.925	189.436	246.507
hsa-miR-139-3p	182.195	456.499	237.937	224.02	420.416	189.321	126.281	513.397	158.128	192.77	110.37	160.349
hsa-miR-139-5p	2069.09	4530.9	2849.13	1528.4	2057.98	1845.08	4200.95	2667.86	7599.89	1269.07	872.634	1343.82
hsa-miR-140-3p	486	407.588	543.586	487.773	608.122	470.986	2319.36	457.554	808.208	931.722	305.293	428.395
hsa-miR-140-5p	649.888	777.753	841.242	799.548	965.442	702.379	370.425	529.609	460.718	353.412	111.661	166.332
hsa-miR-141-3p	1.7435	0.74107	6.58323	8.04423	7.68916	0.713075	16.8375	7.20557	5.85658	0	3.87264	5.98318
hsa-miR-141-5p	0	0	0.47023	0	0	0	0	0	0	0	0	0
hsa-miR-142-3p	13.5121	9.63391	6.58323	0.975058	2.26152	0.713075	2487.74	2001.35	1739.4	1445.78	617.04	770.633
hsa-miR-142-5p	4.79461	2.59374	5.17253	0.243765	0	0.356538	938.69	974.553	1257.21	915.658	376.291	378.137
hsa-miR-143-3p	591.481	365.347	659.263	35.1021	22.1629	36.3668	2340.41	3845.97	3554.94	4353.39	882.315	1396.47
hsa-miR-143-5p	0	0	0	0	0	0	0	0	0	0	0	0
hsa-miR-144-3p	16.1273	2.96428	8.46415	1.95012	0.904608	0.356538	4301.98	3745.09	4702.83	2297.18	1565.19	1361.77
hsa-miR-144-5p	2.61524	3.33481	0.940461	0	0	0	227.306	246.791	238.168	160.642	64.5439	72.9947
hsa-miR-145-3p	5.66636	2.59374	3.29161	0	0.226152	0.356538	4.20937	5.40418	27.3307	0	3.2272	3.58991
hsa-miR-145-5p	250.628	232.325	182.92	17.5511	29.1736	14.2615	825.037	662.912	1104.94	497.989	323.365	412.839
hsa-miR-1468-3p	0	0	0	0	0	0	0	0	0	0	0	0
hsa-miR-1468-5p	7.40986	4.44642	1.88092	2.92518	4.74919	2.8523	319.912	387.299	409.961	144.578	129.733	132.827
hsa-miR-1469	0	0	0.47023	0.487529	0.226152	0	0	0	0	0	0.645439	0
hsa-miR-146a-3p	0	0	4.7023	0	1.13076	0.713075	0	0	0	0	0	1.19664
hsa-miR-146a-5p	500.383	2113.53	2370.43	148.696	1043.69	1007.22	517.753	1356.45	1534.42	963.85	2219.67	4463.45
hsa-miR-146b-3p	0.435874	0	0	0	0	0	0	0	0	0	0	0
hsa-miR-146b-5p	31.3829	42.6115	43.2612	16.8198	25.329	25.6707	54.7218	59.4459	83.9443	0	25.8176	46.6688
hsa-miR-1470	0	0	0	0	0	0	0	0	0	0	0	0
hsa-miR-1471	0	0	0	0	0	0	0	0	0	0	0	0
hsa-miR-147a	0	0	0	0	0	0	0	0	0	0	0	0
hsa-miR-147b-3p	2.61524	1.1116	1.41069	2.19388	0.904608	2.49576	4.20937	3.60278	0	16.0642	0	1.19664
hsa-miR-147b-5p	0.871748	0.370535	0	0	0.226152	0	0	0	0	0	0	0
hsa-miR-148a-3p	30.9471	57.4329	53.6063	12.6758	53.598	38.5061	181.003	235.982	540.758	257.027	351.764	373.35
hsa-miR-148a-5p	0	0	0	0	0	0	0	0	0	0	0	0
hsa-miR-148b-3p	234.064	299.022	247.811	200.375	243.339	252.072	206.259	178.338	251.833	208.834	172.332	387.71
hsa-miR-148b-5p	36.6134	44.0936	49.8444	61.9162	87.5208	76.6556	21.0469	21.6167	17.5697	16.0642	1.29088	5.98318
hsa-miR-149-3p	2.17937	1.85267	0.47023	1.70635	0.904608	0.356538	0	1.80139	0	32.1283	0	0
hsa-miR-149-5p	529.587	469.468	225.711	445.602	532.814	329.441	854.502	621.48	2200.12	369.476	187.823	324.288
hsa-miR-150-3p	0	0	0	0	0	0	0	0	0	0	0	0
hsa-miR-150-5p	23.1013	26.6785	13.6367	11.2132	27.3644	24.6011	1144.95	473.766	808.208	353.412	64.5439	137.613
hsa-miR-151a-3p	1030.84	747.369	1179.34	1054.53	1111.76	1113.11	1906.85	1302.41	1417.29	1493.97	1848.54	1922.99
hsa-miR-151a-5p	15442.1	16098.3	13561.4	16499	15971.5	16715.9	10704.4	6893.93	15287.6	5124.47	8266.79	8638.51
hsa-miR-151b	486.871	555.061	402.047	236.695	264.598	228.541	951.318	381.895	911.674	337.348	544.105	421.216
hsa-miR-152-3p	193.528	252.705	315.525	81.1736	149.26	147.607	496.706	241.387	263.546	64.2567	294.966	421.216
hsa-miR-152-5p	0.871748	0.74107	2.82138	1.95012	7.23686	1.78269	0	0	0	0	0	0
hsa-miR-153-3p	3.48699	0.74107	2.82138	1.95012	1.58306	2.8523	757.687	1403.28	1657.41	562.246	378.873	557.632
hsa-miR-153-5p	0	0	0	0	0	0	4.20937	30.6237	70.279	16.0642	23.2358	9.57308
hsa-miR-1537-3p	1.7435	2.22321	3.29161	2.43765	2.93997	6.77421	0	0	0	16.0642	1.29088	1.19664
hsa-miR-1537-5p	0	0	0	0.731294	0.226152	0	0	0	0	0	0	0
hsa-miR-1538	0	0.74107	0	0	1.13076	1.06961	0	0	0	0	0	0
hsa-miR-1539	0	0	0	0	0	0.356538	0	0	0	0	0	0
hsa-miR-154-3p	105.046	53.7275	93.1056	153.572	135.239	139.406	67.3499	82.864	167.889	48.1925	29.6902	25.1293
hsa-miR-154-5p	334.751	247.147	291.073	210.369	147.225	149.389	399.89	176.536	44.9004	562.246	236.876	476.261
hsa-miR-155-3p	3.05112	1.85267	5.17253	19.7449	22.8413	25.3142	0	1.80139	0	0	4.51807	1.19664
hsa-miR-155-5p	6151.05	6043.42	5026.29	8307.74	6390.15	8524.46	7033.86	8477.35	7322.68	5477.88	2817.34	2887.48
hsa-miR-1587	0	0	0	0	0	0	0	0	0	0	0	0
hsa-miR-15a-3p	3.48699	1.48214	6.58323	25.1078	29.8521	16.4007	8.41874	10.8084	0	0	7.74527	14.3596
hsa-miR-15a-5p	2577.32	2829.03	3268.57	2524.43	2414.4	2504.68	1523.79	1718.53	2424.62	1815.25	2176.42	2546.44
hsa-miR-15b-3p	160.838	208.982	200.318	263.266	298.521	381.495	63.1406	113.488	117.132	273.091	361.446	488.227
hsa-miR-15b-5p	1885.16	2171.7	1964.15	2362.32	2779.18	2552.81	1919.47	1995.94	2600.32	2297.18	1854.35	1546.05
hsa-miR-16-1-3p	0.435874	0	0.47023	0	1.13076	2.49576	0	3.60278	0	0	0.645439	1.19664
hsa-miR-16-2-3p	16.5632	35.2008	31.0352	26.3266	25.5552	28.1665	0	7.20557	0	80.3209	64.5439	55.0452
hsa-miR-16-5p	10640.3	10888.5	10980.3	11529.7	14650.8	13791.4	7494.79	9792.37	10280.3	11381.5	6971.71	10940.8
hsa-miR-17-3p	105.917	104.861	220.068	420.25	381.066	443.533	79.9781	75.6585	103.466	128.513	41.3081	29.9159
hsa-miR-17-5p	2748.62	2915.74	3454.78	7436.04	6617.2	7225.23	4857.61	3215.49	4517.38	4706.8	1891.14	3064.58
hsa-miR-181a-2-3p	25.7166	23.3437	28.2138	42.415	61.2872	54.1937	4.20937	5.40418	23.4263	16.0642	1.93632	8.37645
hsa-miR-181a-3p	293.779	259.004	260.037	338.102	396.218	408.236	105.234	84.6654	146.415	80.3209	49.6988	38.2923
hsa-miR-181a-5p	40781.5	31353.2	36593.1	20977.9	16341.1	20805	37379.2	30086	34520.6	30642.4	9527.65	17415.8
hsa-miR-181b-2-3p	3.92287	1.48214	3.29161	4.144	4.74919	8.91344	0	5.40418	11.7132	0	4.51807	11.9664
hsa-miR-181b-3p	1.7435	1.1116	3.76184	6.82541	10.403	12.4788	0	0	0	0	2.58176	1.19664
hsa-miR-181b-5p	20351.8	20778.9	17163.2	16894.5	15400.6	20808.4	34241.1	15615.4	20748.9	22096.3	9211.06	15325.3
hsa-miR-181c-3p	17.435	17.0446	15.9878	32.1769	42.9689	19.6096	16.8375	5.40418	0	64.2567	10.9725	11.9664
hsa-miR-181c-5p	514.767	367.2	611.299	413.181	275.227	333.719	425.147	504.39	482.192	995.979	151.678	228.557
hsa-miR-181d-3p	0.871748	0.370535	0.47023	0.731294	0.226152	1.42615	0	0	0	0	0	2.39327
hsa-miR-181d-5p	353.058	423.892	352.673	506.055	376.543	436.759	681.918	740.372	550.519	481.925	396.945	532.503
hsa-miR-182-3p	0	0.370535	0	0.487529	0	0	0	0	0	0	0	0
hsa-miR-182-5p	2.61524	1.48214	4.23207	3.90023	0.452304	1.78269	4.20937	14.4111	13.6654	0	23.2358	15.5563
hsa-miR-1825	0	0	0	0	0	0	0	0	0	0	0	0
hsa-miR-1827	1.30762	0.370535	0.47023	0.487529	0.226152	0.356538	0	0	0	0	0.645439	0
hsa-miR-183-3p	0	0	0.47023	0	0	0	0	0	0	0	0	1.19664
hsa-miR-183-5p	2.17937	1.1116	4.23207	2.92518	2.71382	1.78269	4.20937	1.80139	11.7132	0	2.58176	2.39327
hsa-miR-184	0	0	0.47023	0	0	1.06961	8.41874	0	0	0	0	9.57308
hsa-miR-1843	50.5614	26.6785	31.5054	27.3016	27.3644	21.7488	37.8843	43.2334	132.749	96.385	105.207	57.4385
hsa-miR-185-3p	3.92287	6.66963	9.87484	10.4819	21.9367	17.8269	0	10.8084	3.90439	0	3.87264	5.98318
hsa-miR-185-5p	900.08	822.217	1159.59	1280.98	1183.23	1084.94	471.45	715.153	1177.17	674.695	912.006	1396.47
hsa-miR-186-3p	5.66636	0.74107	6.11299	15.3572	17.1875	14.9746	16.8375	10.8084	0	16.0642	9.03615	5.98318
hsa-miR-186-5p	377.031	355.713	339.506	574.797	481.704	362.955	185.212	293.627	177.65	385.54	212.995	318.305
hsa-miR-187-3p	16.9991	30.7544	14.1069	25.5953	37.0889	22.1053	96.8155	54.0418	107.371	128.513	49.6988	83.7645
hsa-miR-187-5p	0	0	0	0	0	0	0	0	0	0	0	0
hsa-miR-188-3p	6.10224	4.44642	15.9878	11.9445	12.8907	16.7573	4.20937	0	11.7132	0	7.74527	5.98318
hsa-miR-188-5p	189.605	156.366	310.822	361.99	438.961	308.049	496.706	145.913	117.132	353.412	209.122	369.76
hsa-miR-18a-3p	16.9991	27.7901	30.0947	62.16	76.4393	62.7506	16.8375	5.40418	0	16.0642	4.51807	20.3428
hsa-miR-18a-5p	737.935	704.016	858.17	2589.51	2407.16	2210.89	1077.6	1064.62	1350.92	2136.53	571.214	709.605
hsa-miR-18b-3p	0	0	0	0	0	0	0	0	0	0	0	0
hsa-miR-18b-5p	14.3838	15.933	25.3924	17.3073	16.9614	12.8354	79.9781	70.2543	107.371	112.449	38.0809	22.7361
hsa-miR-1908-3p	3.48699	2.22321	0.940461	7.06917	11.0814	4.27845	0	0	0	0	0	0
hsa-miR-1908-5p	88.4824	47.799	29.1543	206.469	419.059	124.432	4.20937	28.8223	9.76097	80.3209	45.8262	31.1125
hsa-miR-1909-3p	0.435874	0.370535	0	5.11906	4.07073	3.20884	0	0	0	0	0.645439	0
hsa-miR-1909-5p	1.7435	0.74107	0.47023	2.68141	1.35691	1.78269	4.20937	0	0	0	1.93632	7.17981
hsa-miR-190a-3p	0.435874	0	0	2.43765	2.48767	0.713075	0	3.60278	15.6175	0	2.58176	0
hsa-miR-190a-5p	4.35874	9.26337	7.05346	7.5567	2.71382	2.13923	58.9312	9.00696	29.2829	0	6.45439	1.19664
hsa-miR-190b-3p	0	0	0	0	0	0	0	0	0	0	0	1.19664
hsa-miR-190b-5p	9.58923	15.1919	15.9878	6.82541	4.07073	8.5569	8.41874	23.4181	15.6175	16.0642	4.51807	14.3596
hsa-miR-191-3p	24.4089	20.0089	19.2794	26.8141	54.2765	35.2972	33.675	48.6376	56.6136	0	16.7814	38.2923
hsa-miR-191-5p	11520.1	11897.5	11364.1	15412	17973.6	14368.1	11441.1	11485.7	16439.4	9269.03	3107.14	5752.23
hsa-miR-1910-3p	6.53811	4.81695	5.64276	4.63153	8.59377	9.98305	8.41874	23.4181	0	16.0642	123.924	99.3207
hsa-miR-1910-5p	4.79461	7.4107	7.52369	6.82541	14.6999	6.41768	0	1.80139	0	0	0	1.19664
hsa-miR-1911-3p	0	0	0	0	0	0	0	0	0	0	0	0
hsa-miR-1911-5p	0	0	0	0	0	0	0	0	0	0	0	0
hsa-miR-1912-3p	0	0	0	0	0	0	4.20937	0	5.85658	0	0.645439	5.98318
hsa-miR-1912-5p	0	0	0	0	0	0	0	0	0	0	0	0
hsa-miR-1913	0	1.48214	1.88092	1.21882	2.93997	2.49576	0	0	0	0	0	0
hsa-miR-1914-3p	0.871748	0.74107	0.940461	1.46259	7.46301	3.92191	0	0	0	0	0	0
hsa-miR-1914-5p	0	1.1116	0.940461	0.975058	4.29689	0.356538	0	0	0	0	0	0
hsa-miR-1915-3p	0.435874	0.370535	0	0.731294	0.904608	0	0	0	0	0	0	0
hsa-miR-1915-5p	0.871748	0.370535	0.47023	0.975058	3.39228	1.06961	0	0	0	0	0	0
hsa-miR-192-3p	2.17937	0.74107	1.88092	3.16894	3.84458	5.34806	0	0	9.76097	0	0.645439	0
hsa-miR-192-5p	140.787	164.888	207.372	200.618	159.663	198.235	787.152	617.878	843.348	658.631	393.718	575.582
hsa-miR-193a-3p	1636.27	904.105	4461.08	13092.4	17410.1	12935.9	5737.37	4278.31	2041.99	8208.79	5728.27	10273.1
hsa-miR-193a-5p	506.921	682.525	446.249	529.701	832.013	376.86	715.593	549.425	732.073	578.31	1294.11	1233.73
hsa-miR-193b-3p	784.573	433.896	878.861	1032.34	1353.29	1204.03	151.537	99.0766	46.8526	305.219	45.1807	167.529
hsa-miR-193b-5p	21.7937	7.04016	11.7558	24.6202	29.8521	17.4703	12.6281	32.4251	31.2351	16.0642	29.0448	62.225
hsa-miR-194-3p	0.871748	0.370535	0	0.243765	1.35691	0	0	0	0	0	0	0
hsa-miR-194-5p	38.5748	32.6071	55.4872	33.5176	41.8381	31.197	98.9202	107.183	122.988	32.1283	18.7177	58.0368
hsa-miR-195-3p	6.53811	8.89284	9.87484	9.26306	16.5091	14.2615	8.41874	9.00696	0	0	4.51807	5.98318
hsa-miR-195-5p	784.137	701.793	1084.82	978.471	876.339	1068.54	597.731	770.996	523.188	626.503	535.715	691.655
hsa-miR-196a-1-3p	0	0	0	0	0	0	0	0	0	0	0	0
hsa-miR-196a-3p	0	0	0	1.70635	0	1.78269	0	1.80139	0	0	0	0
hsa-miR-196a-5p	110.93	9.0781	45.3772	208.175	17.1875	71.6641	317.808	28.8223	37.0917	152.61	28.3993	51.4553
hsa-miR-196b-3p	0.871748	0	1.41069	7.31294	8.59377	8.91344	8.41874	0	0	0	3.2272	15.5563
hsa-miR-196b-5p	2468.35	3470.8	3855.42	5573.68	5804.64	6335.67	5754.21	3795.53	3783.35	3389.54	2410.72	2098.9
hsa-miR-197-3p	255.422	346.08	276.966	665.477	2041.02	654.247	181.003	144.111	78.0877	385.54	32.272	150.776
hsa-miR-197-5p	3.05112	3.70535	1.88092	12.1882	20.806	6.41768	21.0469	9.00696	68.3268	16.0642	54.8623	41.8822
hsa-miR-1972	0.435874	0.74107	2.35115	3.90023	4.74919	0.713075	0	0	0	0	0	4.78654
hsa-miR-1973	141.659	229.732	338.566	54.6033	75.987	26.3838	3792.64	394.505	562.232	128.513	132.315	140.006
hsa-miR-1976	0	0.370535	0	0.487529	2.48767	2.13923	0	0	0	0	0	0
hsa-miR-198	0	0	0	0	0.226152	0	0	0	0	0	0	0
hsa-miR-199a-3p	4146.91	6846.19	3091.53	1591.66	2072.91	1196.54	6598.19	8613.36	5797.04	5100.37	7497.74	4749.45
hsa-miR-199a-5p	247.358	188.232	243.109	591.373	717.128	461.003	84.1874	106.282	121.036	176.706	43.8899	117.27
hsa-miR-199b-3p	4143.42	6841.55	3088.94	1585.69	2069.97	1190.12	6596.08	8601.65	5798.01	5092.34	7496.78	4749.45
hsa-miR-199b-5p	3.05112	1.48214	1.88092	0.487529	1.58306	1.42615	16.8375	37.8292	39.0439	48.1925	1.93632	7.17981
hsa-miR-19a-3p	82.3802	62.6204	63.0109	358.578	193.586	178.982	362.006	295.428	622.75	803.209	483.434	637.807
hsa-miR-19a-5p	1.30762	0.74107	0.47023	6.09412	5.20149	8.91344	4.20937	1.80139	0	16.0642	4.51807	8.37645
hsa-miR-19b-1-5p	12.6403	13.3393	23.5115	55.8221	49.5273	73.0902	8.41874	14.4111	3.90439	32.1283	7.09983	10.7697
hsa-miR-19b-2-5p	0	0.370535	0.47023	0	0	0	0	0	0	0	0	0
hsa-miR-19b-3p	610.659	384.43	523.602	1518.29	935.59	888.67	1001.83	1224.95	970.24	2441.75	1234.73	1833.25
hsa-miR-200a-3p	0.435874	1.48214	0.47023	1.21882	1.80922	1.42615	0	7.20557	1.95219	0	3.87264	1.19664
hsa-miR-200a-5p	0.435874	0	0	0.243765	1.35691	0	16.8375	0	0	16.0642	0	1.19664
hsa-miR-200b-3p	3.92287	3.33481	4.23207	2.43765	3.16613	3.56538	4.20937	25.2195	13.6654	16.0642	9.03615	13.163
hsa-miR-200b-5p	0	0	0	0	0	0.356538	0	0	0	0	0	0
hsa-miR-200c-3p	27.4601	22.2321	64.8918	59.9661	37.3151	21.7488	193.631	140.509	320.16	32.1283	61.3167	35.8991
hsa-miR-200c-5p	0	0	0	0	0.904608	0	0	3.60278	0	0	0	0
hsa-miR-202-3p	0	0	0	2.19388	0.904608	0	0	0	0	0	0	0
hsa-miR-202-5p	0	0	0	0	0.226152	0	0	0	0	0	0	0
hsa-miR-203a-3p	3.48699	6.29909	2.35115	3.90023	0.904608	1.42615	8.41874	19.8153	0	0	3.87264	0
hsa-miR-203a-5p	0.435874	0	0	0	0	0	0	0	0	0	0	1.19664
hsa-miR-203b-3p	0	0	0	0	0	0	0	0	0	0	0	0
hsa-miR-203b-5p	0	0	0	0	0	0	0	0	0	0	0	0
hsa-miR-204-3p	13.5121	5.92856	7.52369	7.06917	4.97534	2.13923	96.8155	28.8223	0	96.385	13.5542	33.5058
hsa-miR-204-5p	152.12	178.598	110.504	371.497	149.713	53.8372	286.237	668.317	245.976	353.412	96.8159	155.563
hsa-miR-205-3p	0	0	0	0	0	0	0	0	0	0	0	0
hsa-miR-205-5p	1.30762	1.48214	0.940461	3.4127	2.48767	0.356538	42.0937	16.2125	40.9961	0	9.68159	14.3596
hsa-miR-2052	0	0	0	0	0	0	0	0	0	0	0	0
hsa-miR-2053	0	0	0	0	0	0	0	0	0	0	0	0
hsa-miR-2054	0	0	0	0	0	0	0	0	0	0	0	0
hsa-miR-206	0.435874	0.370535	0.940461	0	0	0	25.2562	25.2195	132.749	16.0642	56.7987	33.5058
hsa-miR-208a-3p	0	0	0	0	0	0	0	0	0	0	0	0
hsa-miR-208a-5p	0	0	0	0	0	0	0	0	0	0	0	0
hsa-miR-208b-3p	0	0	0	0	0	0	4.20937	1.80139	0	0	1.93632	0
hsa-miR-208b-5p	0	0	0	0	0	0	0	0	0	0	0	0
hsa-miR-20a-3p	20.0502	19.6383	31.0352	91.6555	103.125	88.7779	4.20937	12.6097	7.80877	16.0642	0.645439	4.78654
hsa-miR-20a-5p	2989.66	3581.22	3698.83	9821.28	8129.03	8248.14	3401.17	2345.41	2748.69	4546.16	1903.4	2451.91
hsa-miR-20b-3p	0	0.370535	0.47023	0	0.452304	0.713075	0	3.60278	0	0	0	0
hsa-miR-20b-5p	4.79461	5.55802	6.58323	14.6259	12.6645	12.8354	101.025	63.0487	134.701	48.1925	24.5267	25.1293
hsa-miR-21-3p	174.35	128.576	407.22	424.638	563.797	677.065	134.7	72.0557	119.084	321.283	121.343	211.804
hsa-miR-21-5p	53286	36431	65649.3	55185.6	42247.2	62423.3	58320.8	39065	59803.5	73300.8	88726.6	146609
hsa-miR-210-3p	175.221	49.2811	64.4216	61.4287	52.9195	33.5145	46.3031	25.2195	5.85658	96.385	17.4269	39.489
hsa-miR-210-5p	0.435874	0	0	0.975058	1.58306	1.06961	0	0	0	0	0	0
hsa-miR-211-3p	0	0	0	0	0	0	0	0	0	0	0	0
hsa-miR-211-5p	0	0	0	0	0.226152	0	0	9.00696	1.95219	0	1.93632	0
hsa-miR-2110	99.8151	111.16	83.701	209.394	253.29	200.374	71.5593	153.118	122.988	112.449	94.8796	156.759
hsa-miR-2113	0	0	0	0	0	0	0	0	0	0	0	0
hsa-miR-2114-3p	0	0	0	0	0	0	0	0	0	0	0	0
hsa-miR-2114-5p	2.17937	0.370535	1.41069	1.70635	1.13076	1.42615	0	1.80139	0	0	0	0
hsa-miR-2115-3p	0	0	0	0	0	0	0	0	0	0	0	0
hsa-miR-2115-5p	0	0	0	0	0	0	0	0	0	0	0	0
hsa-miR-2116-3p	2.17937	4.81695	3.76184	9.75058	20.3537	11.7657	0	5.40418	0	0	0	0
hsa-miR-2116-5p	3.05112	5.18749	2.35115	1.95012	7.23686	3.56538	8.41874	3.60278	0	0	8.39071	2.39327
hsa-miR-2117	0	0	0	0	0	0	0	0	0	0	0	0
hsa-miR-212-3p	52.7408	90.781	47.4933	25.3515	35.0535	32.0884	138.909	135.104	224.502	112.449	53.5715	62.225
hsa-miR-212-5p	0	0.370535	0	0	0	0	0	0	0	0	0	0
hsa-miR-214-3p	1825	1747.44	1367.9	1580.81	2992.67	1209.38	669.29	720.557	322.112	642.567	472.462	504.98
hsa-miR-214-5p	13.948	12.5982	5.64276	8.04423	16.9614	7.13075	0	1.80139	9.76097	0	0.645439	4.78654
hsa-miR-215-3p	0	0	0	0	0	0	0	0	0	0	0	0
hsa-miR-215-5p	3.92287	4.81695	6.58323	0.731294	0.904608	1.06961	8.41874	14.4111	35.1395	16.0642	20.0086	2.39327
hsa-miR-216a-3p	20.0502	28.9017	13.6367	43.8776	120.087	59.8983	0	0	0	16.0642	1.29088	4.78654
hsa-miR-216a-5p	430.208	274.566	372.422	920.211	1253.56	710.936	362.006	235.982	175.697	931.722	220.74	336.254
hsa-miR-216b-3p	0	0.74107	0.47023	0.243765	0.452304	1.06961	0	0	0	0	0	0
hsa-miR-216b-5p	5.66636	4.44642	5.64276	15.6009	12.6645	11.7657	0	0	0	0	1.93632	4.78654
hsa-miR-217-3p	27.8959	36.3124	26.3329	57.7722	89.33	64.5333	12.6281	16.2125	7.80877	0	9.68159	7.17981
hsa-miR-217-5p	1105.81	725.878	1002.53	1386.29	2121.3	1789.82	471.45	336.86	242.072	1317.26	563.468	662.936
hsa-miR-218-1-3p	2.17937	2.22321	1.88092	12.1882	20.5798	19.9661	0	1.80139	0	0	2.58176	8.37645
hsa-miR-218-2-3p	0	0.370535	0	0	0	0	0	5.40418	0	0	0	0
hsa-miR-218-5p	674.297	734.771	734.735	1478.92	1132.57	1543.45	204.155	463.859	321.136	489.957	93.9114	178.299
hsa-miR-219a-1-3p	2.17937	4.44642	1.41069	1.46259	7.91532	2.13923	0	3.60278	7.80877	16.0642	1.93632	0
hsa-miR-219a-2-3p	2.61524	5.18749	9.40461	0	0.226152	0	96.8155	284.62	380.678	144.578	68.4166	70.6015
hsa-miR-219a-5p	0.435874	1.48214	1.17558	0.609412	0.113076	0.713075	128.386	111.686	217.67	40.1604	45.1807	106.501
hsa-miR-219b-3p	0	0	0	0.243765	0	1.06961	0	0	0	0	0	0
hsa-miR-219b-5p	2.17937	5.18749	2.82138	1.70635	4.29689	2.13923	0	1.80139	9.76097	0	0	1.19664
hsa-miR-22-3p	34757	27228.8	36869.4	10461.6	15515.2	14745	7854.69	8275.6	9924.95	28578.2	10050.1	15580.2
hsa-miR-22-5p	606.301	568.03	549.229	245.227	308.245	338.354	244.144	183.742	255.737	289.155	206.541	270.44
hsa-miR-221-3p	4746.23	5703.64	4482.71	3205.5	3803.65	2346.73	1048.13	1453.72	517.331	2682.72	3369.84	3130.4
hsa-miR-221-5p	175.657	175.263	154.236	237.183	217.332	371.156	21.0469	34.2265	29.2829	48.1925	1.93632	9.57308
hsa-miR-222-3p	12259.8	15252	9844.27	13230.6	12038.5	11374.3	1969.99	1805	724.264	9493.93	1091.44	1954.11
hsa-miR-222-5p	12.2045	9.63391	14.5771	18.2823	22.8413	20.3226	4.20937	10.8084	13.6654	16.0642	2.58176	8.37645
hsa-miR-223-3p	43.1515	24.8258	29.1543	0.731294	0	0.356538	1006.04	1129.47	2161.08	433.733	347.892	443.952
hsa-miR-223-5p	0	0	0	0	0	0	8.41874	7.20557	52.7092	0	0	1.19664
hsa-miR-224-3p	85.8672	65.9552	76.6476	78.9797	85.9377	63.4637	8.41874	70.2543	17.5697	80.3209	15.4905	38.2923
hsa-miR-224-5p	2015.48	1959.76	1827.32	2085.89	1885.43	2301.09	399.89	695.337	435.339	546.182	134.251	297.962
hsa-miR-2276-3p	0	0	0	0.243765	1.58306	0	0	1.80139	0	0	0	0
hsa-miR-2276-5p	1.30762	0	0.47023	0	0.452304	0.356538	0	0	0	0	0	0
hsa-miR-2277-3p	1.30762	4.44642	4.23207	4.38776	12.2122	9.62652	0	0	0	16.0642	0	5.98318
hsa-miR-2277-5p	0.435874	0.74107	0.940461	0.975058	0.904608	1.42615	0	0	0	32.1283	0	0
hsa-miR-2278	4.35874	12.5982	8.46415	10.4819	9.95068	4.99153	8.41874	0	0	32.1283	3.87264	0
hsa-miR-2355-3p	34.8699	33.3481	53.136	50.703	36.6366	35.2972	25.2562	18.0139	21.4741	16.0642	25.8176	27.5226
hsa-miR-2355-5p	5.23049	3.33481	5.64276	10.2381	8.81992	8.20037	0	9.00696	0	0	0	0
hsa-miR-2392	0	0	0.47023	0	0	0	0	0	0	0	0	0
hsa-miR-23a-3p	39906.4	44177	42947.6	13751.2	17964.8	18966.7	38090.6	42747	41374.8	20594.3	29737.3	48800
hsa-miR-23a-5p	85.4313	82.2587	96.3972	82.6362	156.271	137.624	37.8843	50.439	23.4263	16.0642	18.7177	37.0957
hsa-miR-23b-3p	18582.6	15314.2	17862.2	4221.76	4547.91	5136.64	14147.7	9080.82	12484.3	2987.94	3928.79	4316.26
hsa-miR-23b-5p	137.736	140.062	163.64	40.4649	75.7609	46.3499	33.675	115.289	91.7531	0	29.6902	49.062
hsa-miR-23c	31.8188	44.8347	31.5054	7.80047	2.26152	4.63499	42.0937	27.0209	39.0439	16.0642	23.8813	22.7361
hsa-miR-24-1-5p	10.0251	10.375	13.1665	2.19388	5.20149	5.34806	21.0469	23.4181	17.5697	0	3.2272	1.19664
hsa-miR-24-2-5p	74.5345	68.5489	113.326	50.4593	69.4286	61.3245	147.328	129.7	121.036	64.2567	75.5164	131.63
hsa-miR-24-3p	54912.1	46838.2	63960.5	27230.8	33893.3	29625.1	27579.8	28631.3	26266.8	24971.8	12175.9	19872.5
hsa-miR-2467-3p	0.435874	0	0	0	0	1.42615	0	0	0	0	0	0
hsa-miR-2467-5p	0	0	0	0	0	0	0	0	0	0	0	0
hsa-miR-25-3p	1383.9	1435.45	1336.39	738.607	853.95	802.923	16925.9	13083.5	29689	15678.6	34877.6	50640.4
hsa-miR-25-5p	6.10224	10.7455	4.7023	28.0329	42.0643	23.5315	0	12.6097	0	0	5.16351	1.19664
hsa-miR-2681-3p	0	0	0	0	0	0	0	0	0	0	0	0
hsa-miR-2681-5p	0	0	0	0	0	0	0	0	0	0	0	0
hsa-miR-2682-3p	8.71748	3.70535	9.40461	10.7256	21.9367	10.3396	0	0	0	32.1283	1.29088	0
hsa-miR-2682-5p	2.61524	4.07588	3.76184	4.87529	9.49838	2.8523	0	0	0	0	0	1.19664
hsa-miR-26a-1-3p	0.871748	1.48214	0.940461	3.90023	3.84458	4.27845	0	0	0	0	0	2.39327
hsa-miR-26a-2-3p	5.66636	15.1919	10.8153	21.6951	13.7953	29.9492	0	0	11.7132	0	4.51807	0
hsa-miR-26a-5p	28625.8	33603.2	25704.9	25794.2	23045.2	22639.1	25521.4	27168.6	38069.7	16867.4	7071.11	7891.21
hsa-miR-26b-3p	5.66636	6.66963	5.64276	11.4569	13.5691	17.4703	4.20937	10.8084	17.5697	16.0642	0	2.39327
hsa-miR-26b-5p	8352.22	6807.84	8174.01	6093.14	4077.52	7195.64	10350.8	14985.8	15016.3	6248.96	3606.07	3118.43
hsa-miR-27a-3p	41302.1	46540.3	61175.1	27019.6	33148.4	37123.1	45082.4	27736	25319.9	70762.7	14257.1	25161.6
hsa-miR-27a-5p	45.3309	74.107	102.04	53.3845	87.7469	47.776	21.0469	23.4181	27.3307	32.1283	4.51807	0
hsa-miR-27b-3p	10708.6	12016.1	13181.5	3301.79	3440	4043.85	9782.58	7135.31	8043.04	5461.82	1695.57	2563.19
hsa-miR-27b-5p	47.9461	47.4285	56.4276	16.576	21.4844	22.4619	4.20937	21.6167	11.7132	16.0642	3.2272	0
hsa-miR-28-3p	792.419	754.038	591.08	583.573	461.802	556.199	989.202	1179.91	1540.28	1076.3	1199.23	1531.69
hsa-miR-28-5p	1621.45	1698.9	2072.31	1023.57	1348.32	1509.58	437.775	994.369	536.853	562.246	212.995	211.804
hsa-miR-2861	0	0.74107	0.940461	0	0	0	0	0	0	0	0.645439	0
hsa-miR-2909	0	0	0	0	0	0	0	0	0	0	0	0
hsa-miR-296-3p	3.92287	4.44642	7.52369	20.72	25.5552	25.3142	0	0	0	0	0.645439	0
hsa-miR-296-5p	1.7435	7.78123	14.1069	10.2381	15.1522	10.3396	0	0	0	0	0	0
hsa-miR-297	0.435874	0	0	0	0	0	0	0	0	0	0	0
hsa-miR-298	0	0	0	0	0	0	0	0	0	0	0	0
hsa-miR-299-3p	129.455	44.4642	112.385	288.13	195.848	200.374	84.1874	290.024	142.51	289.155	194.277	229.754
hsa-miR-299-5p	108.533	57.0624	69.5941	62.8913	71.2378	84.4994	29.4656	37.8292	52.7092	32.1283	42.599	41.8822
hsa-miR-29a-3p	7077.72	4686.89	9863.55	6547.76	6808.53	8520.18	3838.95	4026.11	3375.34	11196.7	2741.83	5018.69
hsa-miR-29a-5p	115.507	86.3346	102.98	182.092	249.672	88.7779	75.7687	90.0696	103.466	160.642	49.6988	44.2755
hsa-miR-29b-1-5p	41.8439	64.1025	64.4216	87.5115	82.9977	134.058	58.9312	36.0278	48.8048	32.1283	49.0534	46.6688
hsa-miR-29b-2-5p	85.8672	84.1114	75.2369	69.7167	83.4501	80.221	63.1406	46.8362	56.6136	48.1925	51.6351	38.2923
hsa-miR-29b-3p	2760.83	1829.89	4209.5	6613.09	7221.6	9171.75	7808.38	8863.75	12109.5	6987.91	2891.57	3709.57
hsa-miR-29c-3p	703.501	473.173	935.758	580.404	459.541	532.311	799.781	1237.56	1366.54	1702.8	638.339	726.358
hsa-miR-29c-5p	54.0484	85.9641	77.1178	77.7609	79.6055	73.0902	50.5125	32.4251	15.6175	80.3209	12.2633	25.1293
hsa-miR-300	0	0	0	0	0	0	0	0	0	0	0	0
hsa-miR-301a-3p	97.6358	85.5935	84.1712	467.053	303.722	323.38	366.215	403.512	472.431	273.091	92.9433	134.023
hsa-miR-301a-5p	0.871748	0.370535	0	0.487529	0.226152	0.713075	0	0	0	0	0	4.78654
hsa-miR-301b-3p	98.0716	75.5891	107.213	193.793	172.554	187.539	374.634	136.906	214.741	144.578	95.525	110.09
hsa-miR-301b-5p	0	0	0.47023	0.975058	0	0	0	0	0	0	0	0
hsa-miR-302a-3p	0	0	0.940461	0	0	0	0	0	0	0	0	0
hsa-miR-302a-5p	0	0	0	0	0	0	0	0	0	0	1.29088	0
hsa-miR-302b-3p	0	0	0	0	0	0	0	0	0	32.1283	3.87264	1.19664
hsa-miR-302b-5p	0	0	0	0	0	0	0	0	0	0	0	0
hsa-miR-302c-3p	0	0	0	0	0	0	16.8375	0	0	0	0	0
hsa-miR-302c-5p	0	0	0	0	0	0	0	0	0	0	0	0
hsa-miR-302d-3p	0	0	0	0	0	0.356538	0	0	0	0	0	0
hsa-miR-302d-5p	0	0	0	0	0	0	0	0	0	0	0	0
hsa-miR-302e	0	0	0	0	0	0	0	0	0	0	0	0
hsa-miR-302f	0	0	0	0	0	0	0	0	0	0	0	0
hsa-miR-3059-3p	0.435874	0	0	0	0	0	0	0	0	0	0	0
hsa-miR-3059-5p	0	0	0	0	0	0	0	0	0	0	0	0
hsa-miR-3064-3p	0.435874	0	0.940461	0.731294	1.80922	0	0	1.80139	0	0	0	0
hsa-miR-3064-5p	2.61524	1.1116	1.41069	2.92518	0.452304	5.34806	0	0	9.76097	0	0	5.98318
hsa-miR-3065-3p	2.17937	1.48214	3.76184	2.43765	1.35691	6.41768	0	0	0	0	0	0
hsa-miR-3065-5p	2.17937	5.55802	13.6367	4.63153	3.61843	9.62652	0	1.80139	0	16.0642	2.58176	0
hsa-miR-3074-3p	0	0	0.940461	2.43765	0.678456	1.06961	0	0	0	0	0	0
hsa-miR-3074-5p	1.7435	2.22321	1.41069	2.68141	6.33225	0.713075	0	0	0	0	2.58176	2.39327
hsa-miR-3085-3p	0	0	0.47023	0.975058	0	0	0	0	0	0	2.58176	0
hsa-miR-3085-5p	83.2519	66.3257	22.1008	34.6146	33.0182	2.8523	0	1.80139	0	0	0	5.98318
hsa-miR-30a-3p	610.224	473.173	505.498	550.177	538.242	545.859	357.797	630.487	101.514	1156.62	126.506	233.344
hsa-miR-30a-5p	5108.88	3773.53	4450.73	6137.02	7371.65	4603.97	757.687	900.696	685.22	2843.36	747.419	1127.23
hsa-miR-30b-3p	11.7686	17.4151	11.7558	19.9887	29.8521	25.3142	0	9.00696	11.7132	0	6.45439	2.39327
hsa-miR-30b-5p	416.696	350.896	384.178	389.536	352.119	303.414	143.119	266.606	288.925	305.219	80.6799	75.388
hsa-miR-30c-1-3p	15.2556	20.7499	27.7436	51.6781	47.7181	53.4806	8.41874	27.0209	56.6136	0	16.136	14.3596
hsa-miR-30c-2-3p	66.6887	64.1025	79.4689	75.0795	117.825	73.4468	8.41874	9.00696	21.4741	0	8.39071	10.7697
hsa-miR-30c-5p	1608.38	1365.79	1311	2421.8	2630.03	2462.78	652.453	1100.65	960.479	1108.43	317.556	305.142
hsa-miR-30d-3p	15.6915	26.308	21.1604	34.6146	38.8981	34.9407	12.6281	70.2543	17.5697	48.1925	52.926	44.2755
hsa-miR-30d-5p	216.629	212.316	213.014	258.634	381.518	168.642	138.909	239.585	181.554	208.834	79.389	145.989
hsa-miR-30e-3p	67.9963	84.1114	65.362	94.5807	82.3193	103.752	96.8155	259.4	95.6575	192.77	43.8899	51.4553
hsa-miR-30e-5p	842.98	577.293	1075.89	1614.45	1898.32	1151.26	362.006	650.303	566.136	1943.76	316.911	318.305
hsa-miR-31-3p	770.189	345.709	534.652	953.12	507.711	681.343	282.028	190.948	115.179	626.503	64.5439	120.86
hsa-miR-31-5p	26133.3	13839.5	19828.7	19569.2	13026.3	16001.1	3620.06	1005.18	1268.93	5574.27	382.745	817.302
hsa-miR-3115	4.79461	2.96428	6.11299	5.36282	3.84458	2.8523	4.20937	3.60278	5.85658	16.0642	36.79	17.9495
hsa-miR-3116	0	0.370535	0	0	0	0.356538	0	0	0	0	0	0
hsa-miR-3117-3p	17.8708	33.3481	25.3924	47.7779	101.316	77.7252	46.3031	32.4251	19.5219	48.1925	61.3167	55.0452
hsa-miR-3117-5p	0	0	0	0.243765	0.226152	0.356538	0	0	0	0	0	0
hsa-miR-3118	0	0	0	0	0	0	0	0	0	0	0	0
hsa-miR-3119	0	0	0	0	0	0	0	0	0	0	0	0
hsa-miR-3120-3p	1.30762	0	0.47023	0.975058	0	1.78269	4.20937	0	0	0	0	0
hsa-miR-3120-5p	0	0	0	0	0.452304	0	0	0	0	0	0	0
hsa-miR-3121-3p	0	0	0.47023	0.243765	0	1.06961	0	0	0	0	0	0
hsa-miR-3121-5p	0	0	0	0	0	0	0	0	0	0	0	0
hsa-miR-3122	0	1.1116	0.47023	0	0	1.06961	0	0	0	0	0	0
hsa-miR-3123	0	0	0	0	0	0	0	0	0	0	0	0
hsa-miR-3124-3p	0.871748	0	0.47023	0	0.678456	0	0	0	0	0	0	0
hsa-miR-3124-5p	0	0.74107	0	0.243765	0.452304	0.713075	0	0	0	0	0	0
hsa-miR-3125	0	0.370535	0	0	0.452304	0.356538	0	0	0	0	5.80895	2.39327
hsa-miR-3126-3p	0	0	0	0	0	0	0	0	0	0	0	0
hsa-miR-3126-5p	0.871748	0	0.47023	0	0.678456	0.713075	0	0	0	0	3.2272	0
hsa-miR-3127-3p	0	0	0	0	0.452304	0.713075	0	0	0	0	0	0
hsa-miR-3127-5p	0.435874	1.1116	1.88092	0.731294	1.35691	2.13923	0	0	0	0	2.58176	5.98318
hsa-miR-3128	0.435874	0	0	0.243765	0.678456	1.06961	0	0	0	0	0	0
hsa-miR-3129-3p	3.48699	5.18749	2.82138	1.70635	6.55841	2.13923	0	0	0	0	1.29088	3.58991
hsa-miR-3129-5p	3.92287	4.07588	3.29161	4.63153	2.71382	3.56538	0	0	0	16.0642	11.6179	5.98318
hsa-miR-3130-3p	0	0	0.47023	0	0.452304	0	0	0	0	0	0	2.39327
hsa-miR-3130-5p	6.75605	7.59596	7.52369	18.2823	17.1875	19.4313	0	0	5.85658	16.0642	7.74527	7.17981
hsa-miR-3131	0	0	0.940461	0	0	1.06961	0	0	0	0	0	0
hsa-miR-3132	0	0	0	0	0	0	0	0	0	0	0	0
hsa-miR-3133	0	0	0	0	1.13076	0	0	0	0	0	0	0
hsa-miR-3134	0.435874	0.370535	0	0.243765	0.226152	0.713075	8.41874	0	0	0	0	0
hsa-miR-3135a	0	0	0	0	0	0	0	0	0	0	0	0
hsa-miR-3135b	0	0.370535	0.47023	0.243765	0.904608	0	0	0	0	0	0	1.19664
hsa-miR-3136-3p	0	0	0	0	0.226152	0	0	0	0	0	0	0
hsa-miR-3136-5p	1.7435	1.85267	3.76184	5.60659	3.84458	6.41768	4.20937	1.80139	0	16.0642	0	1.19664
hsa-miR-3137	0.435874	0	0.940461	1.70635	1.58306	3.92191	0	0	0	0	3.2272	0
hsa-miR-3138	10.0251	7.4107	5.17253	6.33788	10.8553	9.98305	16.8375	12.6097	0	48.1925	125.861	118.467
hsa-miR-3139	1.30762	0.74107	0.940461	0	1.35691	1.06961	0	0	0	0	0	2.39327
hsa-miR-3140-3p	2.17937	2.22321	0.940461	1.95012	1.58306	1.06961	0	0	0	0	4.51807	0
hsa-miR-3140-5p	0.435874	0	0.47023	0	0.452304	0.356538	0	0	0	0	0	0
hsa-miR-3141	0	0	0	0	0	0.356538	0	0	0	0	0	0
hsa-miR-3142	0	0	0	0	0	0	0	0	0	0	0	0
hsa-miR-3143	1.30762	0.74107	2.35115	3.4127	0.226152	3.56538	0	0	0	0	0	0
hsa-miR-3144-3p	0	0	0	0	0	0	0	0	0	0	0	0
hsa-miR-3144-5p	0	0	0	0	0	0	0	0	0	0	0	0
hsa-miR-3145-3p	1.30762	0.370535	0.940461	5.36282	0.226152	2.49576	0	0	0	0	0	1.19664
hsa-miR-3145-5p	0	0.370535	0.940461	1.70635	0.904608	1.06961	0	0	0	0	1.93632	0
hsa-miR-3146	0.435874	0.370535	0.940461	2.43765	1.35691	1.06961	4.20937	0	0	0	16.136	2.39327
hsa-miR-3147	0	0	0	0	0	0	0	0	0	0	0	0
hsa-miR-3148	0	0	0.47023	0	0.904608	0.356538	0	0	0	0	0	0
hsa-miR-3149	0	0.370535	0	0.243765	1.80922	0.713075	8.41874	0	15.6175	16.0642	0	1.19664
hsa-miR-3150a-3p	1.7435	1.48214	0.47023	0.731294	4.07073	2.8523	0	0	0	0	0	0
hsa-miR-3150a-5p	0.435874	0.370535	0	0.487529	0.452304	0	0	0	0	0	0	0
hsa-miR-3150b-3p	0	0	0	0	0.678456	0	0	0	0	0	0	0
hsa-miR-3150b-5p	0	0	0	0	0.226152	0	0	0	0	0	0	0
hsa-miR-3151-3p	0	0	0	0	0	0	0	0	0	0	0	0
hsa-miR-3151-5p	0	0	0	0	0	0	0	0	0	0	0	0
hsa-miR-3152-3p	0.435874	0.370535	1.41069	1.46259	0	0.356538	0	0	0	0	0	0
hsa-miR-3152-5p	0.435874	0.74107	0.47023	1.70635	0.678456	0.356538	0	0	0	16.0642	0	0
hsa-miR-3153	0	0	0	0	0.226152	0.713075	0	0	0	0	0	0
hsa-miR-3154	0	0	0	1.70635	1.35691	0	0	0	0	0	4.51807	1.19664
hsa-miR-3155a	0.435874	0	0	0	0	0	0	0	0	0	0	0
hsa-miR-3155b	0	0	0	0	0	0	0	0	0	0	0	0
hsa-miR-3156-3p	0	0	0	0	0	0	0	0	0	0	0	0
hsa-miR-3156-5p	0	0	0	0	0	0	0	0	0	0	0	0
hsa-miR-3157-3p	0	0.74107	0	1.21882	0	0	0	0	0	0	0	0
hsa-miR-3157-5p	0.435874	0.74107	1.41069	0.487529	0.678456	2.13923	0	0	0	0	0	0
hsa-miR-3158-3p	0.871748	1.85267	0.940461	4.144	4.29689	3.20884	0	0	0	0	0	1.19664
hsa-miR-3158-5p	1.30762	1.48214	1.17558	0.853176	0.226152	1.24788	0	0	0.976097	0	0	1.19664
hsa-miR-3159	0	0.370535	0	0	0	0	0	0	0	0	0	0
hsa-miR-3160-3p	0	0	0	0.487529	0	0	0	0	0	0	0	0
hsa-miR-3160-5p	0	0	0	0	0	0	0	0	0	0	0.968159	0
hsa-miR-3161	0	0	0	0	0	0	0	0	0	0	0	0
hsa-miR-3162-3p	0.435874	0.370535	0	1.21882	1.35691	1.42615	0	0	0	0	0	0
hsa-miR-3162-5p	0	0	0	0.243765	0.904608	1.06961	0	0	0	16.0642	3.2272	10.7697
hsa-miR-3163	0.435874	0	0.47023	0	0	0	0	0	0	0	0	0
hsa-miR-3164	0.435874	1.1116	0.47023	0.975058	1.35691	0	0	0	0	0	0	0
hsa-miR-3165	0	0.74107	0	0.731294	0.452304	0	0	0	0	0	0	0
hsa-miR-3166	0	0	0	0	0	0	0	0	0	0	0	0
hsa-miR-3167	0	0	0	0	0	0	0	0	0	0	0	0
hsa-miR-3168	0	0	0	0	0	0	0	0	0	0	0	0
hsa-miR-3169	0	0	0	0	0	0	0	0	0	0	0	0
hsa-miR-3170	1.30762	0	0	0.487529	0.678456	0.713075	0	0	0	0	0	0
hsa-miR-3171	0	0	0	0	0	0	0	0	0	0	0	0
hsa-miR-3173-3p	0	0	0.940461	0.487529	0	3.56538	0	25.2195	0	0	0	8.37645
hsa-miR-3173-5p	8.71748	8.5223	8.93438	35.8334	48.6227	28.8795	0	0	0	0	2.58176	7.17981
hsa-miR-3174	3.05112	4.44642	2.82138	3.16894	4.07073	1.42615	0	14.4111	0	0	0	7.17981
hsa-miR-3175	0.435874	1.1116	0	1.46259	0.452304	1.42615	0	0	0	0	7.09983	1.19664
hsa-miR-3176	3.48699	2.59374	3.29161	9.75058	30.3044	17.4703	0	0	0	16.0642	0	0
hsa-miR-3177-3p	12.2045	10.7455	10.8153	14.1383	27.1382	15.3311	0	28.8223	0	0	18.7177	8.37645
hsa-miR-3177-5p	2.17937	1.1116	0.47023	0.731294	2.48767	1.78269	0	0	0	0	0	0
hsa-miR-3178	0	0	0	0.731294	0.226152	0	0	0	0	16.0642	0	0
hsa-miR-3179	6.53811	7.04016	2.35115	9.99435	3.61843	8.5569	4.20937	5.40418	11.7132	0	0	0
hsa-miR-3180	5.66636	6.66963	9.40461	3.65647	4.97534	8.5569	0	12.6097	0	0	0	8.37645
hsa-miR-3180-3p	5.66636	6.66963	9.40461	3.65647	4.97534	8.5569	0	12.6097	0	0	0	8.37645
hsa-miR-3180-5p	0	0.370535	0	0	0	0	0	0	0	0	0	0
hsa-miR-3181	0.435874	0.74107	1.88092	0.975058	0.226152	0.356538	0	3.60278	0	0	0	0
hsa-miR-3182	157.786	188.602	125.552	11.4569	13.1168	10.6961	46.3031	133.303	0	1911.64	9.03615	22.7361
hsa-miR-3183	0	0	0	0	0.226152	0.356538	0	0	0	0	0	1.19664
hsa-miR-3184-3p	0	0	0	0	0	0	0	0	0	0	0	0
hsa-miR-3184-5p	0	0	0	0	0	0	0	0	0	0	0	0
hsa-miR-3185	0	0	0	0	0	0	0	0	0	0	0	0
hsa-miR-3186-3p	0	0	0	0	0	0	0	0	0	0	0	0
hsa-miR-3186-5p	0	0	0	0.975058	0	0	0	0	0	0	0	0
hsa-miR-3187-3p	19.1785	39.6472	35.7375	60.9412	158.532	59.1852	71.5593	21.6167	9.76097	32.1283	100.043	154.366
hsa-miR-3187-5p	2.17937	0.370535	0	1.46259	4.74919	2.13923	0	0	0	0	0	0
hsa-miR-3188	3.92287	1.85267	0.940461	1.21882	2.26152	0.356538	0	3.60278	0	0	0	3.58991
hsa-miR-3189-3p	0.435874	0.74107	1.41069	6.09412	4.52304	2.13923	0	0	0	0	1.93632	0
hsa-miR-3189-5p	0.435874	0	1.88092	1.46259	4.74919	4.27845	0	0	0	0	0	0
hsa-miR-3190-3p	0.871748	2.22321	1.88092	1.46259	0.678456	0.356538	16.8375	0	0	0	0	0
hsa-miR-3190-5p	0	0.370535	0	0	0.904608	1.42615	0	0	0	0	0	0
hsa-miR-3191-3p	0	0	0.47023	0	2.26152	2.13923	0	0	0	0	0	0
hsa-miR-3191-5p	0	0	0.47023	0	0.226152	0	0	0	0	0	0	0
hsa-miR-3192-3p	0	0	0	0	0.678456	0	0	0	0	0	0	0
hsa-miR-3192-5p	0.435874	1.1116	0.47023	5.11906	2.71382	2.13923	0	0	0	0	0	7.17981
hsa-miR-3193	0.871748	1.48214	1.41069	0.243765	0.226152	0.713075	0	1.80139	0	16.0642	0	3.58991
hsa-miR-3194-3p	0	0.74107	1.88092	0.975058	4.07073	0.356538	0	0	0	0	0	0
hsa-miR-3194-5p	3.05112	5.18749	7.99392	22.1826	50.4319	18.54	0	1.80139	13.6654	0	10.327	19.1462
hsa-miR-3195	25.7166	18.5267	25.8627	61.9162	129.359	52.0545	75.7687	7.20557	11.7132	16.0642	0	3.58991
hsa-miR-3196	8.71748	14.8214	15.5176	8.77553	21.2583	6.41768	8.41874	0	1.95219	16.0642	5.80895	5.98318
hsa-miR-3197	0.435874	0	0	0.243765	1.13076	0	0	3.60278	0	0	1.93632	2.39327
hsa-miR-3198	1.30762	0	0.940461	0.731294	1.58306	0.356538	0	3.60278	0	0	4.51807	10.7697
hsa-miR-3199	3.05112	4.07588	9.87484	3.16894	7.91532	4.99153	0	0	5.85658	0	1.93632	0
hsa-miR-32-3p	6.53811	13.3393	12.6962	23.6452	25.5552	26.3838	16.8375	36.0278	29.2829	48.1925	20.6541	20.3428
hsa-miR-32-5p	167.376	160.071	192.794	615.506	425.392	433.906	631.406	1057.42	839.443	1220.88	796.472	916.623
hsa-miR-3200-3p	48.382	38.1651	54.0765	73.3732	76.2132	75.9425	12.6281	10.8084	1.95219	32.1283	0	14.3596
hsa-miR-3200-5p	8.71748	5.92856	7.52369	9.26306	11.5337	10.6961	0	0	0	0	0	0
hsa-miR-3201	0	0	0	0	0	0	0	0	0	0	0	0
hsa-miR-3202	0.435874	0.185267	0	0	1.35691	0	0	0	0	0	0	0
hsa-miR-320a-3p	6022.91	6022.3	6157.67	11424.8	13122	6410.55	11095.9	6661.55	5721.88	16176.6	69381.5	39868.3
hsa-miR-320a-5p	21.3578	24.8258	23.0413	78.9797	114.659	50.2718	4.20937	0	0	16.0642	0	0
hsa-miR-320b	802.662	1152.55	1239.06	369.547	526.934	266.512	4956.53	1938.3	2442.19	9526.05	60040	29502.4
hsa-miR-320c	506.486	696.235	746.961	158.203	211.226	100.722	4013.64	1303.31	1775.52	7534.1	53989.1	25423.7
hsa-miR-320d	263.05	375.167	381.122	90.8023	106.744	52.411	1753.2	424.228	545.638	4907.6	27235.3	10597.4
hsa-miR-320e	6.97398	10.7455	10.3451	7.31294	11.7599	5.34806	29.4656	5.40418	5.85658	64.2567	82.6162	56.2419
hsa-miR-323a-3p	1137.2	794.797	735.911	858.539	968.835	1164.45	589.312	443.143	1118.61	867.465	1454.17	2023.51
hsa-miR-323a-5p	48.8179	21.491	24.9222	43.3901	67.3933	52.7676	16.8375	25.2195	0	48.1925	30.9811	43.0789
hsa-miR-323b-3p	179.144	109.308	212.544	342.002	213.035	463.499	138.909	46.8362	85.8965	257.027	289.802	469.081
hsa-miR-323b-5p	5.66636	2.59374	4.23207	8.288	11.0814	5.34806	0	0	0	0	0	1.19664
hsa-miR-324-3p	302.932	282.348	402.047	309.825	601.338	433.906	239.934	50.439	80.0399	208.834	63.8985	111.287
hsa-miR-324-5p	281.139	243.812	345.619	374.422	562.44	408.592	206.259	68.4529	91.7531	176.706	36.79	67.0116
hsa-miR-325	0	0	0	0	0	0	0	0	0	0	0	0
hsa-miR-326	67.5605	74.4775	101.1	99.9435	157.402	102.326	67.3499	61.2473	7.80877	160.642	20.0086	76.5847
hsa-miR-328-3p	50.5614	79.665	62.5406	76.7859	89.1038	43.1411	16.8375	30.6237	29.2829	48.1925	9.03615	22.7361
hsa-miR-328-5p	0	0.74107	0	0.975058	0	0	0	0	50.757	0	0	0
hsa-miR-329-3p	129.455	83.3703	111.915	80.1986	87.7469	119.084	37.8843	36.0278	21.4741	192.77	41.3081	58.6351
hsa-miR-329-5p	2.17937	1.48214	3.29161	3.90023	2.71382	3.56538	0	0	3.90439	0	0	0
hsa-miR-330-3p	59.2789	56.3213	81.3499	109.694	165.769	109.101	8.41874	52.2404	17.5697	144.578	20.6541	20.3428
hsa-miR-330-5p	51.4331	80.0355	64.8918	141.14	145.416	103.039	46.3031	61.2473	83.9443	64.2567	27.7539	22.7361
hsa-miR-331-3p	215.322	224.544	132.605	370.035	569.45	285.943	79.9781	54.0418	103.466	192.77	32.272	41.8822
hsa-miR-331-5p	55.356	52.2454	65.8323	44.6089	75.0824	56.3329	315.703	99.0766	179.602	176.706	174.914	189.068
hsa-miR-335-3p	5.23049	16.3035	13.6367	12.1882	73.4994	74.8729	4.20937	10.8084	21.4741	0	38.7264	40.6856
hsa-miR-335-5p	44.0233	143.026	218.657	148.209	534.171	364.025	277.819	709.749	380.678	337.348	1441.27	1160.74
hsa-miR-337-3p	489.922	404.624	524.777	561.146	500.926	669.934	79.9781	104.481	40.9961	128.513	79.389	92.1409
hsa-miR-337-5p	414.516	216.022	394.994	508.981	512.913	360.816	433.565	268.407	242.072	1285.13	402.109	543.272
hsa-miR-338-3p	54.0484	30.7544	40.4398	24.6202	12.2122	12.1223	349.378	426.93	1022.95	353.412	127.797	247.703
hsa-miR-338-5p	4.79461	12.5982	7.52369	1.95012	3.61843	0	117.862	81.0627	103.466	48.1925	48.4079	70.6015
hsa-miR-339-3p	94.5847	107.085	130.724	83.6113	130.942	130.849	8.41874	25.2195	19.5219	32.1283	18.7177	45.4721
hsa-miR-339-5p	124.224	142.285	150.003	97.7496	165.995	65.9595	597.731	308.038	244.024	224.898	147.806	198.641
hsa-miR-33a-3p	8.28161	8.89284	8.93438	10.4819	14.2476	10.6961	37.8843	37.8292	0	48.1925	18.0723	9.57308
hsa-miR-33a-5p	113.327	88.5578	109.564	649.145	525.803	294.144	673.499	776.4	624.702	1044.17	371.128	367.367
hsa-miR-33b-3p	19.1785	25.1964	20.6901	50.2155	78.927	68.8118	8.41874	7.20557	39.0439	16.0642	0	0
hsa-miR-33b-5p	28.3318	11.116	61.6002	216.463	197.431	183.617	113.653	77.4599	56.6136	224.898	114.243	153.169
hsa-miR-340-3p	128.583	160.442	129.313	303.974	173.006	275.604	75.7687	63.0487	128.845	96.385	47.7625	75.388
hsa-miR-340-5p	163.017	158.959	169.283	343.708	359.808	367.59	42.0937	160.324	126.893	208.834	172.978	168.726
hsa-miR-342-3p	762.779	643.619	741.083	1164.95	831.334	987.966	1767.94	2768.74	6358.29	1895.57	973.968	1088.94
hsa-miR-342-5p	26.5883	27.4196	15.9878	19.9887	34.3751	21.7488	16.8375	70.2543	17.5697	80.3209	27.7539	28.7192
hsa-miR-345-3p	1.7435	0.74107	0.940461	0.487529	0.904608	0	4.20937	7.20557	7.80877	16.0642	0.645439	0
hsa-miR-345-5p	265.883	249.74	251.573	523.363	763.037	493.448	147.328	23.4181	128.845	176.706	81.9708	118.467
hsa-miR-346	0	0	0	0	0	0	0	0	0	0	0	0
hsa-miR-34a-3p	65.3811	33.7187	86.0522	122.857	71.9163	105.892	25.2562	19.8153	29.2829	80.3209	103.916	86.1577
hsa-miR-34a-5p	9519.05	8851.71	11947.1	20837	15178.2	12763	1860.54	4454.84	1306.02	10425.6	6546.69	10158.2
hsa-miR-34b-3p	0.871748	0	0	0	0.904608	0.356538	0	0	0	16.0642	0	0
hsa-miR-34b-5p	1.7435	1.1116	1.41069	4.63153	3.16613	0.356538	8.41874	18.0139	27.3307	16.0642	2.58176	11.9664
hsa-miR-34c-3p	0.435874	0.370535	0	0.243765	0.226152	0.356538	54.7218	14.4111	7.80877	0	7.09983	0
hsa-miR-34c-5p	0	1.48214	0.47023	1.46259	0.226152	0	8.41874	16.2125	23.4263	0	13.5542	14.3596
hsa-miR-3529-3p	0	0	0	0	0	0	0	0	0	0	0	0
hsa-miR-3529-5p	0	0	0	0	0	0	0	0	0	0	0	0
hsa-miR-3605-3p	5.23049	4.07588	6.11299	5.11906	6.33225	6.41768	0	0	11.7132	0	0	0
hsa-miR-3605-5p	6.53811	8.5223	7.99392	5.11906	7.23686	12.1223	96.8155	14.4111	27.3307	16.0642	82.6162	75.388
hsa-miR-3606-3p	0	0	0	0	0	0	0	0	0	0	0	0
hsa-miR-3606-5p	0	0	0	0	0	0	0	0	0	0	0	0
hsa-miR-3609	3.48699	2.96428	2.82138	5.60659	1.80922	4.99153	0	0	0	0	0	0
hsa-miR-361-3p	173.478	331.629	243.579	161.372	135.239	166.147	21.0469	66.6515	95.6575	64.2567	47.7625	128.04
hsa-miR-361-5p	854.749	878.909	906.604	882.915	727.983	774.4	1035.51	778.201	702.79	626.503	1544.54	1506.56
hsa-miR-3610	0	0	0	0	0	0	0	0	0	0	0	0
hsa-miR-3611	5.66636	0.370535	1.88092	9.99435	7.68916	9.98305	0	14.4111	25.3785	32.1283	16.136	19.1462
hsa-miR-3612	0	0	0	0	0	0	0	0	0	0	0	0
hsa-miR-3613-3p	3.92287	5.18749	8.46415	16.3322	14.2476	14.9746	0	0	0	0	0	0
hsa-miR-3613-5p	17.435	20.0089	12.6962	43.1463	29.3997	37.793	4.20937	7.20557	3.90439	0	5.80895	7.17981
hsa-miR-3614-3p	0	0	0	0	0.452304	0	0	0	0	0	0	0
hsa-miR-3614-5p	0	1.1116	0.940461	1.21882	3.16613	0.356538	0	0	1.95219	0	0	0
hsa-miR-3615	88.0465	93.0042	79.4689	167.466	231.353	187.182	54.7218	9.00696	25.3785	48.1925	10.9725	31.1125
hsa-miR-3616-3p	0	0	0	0	0	0	0	0	0	0	0	0
hsa-miR-3616-5p	0	0	0	0	0	0	0	1.80139	0	0	0	0
hsa-miR-3617-3p	0	0	0	0.243765	0	0	0	0	0	0	0	0
hsa-miR-3617-5p	0.871748	0	0	0	0.452304	0	0	0	0	0	0	0
hsa-miR-3618	0	0.74107	0	0.731294	0	0.356538	0	0	0	0	0	0
hsa-miR-3619-3p	0.435874	1.1116	0	0.487529	1.58306	0.356538	0	0	0	0	0	0
hsa-miR-3619-5p	1.7435	2.22321	1.88092	5.11906	6.1061	3.20884	0	0	0	0	0.645439	0
hsa-miR-362-3p	10.461	5.55802	10.3451	15.1134	9.72453	10.6961	12.6281	21.6167	17.5697	48.1925	63.253	58.6351
hsa-miR-362-5p	205.297	248.999	239.817	371.01	370.211	316.249	29.4656	27.0209	21.4741	48.1925	9.68159	10.7697
hsa-miR-3620-3p	4.35874	4.44642	2.82138	8.77553	19.2229	6.41768	4.20937	0	1.95219	0	0	3.58991
hsa-miR-3620-5p	0	1.1116	1.41069	1.21882	1.35691	1.78269	0	0	0	0	0	0
hsa-miR-3621	0	0	0	0	0	0	0	0	0	0	0	0
hsa-miR-3622a-3p	0	0.370535	1.41069	0.243765	0.678456	0.356538	0	0	0	0	0	0
hsa-miR-3622a-5p	1.30762	0.370535	0.940461	0.487529	0.226152	0.356538	0	0	0	0	0	0
hsa-miR-3622b-3p	0.435874	1.48214	0.47023	0	0	0	0	0	0	0	0	0
hsa-miR-3622b-5p	1.7435	0	1.41069	0.731294	0	0	0	0	0	0	0	7.17981
hsa-miR-363-3p	3.05112	10.0044	7.99392	11.2132	15.3783	11.0527	8.41874	41.432	52.7092	0	10.327	15.5563
hsa-miR-363-5p	0	0	0	0	0	0	0	0	0	0	0	0
hsa-miR-3646	0	0	0	0	0	0	0	0	0	0	0	0
hsa-miR-3648	3.05112	4.07588	5.17253	2.19388	1.80922	0.713075	33.675	1.80139	13.6654	0	0	0
hsa-miR-3649	0	0	0	0	0	0	0	0	0	0	0	0
hsa-miR-3650	0	0	0	0	0	0	0	0	0	0	0	0
hsa-miR-3651	1.30762	1.85267	1.41069	3.4127	7.46301	3.92191	0	0	0	0	0	0
hsa-miR-3652	0	0	0	0	0	0.356538	0	0	0	0	0	0
hsa-miR-3654	0	0.370535	0.47023	0	0	0	0	0	0	0	0	2.39327
hsa-miR-3655	0	0.370535	0.47023	0	0	0	0	0	0	0	0	0
hsa-miR-3657	0.435874	0	2.35115	4.63153	2.71382	1.78269	4.20937	0	9.76097	16.0642	8.39071	4.78654
hsa-miR-3658	0	0	0	0	0	0	0	0	0	0	0	3.58991
hsa-miR-3659	0	0	0	0	0	0	0	0	0	0	0	0
hsa-miR-365a-3p	1073.56	881.132	1236.24	3948.26	3955.17	5030.39	303.075	547.623	564.184	514.053	154.905	281.209
hsa-miR-365a-5p	0.435874	0	0.940461	2.19388	0.226152	2.49576	0	0	0	0	0	1.19664
hsa-miR-365b-3p	1073.56	881.502	1236.24	3948.26	3955.85	5031.82	303.075	547.623	564.184	514.053	154.905	281.209
hsa-miR-365b-5p	12.6403	16.3035	12.226	32.1769	48.3965	36.0103	12.6281	27.0209	37.0917	16.0642	25.8176	37.0957
hsa-miR-3660	0	0	0	0	0	0	0	0	0	0	0	0
hsa-miR-3661	2.17937	1.48214	0	0	7.91532	1.78269	0	0	0	0	0	0
hsa-miR-3662	0	0.74107	0.47023	0.975058	1.13076	5.34806	0	0	0	0	0	0
hsa-miR-3663-3p	0	0	0	0	0.904608	0	0	0	0	0	0.645439	0
hsa-miR-3663-5p	0	0	0	0	0	0	0	0	0	0	0	0
hsa-miR-3664-3p	0	0	0	0	0	0	0	0	0	0	0	0
hsa-miR-3664-5p	0	0	0	0	0	0	0	0	0	0	0	0
hsa-miR-3665	0	0	0.47023	0.243765	0	0	0	0	0	0	0	0
hsa-miR-3666	0	0	0	0	0	0	0	0	0	0	0	0
hsa-miR-3667-3p	0	0	0	0	0	0	0	0	0	0	0	0
hsa-miR-3667-5p	1.30762	0.370535	0.47023	2.43765	0	0	4.20937	0	0	0	0	0
hsa-miR-3668	0	0	0	0	0	0	0	0	0	0	0	0
hsa-miR-367-3p	0	0	0	0	0	0	0	0	0	0	0	0
hsa-miR-367-5p	0	0	0	0	0	0	0	0	0	0	0	0
hsa-miR-3670	0	0	0	0	0	0	0	0	0	0	0	0
hsa-miR-3671	0	0	0	0	0	0	0	0	0	0	0	0
hsa-miR-3672	0	0	0	0	0	0	0	0	0	0	0	0
hsa-miR-3674	0	0	0	0	0	0	0	0	0	0	0	0
hsa-miR-3675-3p	0	0.370535	0	0.243765	0.452304	0.356538	0	0	0	0	1.29088	0
hsa-miR-3675-5p	0	0.74107	0	0	0.226152	1.06961	0	0	0	0	0	0
hsa-miR-3677-3p	0.435874	1.1116	0	0.731294	0.452304	1.06961	4.20937	0	9.76097	0	0	0
hsa-miR-3677-5p	0	0.74107	0	0	0	0	0	0	0	0	0	0
hsa-miR-3678-3p	0	0	0.47023	0.731294	0	0.356538	0	0	0	0	0	0
hsa-miR-3678-5p	0	0	0.47023	0	0	0	0	0	0	0	0	0
hsa-miR-3679-3p	0	1.1116	0	0	2.26152	2.8523	0	0	0	0	0	0
hsa-miR-3679-5p	33.5623	48.5401	50.7849	61.4287	110.588	78.4383	357.797	270.209	326.016	128.513	1338	1079.36
hsa-miR-3680-3p	0	0.370535	0	0.975058	1.13076	0.356538	0	0	0	0	0	0
hsa-miR-3680-5p	0	0	0	0	1.35691	0.713075	0	0	0	0	0	0
hsa-miR-3681-3p	0	0	0	0	0	0	0	0	0	0	0	0
hsa-miR-3681-5p	0	0	0	0	0	0	0	0	0	0	0	0
hsa-miR-3682-3p	0	1.48214	1.41069	0.243765	0.678456	0.713075	0	10.8084	0	0	0	3.58991
hsa-miR-3682-5p	0	0	0	0	0	0	0	0	0	0	0	0
hsa-miR-3683	0	0	0	0	0	0	0	0	0	0	0	0
hsa-miR-3684	0	0.370535	0.47023	0.731294	0.678456	0	0	0	0	0	0	0
hsa-miR-3685	0.435874	0	0	0.731294	0.226152	0	0	0	0	0	0	0
hsa-miR-3686	0	0	0	0	0	0	0	0	0	0	0	0
hsa-miR-3688-3p	2.61524	1.85267	1.88092	3.65647	2.71382	4.99153	4.20937	0	0	16.0642	0	4.78654
hsa-miR-3688-5p	0	0.185267	0	0	0.452304	0	0	0	0	0	1.29088	0
hsa-miR-3689a-3p	0	0	0	0	0	0	0	0	0	0	0	0
hsa-miR-3689a-5p	0	0	0	0	0	0	0	0	0	0	0	0
hsa-miR-3689b-3p	0	0	0	0	0	0	0	0	0	0	0	0
hsa-miR-3689b-5p	0	0	0	0	0	0	0	0	0	0	0	0
hsa-miR-3689c	0	0	0	0	0	0	0	0	0	0	0	0
hsa-miR-3689d	0	0	0	0	0	0	0	0	0	0	0	0
hsa-miR-3689e	0	0	0	0	0	0	0	0	0	0	0	0
hsa-miR-3689f	0	0	0	0	0	0	0	0	0	0	0	0
hsa-miR-369-3p	1219.14	835.927	876.039	725.931	475.145	795.435	892.387	1154.69	1099.08	2875.49	1141.78	1359.38
hsa-miR-369-5p	1372.13	1237.96	1119.62	1145.94	899.858	974.061	2281.48	2033.77	2508.57	2843.36	2347.46	2758.24
hsa-miR-3690	0	0	0	0	0	0	0	0	0	0	0	0
hsa-miR-3691-3p	0.435874	1.1116	0	0	0	0.713075	0	0	0	0	0	2.39327
hsa-miR-3691-5p	0.871748	2.96428	4.23207	1.95012	5.42765	2.49576	0	0	0	0	1.29088	0
hsa-miR-3692-3p	0	0	0	0	0	0	0	0	0	0	0	0
hsa-miR-3692-5p	0	0	0	0	0	0	0	0	0	0	0	0
hsa-miR-370-3p	192.22	91.5221	189.503	276.673	273.87	295.213	58.9312	63.0487	11.7132	112.449	25.8176	56.2419
hsa-miR-370-5p	12.6403	10.375	10.3451	6.09412	13.5691	9.26998	4.20937	0	3.90439	0	0	0
hsa-miR-3713	0	0	0	0	0	0	0	0	0	0	0	0
hsa-miR-3714	0	0	0	0	0	0	0	0	0	0	0	0
hsa-miR-371a-3p	0	0	0	0	0	0	0	0	0	0	0	0
hsa-miR-371a-5p	0	0	0	0	0	0	0	0	0	0	0	0
hsa-miR-371b-3p	0	0	0	0	0	0	0	0	0	0	0	0
hsa-miR-371b-5p	0	0	0	0	0	0	0	0	0	0	0	0
hsa-miR-372-3p	0	0	0.47023	0.243765	0.452304	0	0	0	0	0	0	0
hsa-miR-372-5p	0	0	0	0	0	0	0	0	0	0	0	0
hsa-miR-373-3p	0	5.18749	0.940461	2.19388	3.16613	0	0	10.8084	0	0	0	0
hsa-miR-373-5p	0	0	0	0	0	0	0	0	0	0	0	0
hsa-miR-374a-3p	12.6403	21.1205	9.40461	63.8663	20.806	27.8099	33.675	36.0278	27.3307	48.1925	1.93632	17.9495
hsa-miR-374a-5p	303.368	325.7	394.053	751.526	469.039	465.638	1561.68	1675.29	2350.44	530.118	690.62	637.807
hsa-miR-374b-3p	13.0762	22.6026	9.87484	45.8277	29.8521	48.4891	12.6281	34.2265	13.6654	48.1925	1.93632	7.17981
hsa-miR-374b-5p	900.952	1339.85	1259.75	1405.06	1524.49	1596.22	2243.59	1423.1	956.575	1510.03	765.491	652.166
hsa-miR-374c-3p	0	0.370535	0	0	0	0	0	0	0	0	0	0
hsa-miR-374c-5p	7.84573	7.78123	7.52369	9.01929	10.1768	12.4788	0	10.8084	13.6654	0	6.45439	2.39327
hsa-miR-375-3p	6.10224	2.96428	1.88092	35.8334	9.04608	3.92191	58.9312	63.0487	95.6575	16.0642	103.27	40.6856
hsa-miR-375-5p	0	0	0	0	0	0	0	0	0	0	0	0
hsa-miR-376a-2-5p	9.15335	3.33481	7.52369	14.6259	7.46301	4.27845	0	14.4111	0	0	7.09983	5.98318
hsa-miR-376a-3p	2610.89	863.346	1878.57	2140.98	1416.62	1637.22	1241.76	1226.75	532.949	3357.41	750	1337.84
hsa-miR-376a-5p	25.7166	14.0803	11.2855	19.0136	15.3783	6.77421	4.20937	48.6376	0	32.1283	9.03615	15.5563
hsa-miR-376b-3p	1329.42	332.37	990.775	2810.12	1403.5	2120.69	446.193	650.303	226.454	2072.28	50.3443	323.092
hsa-miR-376b-5p	16.1273	7.78123	12.6962	17.0635	9.04608	8.20037	29.4656	18.0139	7.80877	48.1925	2.58176	22.7361
hsa-miR-376c-3p	4756.69	1964.58	3836.61	4825.81	2364.42	4103.39	2837.12	2651.65	2399.25	6457.8	1733.65	3192.62
hsa-miR-376c-5p	21.7937	10.0044	17.3985	27.3016	14.4737	12.4788	29.4656	34.2265	7.80877	80.3209	5.16351	25.1293
hsa-miR-377-3p	996.408	342.745	651.269	1028.93	517.888	524.467	787.152	826.839	583.706	3228.9	962.35	1743.5
hsa-miR-377-5p	11.3327	10.375	10.3451	9.26306	11.3076	8.5569	0	0	0	0	0	0
hsa-miR-378a-3p	1456.69	1528.09	2104.28	1331.69	2122.66	1684.64	2959.19	763.79	888.248	1991.96	1604.56	2325.06
hsa-miR-378a-5p	0.435874	0	2.35115	1.95012	4.97534	3.56538	0	0	0	0	0.645439	0
hsa-miR-378b	0.435874	0.370535	0	0	0.452304	1.42615	8.41874	0	0	0	0.645439	0
hsa-miR-378c	65.817	72.9954	129.313	48.5092	54.7288	47.063	105.234	50.439	42.9483	80.3209	141.351	132.827
hsa-miR-378d	11.9865	16.4888	41.8505	13.8946	14.8129	11.0527	23.1515	8.10627	4.88048	0	42.9217	39.489
hsa-miR-378e	2.17937	3.70535	5.64276	1.95012	4.07073	2.8523	0	1.80139	0	0	5.16351	2.39327
hsa-miR-378f	0.871748	1.1116	1.88092	0.487529	2.26152	1.42615	0	0	0	0	1.93632	0
hsa-miR-378g	5.66636	6.66963	4.7023	4.144	5.42765	4.63499	4.20937	3.60278	0	0	12.2633	13.163
hsa-miR-378h	1.30762	3.33481	4.7023	2.68141	1.58306	2.13923	4.20937	0	1.95219	0	3.2272	3.58991
hsa-miR-378i	21.3578	20.3794	24.452	9.26306	17.4137	11.7657	143.119	46.8362	27.3307	80.3209	36.79	59.8318
hsa-miR-378j	0.435874	0	0	0	0	0	0	0	0	0	0	1.19664
hsa-miR-379-3p	122.481	58.915	71.475	103.356	55.6334	124.075	84.1874	61.2473	60.518	48.1925	27.1084	37.0957
hsa-miR-379-5p	1627.55	784.052	1377.3	1257.09	1075.58	1545.59	3144.4	1163.7	1569.56	1943.76	504.733	571.992
hsa-miR-380-3p	142.531	80.7766	116.617	148.696	94.0792	159.016	25.2562	34.2265	1.95219	160.642	65.1894	113.68
hsa-miR-380-5p	1.7435	2.22321	0.47023	2.19388	3.61843	0.713075	12.6281	0	0	0	0	0
hsa-miR-381-3p	432.387	176.375	442.487	571.384	513.817	622.515	374.634	241.387	286.972	417.668	125.861	343.434
hsa-miR-381-5p	29.2036	19.2678	18.339	41.44	35.0535	34.5841	0	0	1.95219	0	1.93632	2.39327
hsa-miR-382-3p	71.4833	47.4285	72.4155	69.4729	37.7674	93.0563	122.072	147.714	244.024	321.283	139.415	157.956
hsa-miR-382-5p	529.151	327.182	347.97	241.083	255.325	269.542	214.678	232.38	124.94	353.412	273.021	431.985
hsa-miR-383-3p	0	0	0	0	0	0	0	0	0	0	0	2.39327
hsa-miR-383-5p	0.871748	1.48214	3.29161	0	0	0	0	10.8084	0	0	0	1.19664
hsa-miR-384	0	0	0	0	0	0	0	0	0	0	0	0
hsa-miR-3907	0	0	0	0	0	0	0	0	0	0	0	0
hsa-miR-3908	0	0	0	0	0	0	0	0	0	0	0	0
hsa-miR-3909	25.7166	17.7857	11.2855	13.1633	14.4737	19.9661	0	0	0	0	0	19.1462
hsa-miR-3910	0	0	0	0	0	0	0	0	0	0	0	0
hsa-miR-3911	0.435874	1.1116	0	0	2.48767	0	0	0	0	0	0	0
hsa-miR-3912-3p	2.17937	1.48214	1.88092	2.43765	2.93997	1.78269	0	3.60278	0	0	0	3.58991
hsa-miR-3912-5p	0	0.370535	0.47023	0.731294	0.678456	0.713075	0	0	0	0	0	0
hsa-miR-3913-3p	0	0	0	0.243765	0	0	0	0	0	0	0	0
hsa-miR-3913-5p	1.7435	1.1116	2.82138	3.90023	1.13076	2.13923	8.41874	0	0	0	0	0
hsa-miR-3914	0	0	0	0	0	0	0	0	0	0	0	0
hsa-miR-3915	0	0	0	0	0	0	0	0	0	0	0	0
hsa-miR-3916	1.30762	1.1116	0.47023	3.65647	1.13076	1.78269	0	0	0	0	0	0
hsa-miR-3917	0	0	0.940461	1.21882	0	0.356538	0	0	0	0	0	0
hsa-miR-3918	0	0	0	0	0	0	0	0	0	0	0	0
hsa-miR-3919	0.435874	0.370535	0	0.487529	0	0	0	0	0	0	0	0
hsa-miR-3920	0	0	0	0	0	0	0	0	0	0	0	0
hsa-miR-3921	0	0	0	0	0	0	0	0	0	0	0	0
hsa-miR-3922-3p	0	0	0	0	0	0	0	0	0	0	0	0
hsa-miR-3922-5p	0	0	0.47023	0	0	0.356538	0	0	0	0	0	0
hsa-miR-3923	0	0	0	0	0	0	0	0	0	0	0	0
hsa-miR-3924	0	0	0	0	0	0	0	0	0	0	0	0
hsa-miR-3925-3p	0	0	0	0	0	0	0	0	0	0	0	0
hsa-miR-3925-5p	0	0	0.47023	0	0	0	0	0	0	0	0	0
hsa-miR-3926	0	0	0	0.731294	0.678456	0.713075	0	0	0	0	0	0
hsa-miR-3927-3p	0	0	0	0	0	0	0	0	0	0	0	0
hsa-miR-3927-5p	0	0	0	0	0	0	0	0	0	0	0	0
hsa-miR-3928-3p	1.7435	0.370535	3.76184	0.243765	0.678456	0.356538	0	0	0	0	0	0
hsa-miR-3928-5p	0	0	0	0	1.13076	0	0	0	0	0	0	0
hsa-miR-3929	0	0	0	0.731294	0	0	0	0	0	0	0	0
hsa-miR-3934-3p	5.66636	2.96428	4.7023	5.60659	5.42765	2.8523	0	0	0	0	0	5.98318
hsa-miR-3934-5p	5.23049	1.48214	4.23207	4.87529	1.80922	2.8523	0	1.80139	0	0	6.45439	13.163
hsa-miR-3935	0	0	0	0	0	0	0	0	0	0	0	0
hsa-miR-3936	0	0	0	0	0	0	0	0	0	0	0	0
hsa-miR-3937	0	0	0	0	0	0	0	0	0	0	0	0
hsa-miR-3938	0.871748	0.370535	1.41069	0.731294	0.678456	6.41768	0	0	0	0	0.645439	0
hsa-miR-3939	0	0.370535	0	0.731294	0.678456	0.713075	0	0	0	0	0	0
hsa-miR-3940-3p	3.48699	2.22321	2.35115	11.7007	11.7599	11.7657	0	0	0	0	1.29088	4.78654
hsa-miR-3940-5p	0.435874	0.370535	0	1.95012	8.59377	2.13923	0	0	0	0	0	0
hsa-miR-3941	0.435874	0	0.47023	0	0.678456	1.42615	0	0	0	0	0	0
hsa-miR-3942-3p	0	0	0	0	0	0	0	0	0	0	0	0
hsa-miR-3942-5p	0	0	0	0	0	0	0	0	0	0	0	0
hsa-miR-3943	0	0	0	0	0	0	0	0	0	0	0	0
hsa-miR-3944-3p	3.05112	5.18749	3.29161	12.1882	17.4137	12.4788	8.41874	0	0	16.0642	5.80895	4.78654
hsa-miR-3944-5p	0	1.1116	0	0	0	1.06961	0	0	0	0	0	0
hsa-miR-3945	0	0	0	0	0	0	0	0	0	0	0	0
hsa-miR-3960	52.3049	79.2945	109.564	25.5953	40.255	28.523	568.265	36.0278	44.9004	369.476	46.4716	74.1914
hsa-miR-3972	0	0	0	0.243765	0	0	0	0	0	0	0	0
hsa-miR-3973	0	0	0	0	0	0	0	0	0	0	0	0
hsa-miR-3974	0	0	0	0	0	0	0	0	0	0	0	0
hsa-miR-3975	0	0	0	0	0	0	0	0	0	0	0	0
hsa-miR-3976	0	0	0	0	0	0	0	0	0	0	0	0
hsa-miR-3977	0	0	0	0	0	0	0	0	0	0	0	0
hsa-miR-3978	0	0	0	0	0	0	0	0	0	0	0	0
hsa-miR-409-3p	2857.59	1748.92	1224.01	3254.26	1745.67	1381.94	2007.87	2493.13	1528.57	3228.9	2266.78	4922.96
hsa-miR-409-5p	30.0753	24.8258	17.8688	14.3821	14.926	18.8965	0	10.8084	0	0	2.58176	11.9664
hsa-miR-410-3p	220.988	128.205	204.08	117.007	128.907	139.05	50.5125	120.693	9.76097	321.283	56.7987	154.366
hsa-miR-410-5p	18.3067	15.5625	17.8688	10.7256	16.9614	8.91344	0	9.00696	0	0	2.58176	0
hsa-miR-411-3p	321.675	116.348	239.347	308.362	212.357	331.58	143.119	86.4668	327.968	128.513	61.3167	95.7308
hsa-miR-411-5p	1411.36	641.766	928.235	1183.23	1094.8	1238.97	2310.94	1444.72	3627.18	1140.56	675.129	1070.99
hsa-miR-412-3p	24.4089	15.933	7.05346	18.0386	18.5445	9.98305	21.0469	14.4111	9.76097	0	3.2272	3.58991
hsa-miR-412-5p	265.447	154.513	72.8857	172.829	111.945	73.0902	492.496	311.641	919.483	305.219	538.296	464.294
hsa-miR-421	129.89	230.102	258.156	246.202	274.322	242.802	50.5125	126.097	64.4224	128.513	119.406	197.445
hsa-miR-422a	2.61524	1.85267	3.29161	1.95012	5.20149	2.8523	8.41874	0	0	0	3.87264	4.78654
hsa-miR-423-3p	4037.06	4756.93	3552.12	6075.1	9837.83	5005.43	753.477	1088.04	614.941	3421.67	1010.76	2256.85
hsa-miR-423-5p	1561.74	1388.39	1481.23	1170.8	2192.99	1372.31	1136.53	1949.11	4124.98	1060.24	4569.06	3980.01
hsa-miR-424-3p	143.838	158.218	119.439	107.988	133.203	87.3517	16.8375	25.2195	17.5697	32.1283	20.0086	41.8822
hsa-miR-424-5p	3514.02	2567.07	2838.78	2115.15	1508.66	1315.27	3695.83	5600.53	3219.17	2650.59	4679.43	3358.96
hsa-miR-425-3p	132.07	110.049	138.248	128.708	118.277	101.257	151.537	225.174	189.363	305.219	262.694	344.631
hsa-miR-425-5p	742.293	720.69	867.575	976.277	1117.42	929.85	580.893	412.519	708.646	562.246	409.208	633.02
hsa-miR-4251	0	0	0	0	0	0	0	0	0	0	0	0
hsa-miR-4252	0	0	0	0	0	0	0	0	0	0	0	0
hsa-miR-4253	0	0	0	0	0	0	0	0	0	0	0	0
hsa-miR-4254	0	0	0	0	0	0	0	0	0	0	0	0
hsa-miR-4255	0	0	0	0	0	0	0	0	0	0	0	0
hsa-miR-4256	0	0	0	0	0	0	0	0	0	0	0	0
hsa-miR-4257	0	0	0	0	0	0	0	0	0	0	0	0
hsa-miR-4258	0	0	0	0	0	0	0	0	0	0	0	0
hsa-miR-4259	0	0	0	0	0	0	0	0	0	0	0	0
hsa-miR-4260	0	0	0	0	0	0	0	0	0	0	0	0
hsa-miR-4261	0	0	0	0	0	0	0	0	0	0	0	0
hsa-miR-4262	0	0	0	0	0	0	0	0	0	0	0	0
hsa-miR-4263	0	0	0	0	0	0	0	0	0	0	0	0
hsa-miR-4264	0	0	0	0	0	0	0	0	0	0	0	0
hsa-miR-4265	0	0	0	0	0	0	0	0	0	0	0	0
hsa-miR-4266	0	0	0	0	0	0	0	0	0	0	0	0
hsa-miR-4267	0	0	0	0	0	0	0	0	0	0	0	0
hsa-miR-4268	0	0	0	0	0	0	0	0	0	0	0	0
hsa-miR-4269	0	0	0	0	0	0	0	0	0	0	0	0
hsa-miR-4270	0	0	0	0	0	0	0	0	0	0	0	0
hsa-miR-4271	0	0.74107	0	0	0	0	0	0	0	0	6.45439	0
hsa-miR-4272	0	0	0	0	0	0	0	0	0	0	0	0
hsa-miR-4273	0	0	0	0	0	0	0	0	0	0	0	0
hsa-miR-4274	0	0	0	0	0	0	0	0	0	0	0	0
hsa-miR-4275	0	0	0	0	0	0	0	0	0	0	0	0
hsa-miR-4276	0	0	0	0	0	0	0	0	0	0	0	0
hsa-miR-4277	0	0	0	0	0	0	0	0	0	0	0	0
hsa-miR-4278	0	0	0	0	0	0	0	0	0	0	0	0
hsa-miR-4279	0	0	0	0	0	0	0	0	0	0	0	0
hsa-miR-4280	0	0	0	0	0	0	0	0	0	0	0	0
hsa-miR-4281	0	0	0	0	0	0	0	0	0	0	0	0
hsa-miR-4282	0	0	0	0	0	0	0	0	0	0	0	0
hsa-miR-4283	0	0	0	0	0	0	0	0	0	0	0	0
hsa-miR-4284	30.0753	34.0892	42.3207	9.75058	17.6398	11.4092	29.4656	7.20557	5.85658	96.385	4.51807	26.326
hsa-miR-4285	0	0	0	0	0	0	0	0	0	0	0	0
hsa-miR-4286	94.5847	92.2632	74.7666	90.1929	201.049	107.674	92.6062	28.8223	27.3307	96.385	19.3632	26.326
hsa-miR-4287	0	0	0	0	0	0	0	0	0	0	0	0
hsa-miR-4288	0	0	0	0	0	0	0	0	0	0	0	0
hsa-miR-4289	0	0	0	0	0	0	0	0	0	0	0	0
hsa-miR-429	6.53811	2.22321	5.17253	6.58164	5.20149	3.92191	0	1.80139	29.2829	0	10.9725	5.98318
hsa-miR-4290	0	0	0	0	0	0	0	0	0	0	0	0
hsa-miR-4291	0	0	0	0	0	0	0	0	0	0	0	0
hsa-miR-4292	0	0	0	0	0	0	0	0	0	0	0	0
hsa-miR-4293	0	0	0	0	0	0	0	0	0	0	0	0
hsa-miR-4294	0	0	0	0	0	0	0	0	0	0	0	0
hsa-miR-4295	0	0	0	0	0	0	0	0	0	0	0	0
hsa-miR-4296	0	0	0	0	0	0	0	0	0	0	0	0
hsa-miR-4297	0	0	0	0	0	0	0	0	0	0	0	0
hsa-miR-4298	0	0	0	0	0	0	8.41874	3.60278	13.6654	0	0	0
hsa-miR-4299	0	0	0	0	0	0	0	0	0	0	0	0
hsa-miR-4300	0	0	0	0	0	0	0	0	0	0	0	0
hsa-miR-4301	2.61524	2.96428	5.17253	16.576	6.1061	18.8965	4.20937	1.80139	13.6654	160.642	4.51807	7.17981
hsa-miR-4302	0	0	0	0	0	0	0	0	0	16.0642	0	0
hsa-miR-4303	0	0	0	0	0	0	0	0	0	0	0	0
hsa-miR-4304	0	0	0	0	0	0	0	0	0	0	0	0
hsa-miR-4305	0	0	0	0	0	0	0	0	0	0	0	0
hsa-miR-4306	0	0	0	0	0	0	0	0	0	0	0	0
hsa-miR-4307	0	0	0	0	0	0	0	0	0	0	0	0
hsa-miR-4308	0	0	0	0	0	0	0	0	0	0	0	0
hsa-miR-4309	0	0	0	0	0	0	0	0	0	0	0	0
hsa-miR-431-3p	33.9982	18.5267	13.6367	14.6259	14.0214	15.3311	21.0469	45.0348	15.6175	16.0642	25.8176	40.6856
hsa-miR-431-5p	210.963	125.241	152.825	94.5807	111.041	123.362	126.281	88.2682	72.2312	16.0642	16.7814	38.2923
hsa-miR-4310	0	0	0	0	0	0	0	0	0	0	0	0
hsa-miR-4311	0	0	0	0	0	0	0	0	0	0	0	0
hsa-miR-4312	0	0	0	0	0	0	0	0	0	0	0	0
hsa-miR-4313	0	0	0	0	0	0	0	0	0	0	0	0
hsa-miR-4314	0	0	0	0	0	0	0	0	0	0	0	0
hsa-miR-4315	0	0	0	0	0	0	0	0	0	0	0	0
hsa-miR-4316	0	0	0	0	0	0	0	0	0	0	0	0
hsa-miR-4317	0	0	0	0	0	0	0	0	0	0	0	0
hsa-miR-4318	0	0	0	0	0	0	0	0	0	0	0	0
hsa-miR-4319	0	0	0	0	0	0	0	0	0	0	0	0
hsa-miR-432-3p	25.2807	8.89284	10.3451	16.576	8.36762	15.6877	0	0	0	0	0.645439	0
hsa-miR-432-5p	1593.12	781.828	962.562	914.361	753.086	835.724	7741.03	7039.84	7607.7	4899.57	5140.28	7321.01
hsa-miR-4320	0	0	0	0	0	0	0	0	0	0	0	0
hsa-miR-4321	0	0	0.940461	0	0	0	0	0	0	64.2567	0	0
hsa-miR-4322	0	0	0	0	0	0	0	0	0	0	0	0
hsa-miR-4323	0	0	0	0	0	0	0	0	0	0	0	0
hsa-miR-4324	0	0	0	0	0	0	0	0	0	0	0	0
hsa-miR-4325	0	0	0	0	0	0	0	0	0	0	0	0
hsa-miR-4326	0.871748	3.33481	6.58323	2.43765	12.6645	19.6096	0	0	0	0	0	0
hsa-miR-4327	0	0	0	0	0	0	0	0	0	0	0	0
hsa-miR-4328	0	0	0	0	0	0	0	0	0	0	0	0
hsa-miR-4329	0	0	0	0	0	0	0	0	0	0	0	0
hsa-miR-433-3p	75.8421	44.8347	55.017	39.7336	42.7427	38.1495	8.41874	36.0278	27.3307	16.0642	7.09983	26.326
hsa-miR-433-5p	8.71748	4.44642	2.35115	7.80047	4.97534	5.7046	0	9.00696	0	0	0	7.17981
hsa-miR-4330	0	0	0	0	0	0	0	0	0	0	0	0
hsa-miR-4418	0	0	0	0	0	0	0	0	0	0	0	0
hsa-miR-4420	0	0.370535	0.47023	1.21882	5.87995	1.78269	0	0	0	0	0	0
hsa-miR-4421	0	0	0	0.243765	0	0	0	0	0	0	0	0
hsa-miR-4422	0	0.370535	0	0	0.678456	0	0	0	0	0	0	0
hsa-miR-4423-3p	0	0	0	0	1.13076	0	0	0	0	0	0	0
hsa-miR-4423-5p	0	0.370535	0	0	0	0	0	0	0	0	0	0
hsa-miR-4424	0	0	0	0	0	0	4.20937	0	0	0	0	0
hsa-miR-4425	0	0	0	0	0	0	0	0	0	0	0	0
hsa-miR-4426	0	0	0	1.46259	0.226152	0	0	0	0	0	2.58176	0
hsa-miR-4427	0	0	0	0	0	0	0	0	0	0	0	0
hsa-miR-4428	0	0	0	0	0	0	0	0	0	0	0	0
hsa-miR-4429	0.871748	3.33481	1.88092	0.487529	0.226152	0.356538	0	0	0	32.1283	36.79	21.5394
hsa-miR-4430	0	0	0	0	0	0	0	0	0	0	0	0
hsa-miR-4431	0	0	0	0	0	0	0	0	0	0	0	0
hsa-miR-4432	0	0	0	0	0	0	0	0	0	0	0	0
hsa-miR-4433a-3p	0	0.370535	0	0	0	0	0	0	0	0	0	0
hsa-miR-4433a-5p	0	0	0	0	0	0	0	0	0	0	0	0
hsa-miR-4433b-3p	0	0	0	0	0.226152	0	0	0	0	0	0	0
hsa-miR-4433b-5p	0	0	0	0	0	0	0	0	0	0	0	0
hsa-miR-4434	0	0	0	0	0	0	0	0	0	0	0	0
hsa-miR-4435	0	0.370535	0	0.243765	0	0	0	0	0	0	0	0
hsa-miR-4436a	0	0	0	0	0	0	0	0	0	0	0	2.39327
hsa-miR-4436b-3p	1.7435	1.85267	0.47023	0.975058	2.03537	1.06961	0	0	0	0	5.80895	5.98318
hsa-miR-4436b-5p	0	0.370535	0	0.487529	0.904608	0	0	0	0	0	0	1.19664
hsa-miR-4437	0	0	0	0	0	0	0	0	0	0	0	0
hsa-miR-4438	0	0	0	0	0	0	0	0	0	0	0	0
hsa-miR-4439	0	0	0	0	0	0	0	0	0	0	0	0
hsa-miR-4440	0.435874	1.85267	1.41069	2.43765	1.58306	2.13923	0	0	0	0	0	0
hsa-miR-4441	0	0	0	0	0	0	0	0	0	0	0	0
hsa-miR-4442	0	0	0.47023	0	0.904608	0	0	0	0	0	0	0
hsa-miR-4443	2.17937	5.18749	4.7023	1.95012	6.55841	4.27845	0	0	1.95219	0	10.327	20.3428
hsa-miR-4444	0.435874	1.48214	1.41069	0	0	0	0	0	0	0	0	0
hsa-miR-4445-3p	0	0	0	0	0	0	0	0	0	0	0	0
hsa-miR-4445-5p	0	0	0	0	0	0	0	0	0	0	0	0
hsa-miR-4446-3p	0	0	0	0.243765	0	0	0	0	0	0	0	0
hsa-miR-4446-5p	0	0	0	0	0	0	0	0	0	0	0	0
hsa-miR-4447	0	0	0	0	0	0	0	0	0	0	0	0
hsa-miR-4448	19.1785	23.3437	21.6306	20.2325	12.6645	13.5484	0	1.80139	3.90439	0	0	2.39327
hsa-miR-4449	1.30762	1.48214	3.29161	0.975058	1.13076	1.06961	0	0	0	0	0	0
hsa-miR-4450	0	0	0	0	0	0	0	0	0	0	0	0
hsa-miR-4451	0	0	0	0	0	0	0	0	0	0	0	0
hsa-miR-4452	0	0	0	0	0	0	0	0	0	0	0	0
hsa-miR-4453	0	0.370535	0	0	0	0	0	0	0	0	0	0
hsa-miR-4454	33.1264	48.5401	34.3268	58.991	128.907	83.4298	33.675	12.6097	31.2351	96.385	33.5628	22.7361
hsa-miR-4455	149.505	381.28	174.455	141.627	395.314	191.104	0	0	0	0	1.93632	1.19664
hsa-miR-4456	0	0	0	0	0	0	0	0	0	0	0	0
hsa-miR-4457	0	0	0.47023	0	0	0	0	0	0	0	0	0
hsa-miR-4458	0	0	0	0.731294	2.26152	1.42615	0	0	0	0	0	0
hsa-miR-4460	0	0	0	0	0	0	0	0	0	0	0	0
hsa-miR-4462	0	0	0	0	0	0	0	0	0	0	0	0
hsa-miR-4463	0.435874	1.48214	6.11299	0	0	0.356538	0	3.60278	0	0	0	0
hsa-miR-4464	0	0	0	0	0	0	0	0	0	0	0	0
hsa-miR-4465	0	0	0	0	0	0	0	0	0	0	0	0
hsa-miR-4466	7.84573	10.0044	5.64276	3.4127	4.97534	1.78269	193.631	75.6585	294.781	16.0642	40.6627	29.9159
hsa-miR-4467	0.435874	0	0.47023	0.731294	0	0.356538	0	0	0	0	0	0
hsa-miR-4468	0	0	0	0.975058	0	0	0	0	0	0	0	0
hsa-miR-4469	0	0.370535	0	0	0.226152	0	0	0	0	0	0	0
hsa-miR-4470	0.435874	0.74107	0	0.731294	0	0.356538	0	0	0	0	0	0
hsa-miR-4471	0	0	0	0	0	0	0	0	0	0	0	0
hsa-miR-4472	0	0	0	0.487529	0	0	0	0	0	0	0	0
hsa-miR-4473	0	0	0	0.243765	0	0	0	0	0	0	0	0
hsa-miR-4474-3p	0.435874	0	0.47023	0	1.58306	0	0	0	9.76097	0	0	2.39327
hsa-miR-4474-5p	0	0	0	0	0	0	0	0	0	0	0	0
hsa-miR-4475	0	0	0.47023	0	0	0	0	0	0	0	0	0
hsa-miR-4476	0	0	0	0	0	0	0	0	0	0	0	0
hsa-miR-4477a	0	0	0	0	0	0	0	0	0	0	0	0
hsa-miR-4477b	0	0	0	0.243765	0.452304	0	0	0	0	0	0	0
hsa-miR-4478	0	0	0	0	0	0	0	0	0	0	0	0
hsa-miR-4479	1.30762	2.22321	1.88092	0.731294	2.71382	0.713075	16.8375	5.40418	0	0	5.80895	4.78654
hsa-miR-448	0	0	0	0	0	0	0	0	0	0	0	0
hsa-miR-4480	0	0	0	0	0	0	0	0	0	0	0	0
hsa-miR-4481	0	0	0	0	0	0	0	0	0	0	0	0
hsa-miR-4482-3p	0	0	0	0	0	0	0	0	0	0	0	0
hsa-miR-4482-5p	0	0	0	0.731294	2.03537	0.356538	0	0	0	0	0	0
hsa-miR-4483	0	0	0	0	0.226152	0	0	0	0	0	0	0
hsa-miR-4484	13.0762	17.4151	86.5224	16.3322	22.1629	11.4092	206.259	39.6306	40.9961	192.77	34.8537	13.163
hsa-miR-4485-3p	190.041	250.111	642.805	41.6838	84.5808	40.6453	4019.95	151.317	480.24	112.449	16.136	23.9327
hsa-miR-4485-5p	3.92287	4.81695	12.6962	1.70635	2.48767	1.78269	113.653	0	0	0	0	1.19664
hsa-miR-4486	0	0	0	0	0	0	0	0	0	0	0	0
hsa-miR-4487	0	0	0	0	0	0	0	0	0	0	0	0
hsa-miR-4488	22.2296	35.5713	61.1299	15.3572	27.1382	16.7573	105.234	1.80139	5.85658	48.1925	0.645439	7.17981
hsa-miR-4489	0.435874	0.370535	0	1.46259	0	0.713075	0	1.80139	0	0	0	1.19664
hsa-miR-4490	0	0	0	0	0	0	0	0	0	0	0	0
hsa-miR-4491	0	0	0	0	0	0	0	0	0	0	0	0
hsa-miR-4492	3.92287	4.81695	7.05346	0.731294	2.26152	0.713075	37.8843	7.20557	13.6654	32.1283	0	5.98318
hsa-miR-4493	0	0	0	0	0	0	0	0	0	0	0	0
hsa-miR-4494	0	0	0	0	0	0	0	0	0	0	0	0
hsa-miR-4495	0	0	0	0	0	0	0	0	0	0	0	0
hsa-miR-4496	0	0	0	0	0	0	0	0	0	0	4.51807	0
hsa-miR-4497	43.1515	50.7633	90.7545	178.436	336.288	136.91	1890.01	66.6515	253.785	610.438	93.5887	90.9443
hsa-miR-4498	0	0	0	0	0	1.06961	0	0	0	0	0	0
hsa-miR-4499	0	0	0	0	0	0	0	0	0	0	0	0
hsa-miR-449a	10.8968	10.375	8.93438	2.43765	5.20149	1.78269	25.2562	37.8292	40.9961	0	5.16351	4.78654
hsa-miR-449b-3p	0	0	1.41069	0	0	0	0	0	0	0	0	0
hsa-miR-449b-5p	0.871748	1.1116	1.41069	0.731294	0.904608	2.49576	0	0	0	16.0642	0	0
hsa-miR-449c-3p	0	0	0	0	0	0	0	0	0	0	0	0
hsa-miR-449c-5p	1.30762	0.370535	0.47023	0.975058	0.904608	1.06961	4.20937	0	0	0	0	0
hsa-miR-4500	0.871748	0.74107	0	1.70635	0.452304	0.356538	0	0	0	0	0.645439	0
hsa-miR-4501	0	0	0	0.487529	0	0.356538	0	0	0	0	0	0
hsa-miR-4502	0	0	0	0	0	0.713075	0	0	0	0	0	0
hsa-miR-4503	0	0	0.940461	0	0	0	0	0	0	0	0	0
hsa-miR-4504	0	0.370535	0	0.243765	1.80922	0	0	0	0	0	0	0
hsa-miR-4505	0	0	0	0	0	0	0	0	0	0	0	0
hsa-miR-4506	0	0	0	0	0	0	0	0	0	0	0	0
hsa-miR-4507	0	0	0	0	0.452304	0	0	0	0	0	0	0
hsa-miR-4508	7.40986	10.375	11.2855	3.16894	3.61843	2.13923	0	27.0209	91.7531	722.888	18.7177	71.7981
hsa-miR-4509	0	0	0	0	0	0	0	0	0	0	0	0
hsa-miR-450a-1-3p	9.15335	11.116	6.58323	8.53176	4.29689	7.13075	0	9.00696	0	0	0	2.39327
hsa-miR-450a-2-3p	11.3327	8.15177	6.58323	9.01929	5.6538	12.4788	4.20937	7.20557	0	0	3.2272	2.39327
hsa-miR-450a-5p	124.442	187.12	143.42	137.483	103.691	74.5164	71.5593	117.09	39.0439	48.1925	32.272	21.5394
hsa-miR-450b-3p	1.7435	0.370535	1.88092	2.92518	2.26152	2.13923	4.20937	1.80139	0	0	0	0
hsa-miR-450b-5p	46.2026	78.9239	57.8383	78.736	53.3718	75.586	50.5125	97.2752	76.1355	80.3209	70.9983	71.7981
hsa-miR-4510	58.4071	66.3257	36.2077	56.0659	61.061	49.9153	63.1406	243.188	134.701	32.1283	42.599	59.8318
hsa-miR-4511	0.435874	0	0	0.487529	0.678456	0	0	0	0	0	1.29088	0
hsa-miR-4512	0	0	0	0.731294	0.904608	0.356538	0	0	0	0	2.58176	0
hsa-miR-4513	0	0	0	0	0	0	0	0	0	0	0	0
hsa-miR-4514	0	0	0	0	0	0	0	0	0	0	0	0
hsa-miR-4515	0	0	0	0	0	0	0	0	0	0	0	0
hsa-miR-4516	2017.66	1266.86	1356.61	62.4037	132.977	48.1326	22983.2	4036.92	10266.6	5959.81	4067.56	4714.74
hsa-miR-4517	0.871748	1.85267	3.76184	2.92518	9.95068	3.92191	0	0	0	0	0	0
hsa-miR-4518	0	0	0	0	0	0	0	0	0	0	0	0
hsa-miR-4519	0	0	0	0	0.452304	0	0	0	0	0	0	0
hsa-miR-451a	1252.27	628.427	1108.33	7.31294	10.1768	8.5569	33047.8	47564	46505.2	36770.9	11159	16176.1
hsa-miR-451b	0	0	0	0	0	0	0	1.80139	0	0	0.645439	0
hsa-miR-452-3p	0	0	0	0	0.452304	0	0	0	0	0	0	0
hsa-miR-452-5p	367.006	289.017	382.297	498.255	361.843	383.278	134.7	154.92	173.745	176.706	198.15	172.315
hsa-miR-4520-2-3p	0	0	0	0	0	0	0	0	0	0	0	0
hsa-miR-4520-3p	0	0	0	0	0	0	0	0	0	0	0	0
hsa-miR-4520-5p	0	0	0	0	0	0	0	0	0	0	0	0
hsa-miR-4521	566.2	513.191	625.406	1138.87	1375.23	1332.74	12.6281	12.6097	9.76097	128.513	3.87264	10.7697
hsa-miR-4522	0	0	0	0	0	0	0	0	0	0	0	0
hsa-miR-4523	0	0	0	0	0	0.356538	0	0	0	0	0	0
hsa-miR-4524a-3p	5.23049	4.81695	4.23207	10.7256	20.5798	11.4092	0	0	0	0	1.29088	0
hsa-miR-4524a-5p	0.435874	0	0.47023	0.975058	4.29689	2.13923	0	0	0	0	0	0
hsa-miR-4524b-3p	0	0	0	0	0	0	0	0	0	0	0	0
hsa-miR-4524b-5p	0	0	0	0	0	0	0	0	0	0	0	0
hsa-miR-4525	0	0.74107	0.47023	0.975058	0.678456	0.356538	0	0	0	0	3.87264	5.98318
hsa-miR-4526	0	0	0	0	0	0	0	0	0	0	0	0
hsa-miR-4527	0	0	0	0	0	0	0	0	0	0	0	0
hsa-miR-4528	0	0	0	0	0	0	0	0	0	0	0	0
hsa-miR-4529-3p	0	0	0.47023	0.243765	3.61843	1.42615	0	0	0	0	0	0
hsa-miR-4529-5p	0	0	0	0	0.678456	0.713075	0	0	0	0	0	0
hsa-miR-4530	0	0	0	0	0	0	0	0	0	0	0	0
hsa-miR-4531	0	0	0	0	0	0	0	0	0	0	0	0
hsa-miR-4533	0	0	0	0	0	0	0	0	0	0	0	0
hsa-miR-4534	0	0	0	0	0	0	0	0	0	0	0	0
hsa-miR-4535	0	0	0	0	0	0	0	0	0	0	0	0
hsa-miR-4536-3p	0.871748	0.74107	0.47023	0.243765	0.678456	0	0	0	0	0	0	0
hsa-miR-4536-5p	0	0	0	0	0	0.356538	0	0	0	0	0	0
hsa-miR-4537	0	0	0	0	0	0	0	0	0	0	0	0
hsa-miR-4538	0	0	0	0	0	0	0	0	0	0	0	0
hsa-miR-4539	0	0	0	0	0	0	0	0	0	0	0	0
hsa-miR-454-3p	557.483	809.619	595.782	1525.97	763.263	1178	231.515	158.523	193.267	176.706	89.0706	64.6183
hsa-miR-454-5p	2.17937	3.33481	6.58323	5.85035	8.14147	18.54	0	3.60278	0	0	0	3.58991
hsa-miR-4540	0	0	0	0	0	0	0	0	0	0	0	0
hsa-miR-455-3p	514.331	536.164	486.218	732.513	815.73	895.266	210.469	268.407	409.961	417.668	108.434	156.759
hsa-miR-455-5p	57.9712	30.0133	78.0582	106.525	82.9977	95.9086	54.7218	21.6167	9.76097	32.1283	4.51807	22.7361
hsa-miR-4632-3p	0.435874	0	0	0	1.35691	0.713075	0	0	0	0	0	0
hsa-miR-4632-5p	0	0	0	0.487529	0	0	0	0	0	0	0	0
hsa-miR-4633-3p	0	0	0	0	0	0	0	0	0	0	0	0
hsa-miR-4633-5p	0	0	0	0	0	0	0	0	0	0	0	0
hsa-miR-4634	0.435874	0.74107	0.47023	0	0.226152	0	0	0	0	0	0	0
hsa-miR-4635	0	0	0.47023	0	0.904608	0	0	0	0	0	0	0
hsa-miR-4636	0	0.370535	0	0	0	0	0	0	0	0	0	0
hsa-miR-4637	0	0	0	0.243765	0	0.356538	0	0	0	0	0	0
hsa-miR-4638-3p	1.7435	1.1116	1.88092	0.243765	2.26152	1.06961	0	0	0	0	1.93632	0
hsa-miR-4638-5p	0	0.370535	0	0	0	0	0	0	0	0	0	0
hsa-miR-4639-3p	0	0	0.940461	0.243765	0	0	0	0	0	0	0	0
hsa-miR-4639-5p	0.435874	0	0	0	0	0	0	0	0	0	0	0
hsa-miR-4640-3p	0.435874	0.370535	0	0	0	0	0	0	0	0	0	0
hsa-miR-4640-5p	0.435874	0	0	0.975058	2.03537	2.49576	0	0	0	0	0	0
hsa-miR-4641	0	0	0	0	1.80922	0	0	0	0	0	0	0
hsa-miR-4642	0	0	0	0.243765	1.35691	0	0	0	0	0	0	0
hsa-miR-4643	0.435874	0	0	0.975058	0.678456	0.356538	0	0	0	0	0	0
hsa-miR-4644	0	0	0	0	0	0.356538	0	0	0	0	0	5.98318
hsa-miR-4645-3p	4.35874	5.18749	10.8153	3.65647	7.01071	3.56538	0	5.40418	13.6654	0	3.2272	7.17981
hsa-miR-4645-5p	0	0.74107	3.29161	0.487529	0.452304	1.42615	0	0	0	0	0.645439	2.39327
hsa-miR-4646-3p	0.435874	1.1116	0.47023	0.487529	0.452304	0.713075	0	0	0	0	0	0
hsa-miR-4646-5p	0.435874	0.74107	0	0.731294	0	0.356538	0	0	0	16.0642	5.16351	1.19664
hsa-miR-4647	1.7435	1.48214	0	3.65647	4.52304	2.13923	0	0	19.5219	16.0642	0	0
hsa-miR-4648	0	0.370535	0	0	0	0	0	0	0	0	0	1.19664
hsa-miR-4649-3p	0	0	0	0	0	0	0	0	0	0	0	0
hsa-miR-4649-5p	0	0.370535	0	0	0	0	0	0	0	0	0	0
hsa-miR-4650-3p	0	0	0	0	0	0	0	0	0	0	0	0
hsa-miR-4650-5p	0.871748	0	0	0	0	0	0	0	0	0	0.645439	0
hsa-miR-4651	0	0	0	0	1.80922	0	0	0	0	0	0	0
hsa-miR-4652-3p	0	0	0	0	0	0	0	0	0	0	0	0
hsa-miR-4652-5p	0	0	0	0	0	0	0	0	0	0	0	0
hsa-miR-4653-3p	0	0	0	0.731294	0	0	0	0	0	0	0	0
hsa-miR-4653-5p	0	0	0	0	0	0.356538	0	0	0	0	0	0
hsa-miR-4654	0.871748	0	0	1.95012	1.13076	2.49576	0	0	0	0	0	0
hsa-miR-4655-3p	0	0	0	0	0	0	0	0	0	0	0	0
hsa-miR-4655-5p	0.435874	0.74107	0.47023	0.731294	1.35691	2.13923	0	0	0	0	0	0
hsa-miR-4656	0	0	0	0	0	0	0	0	0	0	0	0
hsa-miR-4657	0.871748	0.370535	0.47023	0	0.678456	0	0	0	0	0	0	0
hsa-miR-4658	0	0	0	0	0.452304	0	0	0	0	0	0	0
hsa-miR-4659a-3p	0.435874	1.48214	0.47023	1.21882	0.678456	1.42615	0	0	0	16.0642	0	0
hsa-miR-4659a-5p	0	0	0	0	0	0	0	0	0	0	0	0
hsa-miR-4659b-3p	0	0	0	0	0	0	0	0	0	0	0	0
hsa-miR-4659b-5p	0	0	0	0	0	0	0	0	0	0	0	0
hsa-miR-466	0	0	0	0.731294	0.452304	0	0	0	0	0	0	1.19664
hsa-miR-4660	0	1.1116	1.41069	2.19388	2.26152	0.356538	0	0	0	0	0	0
hsa-miR-4661-3p	0	0.370535	0	0.731294	0	0	0	0	0	0	0	3.58991
hsa-miR-4661-5p	0	0	1.41069	0.243765	0	0.713075	0	0	0	0	0	0
hsa-miR-4662a-3p	0	0	0	0	0.226152	0	0	0	0	0	0	0
hsa-miR-4662a-5p	1.30762	3.70535	2.82138	3.16894	0.678456	2.49576	16.8375	1.80139	17.5697	0	7.74527	3.58991
hsa-miR-4662b	0	0	0	0	0	0	0	0	0	0	0	0
hsa-miR-4663	0	0	0	0	0	0	0	0	0	0	0	0
hsa-miR-4664-3p	0	0	0	0	0	0	0	0	0	0	0	0
hsa-miR-4664-5p	0	0	0	0	0	0	0	0	0	0	0	0
hsa-miR-4665-3p	0	0	0	0.243765	0	0	0	0	0	0	0	0
hsa-miR-4665-5p	1.30762	0.74107	0.940461	1.46259	3.16613	2.49576	0	0	0	0	5.80895	3.58991
hsa-miR-4666a-3p	0	0	0	0	0	0	0	0	0	0	0	0
hsa-miR-4666a-5p	0	0	0	0	0	0	0	0	0	0	0	0
hsa-miR-4666b	0	0	0	0	0	0	0	0	0	0	0	0
hsa-miR-4667-3p	0.435874	0	0	0	0	0	0	0	0	0	0	0
hsa-miR-4667-5p	1.30762	0.370535	0	0.243765	0	0	0	0	0	0	3.87264	0
hsa-miR-4668-3p	0	0	0.940461	0	0	0	0	0	0	0	0	0
hsa-miR-4668-5p	0.871748	0.370535	1.41069	1.46259	3.16613	1.78269	0	0	0	0	5.16351	0
hsa-miR-4669	0	0	1.88092	0	0	0.356538	0	0	17.5697	0	0	3.58991
hsa-miR-4670-3p	0	0	0	0	0	0	0	0	0	0	0	0
hsa-miR-4670-5p	0.435874	0	0	0	0	0	0	0	0	0	0	0
hsa-miR-4671-3p	0	0	0	0	0	0	0	0	0	0	0	0
hsa-miR-4671-5p	0	0	0	0	0	0	0	0	0	0	0	0
hsa-miR-4672	0	0	0	0	0.226152	0	12.6281	0	0	0	0	1.19664
hsa-miR-4673	0	0	0	0	0.678456	0	0	7.20557	0	0	0	0
hsa-miR-4674	1.7435	0.370535	0.47023	0.243765	0.904608	0.713075	0	0	0	0	0	0
hsa-miR-4675	0	0	0	0	0	0	0	0	0	0	0	0
hsa-miR-4676-3p	0.435874	0	0.47023	0	0	0	0	0	0	0	0	0
hsa-miR-4676-5p	0	1.1116	1.41069	0.487529	0.226152	0.356538	0	0	0	0	0	0
hsa-miR-4677-3p	4.35874	4.07588	3.29161	8.04423	7.68916	3.20884	0	0	0	0	0	0
hsa-miR-4677-5p	1.7435	2.96428	1.41069	4.87529	3.84458	6.41768	4.20937	1.80139	0	0	0	2.39327
hsa-miR-4678	0	0	0	0	0	0	0	0	0	0	0	0
hsa-miR-4679	0	0	0	0	0	0	0	0	0	0	0	0
hsa-miR-4680-3p	0	0	0	0	0	0	0	0	0	0	0	0
hsa-miR-4680-5p	0	0	0	0	0	0	0	0	0	0	0	0
hsa-miR-4681	0.435874	0	0	0	0	0	0	0	0	0	0	0
hsa-miR-4682	0	0.370535	0	0	0	0	0	0	0	0	0	0
hsa-miR-4683	0.871748	0.370535	0.47023	0.243765	1.35691	1.42615	0	0	3.90439	0	0	1.19664
hsa-miR-4684-3p	1.30762	2.59374	2.82138	1.70635	1.35691	3.20884	0	0	0	32.1283	4.51807	0
hsa-miR-4684-5p	0	0	0	0	0.904608	0	0	0	0	0	0	0
hsa-miR-4685-3p	2.17937	0	0	0	2.93997	1.06961	0	0	0	0	4.51807	1.19664
hsa-miR-4685-5p	0	0	0	0	1.80922	0	0	0	0	0	0	0
hsa-miR-4686	0	0	0	0	0	0	0	0	0	0	0	0
hsa-miR-4687-3p	1.7435	1.48214	2.35115	1.70635	3.61843	2.49576	0	0	0	0	0.645439	2.39327
hsa-miR-4687-5p	0	0.370535	0.47023	2.19388	6.55841	1.06961	4.20937	0	0	0	0	0
hsa-miR-4688	0.435874	1.1116	0.47023	2.92518	2.71382	1.06961	0	9.00696	25.3785	0	19.3632	11.9664
hsa-miR-4689	0.435874	1.1116	1.41069	0.487529	2.48767	0.356538	8.41874	1.80139	0	0	1.93632	13.163
hsa-miR-4690-3p	0	0	0	0.243765	0	0	0	0	0	0	0	0
hsa-miR-4690-5p	0	0	0	0	0	0	0	0	0	0	0	0
hsa-miR-4691-3p	0	0	0	0	0	0	0	0	0	0	0	0
hsa-miR-4691-5p	0	0	0	0	0	0	0	0	0	0	0	0
hsa-miR-4692	0	0	0	0	0	0	0	0	0	0	0	0
hsa-miR-4693-3p	0	0	0	0	0	0	0	0	0	0	0	0
hsa-miR-4693-5p	0	0	0	0	0	0	0	0	0	0	0	0
hsa-miR-4694-3p	0	0	0.47023	0	0.452304	0	0	0	0	0	0	0
hsa-miR-4694-5p	0	0	0	0	0	0	0	0	0	0	0	0
hsa-miR-4695-3p	0	0	0	0	0	0	0	0	0	0	0	0
hsa-miR-4695-5p	0	0	0.47023	0	0	0.356538	0	1.80139	0	0	0	2.39327
hsa-miR-4696	0	0	0	0	0	0	0	0	0	0	0	0
hsa-miR-4697-3p	0	0	0	0	0	0	0	0	0	0	0	0
hsa-miR-4697-5p	0	0	0	0	0	0	0	0	0	0	0	0
hsa-miR-4698	0	0	0	0	0	0	0	0	0	0	1.93632	0
hsa-miR-4699-3p	0	0	0	0	0	0	0	0	0	0	0	0
hsa-miR-4699-5p	0	0	0	0	0	0	0	0	0	0	0	0
hsa-miR-4700-3p	0	0	0	0	0	0	0	0	0	0	0	0
hsa-miR-4700-5p	0	0.370535	0	0	0	0	0	0	0	0	0	0
hsa-miR-4701-3p	0.871748	0.370535	0	0	0	0	0	0	0	0	0	0
hsa-miR-4701-5p	0	0	0	1.70635	1.13076	1.06961	0	0	0	0	0	0
hsa-miR-4703-3p	0	0	0	0	0	0	0	0	0	0	0	0
hsa-miR-4703-5p	0	0	0	0	0	0	0	0	0	0	0	0
hsa-miR-4704-3p	0	0	0	0	0	0	0	0	0	0	0	0
hsa-miR-4704-5p	0	0	0	0	0	0	0	0	0	0	0	0
hsa-miR-4705	0	0	0	0	0	0	0	0	0	0	0	0
hsa-miR-4706	0.435874	0	0.47023	2.92518	3.16613	6.06114	0	0	0	0	1.93632	0
hsa-miR-4707-3p	0	1.1116	0.940461	0.731294	2.26152	1.06961	0	0	0	0	0	0
hsa-miR-4707-5p	0	0	0	0	0	0	0	0	0	0	0	0
hsa-miR-4708-3p	0	0	0	0	0	0	0	0	0	0	0	0
hsa-miR-4708-5p	0	0	0	0	0	0	0	0	0	0	0	0
hsa-miR-4709-3p	0	0	0	0	0	0	0	0	0	0	0	0
hsa-miR-4709-5p	0	0	0	0	0	0	0	0	0	0	0	0
hsa-miR-4710	0.435874	0.74107	1.41069	3.65647	4.29689	1.42615	0	0	0	0	3.87264	7.17981
hsa-miR-4711-3p	0	0	0	0	0	0	0	0	0	0	0	0
hsa-miR-4711-5p	0	0	0	0	0	0	0	0	0	0	0	0
hsa-miR-4712-3p	0	0	0	0	0	0	0	0	0	0	0	0
hsa-miR-4712-5p	0	0	0	0	0	0	0	0	0	0	0	0
hsa-miR-4713-3p	0	0	0	0	0	0	0	0	0	0	0	0
hsa-miR-4713-5p	0	0	0	0	0	0	0	0	0	0	0	0
hsa-miR-4714-3p	0.435874	0	0	0.731294	0.226152	0	0	0	0	0	0	0
hsa-miR-4714-5p	0	0.370535	0	0.487529	0	0	0	0	0	0	0	0
hsa-miR-4715-3p	0	0	0	0	0	0	0	0	0	0	0	0
hsa-miR-4715-5p	0	0	0	0	0	0	0	0	0	0	0	0
hsa-miR-4716-3p	0	0	0	0	0.226152	0	0	12.6097	0	0	0	3.58991
hsa-miR-4716-5p	0	0	0	0	0.226152	0	0	0	0	0	0	0
hsa-miR-4717-3p	0.435874	0.370535	0	0.731294	0.678456	0.713075	0	0	0	0	0	0
hsa-miR-4717-5p	0	0	0	0	0	0	0	0	0	0	0	0
hsa-miR-4718	0	0	0	0	0	0	0	0	0	0	0	0
hsa-miR-4719	0	0	0	0	0	0	0	0	0	0	0	0
hsa-miR-4720-3p	0	0	0	0	0	0	0	0	0	0	0	0
hsa-miR-4720-5p	0	0	0	0	0	0	0	0	0	0	0	0
hsa-miR-4721	0	0	0	0	0.226152	0	0	0	0	0	0	0
hsa-miR-4722-3p	0	0.370535	0	0	0.226152	0.356538	0	0	0	0	0	0
hsa-miR-4722-5p	0.871748	0.74107	0	1.21882	0.678456	1.06961	4.20937	0	0	0	0	0
hsa-miR-4723-3p	0	0	0	0.487529	0	0.713075	0	0	0	0	0	0
hsa-miR-4723-5p	0.435874	0.370535	1.41069	0.975058	3.61843	1.06961	0	0	0	0	0	0
hsa-miR-4724-3p	0	0	0	0	0	0	0	0	0	0	0	0
hsa-miR-4724-5p	0	0	0	0	0	0	0	0	0	0	0	0
hsa-miR-4725-3p	6.97398	8.89284	9.87484	11.4569	19.2229	14.9746	12.6281	3.60278	0	32.1283	0	22.7361
hsa-miR-4725-5p	0	0.370535	0	1.21882	0	0.713075	0	0	0	0	0	0
hsa-miR-4726-3p	0.871748	0	0	0	0	0	4.20937	0	0	0	0	0
hsa-miR-4726-5p	1.7435	1.85267	0.47023	1.21882	0.904608	1.78269	0	0	0	0	0	0
hsa-miR-4727-3p	0	0	0.47023	0	0	0	0	0	0	0	0	0
hsa-miR-4727-5p	0	0	0	0	0	0	0	0	0	0	0	0
hsa-miR-4728-3p	0.435874	0.370535	0	1.21882	2.26152	2.8523	0	0	0	0	0	0
hsa-miR-4728-5p	0	0	1.41069	0	2.71382	0	0	0	0	0	0	0
hsa-miR-4729	0.435874	0	0	0	0	0	0	0	0	0	5.16351	0
hsa-miR-4730	0.871748	0.370535	0.940461	0.975058	0.226152	1.06961	0	0	0	0	0	0
hsa-miR-4731-3p	1.30762	1.1116	0.47023	1.21882	0.226152	0.356538	0	0	0	0	0	0
hsa-miR-4731-5p	0.435874	0	0	0.243765	0	2.13923	0	0	0	0	0	0
hsa-miR-4732-3p	0	0	0	0	0	0	0	0	0	0	0	0
hsa-miR-4732-5p	0	0	0	0	0	0	0	0	0	0	0	0
hsa-miR-4733-3p	0	0	0	0	0	0	0	0	0	0	0	0
hsa-miR-4733-5p	0	0	0.47023	0	0	0	0	0	0	0	0	0
hsa-miR-4734	0	0.370535	0	0	0.452304	0	0	0	0	0	0	0
hsa-miR-4735-3p	0	0	0	0	0.904608	0	0	0	0	0	0	0
hsa-miR-4735-5p	0	0	0	0	0	0	0	0	0	0	0	0
hsa-miR-4736	0	0	0	0	0	0	0	0	0	0	0	0
hsa-miR-4737	0	0	0	0	0	0	0	0	0	0	0	0
hsa-miR-4738-3p	0.871748	0	0.47023	0.243765	0	0	0	0	0	0	0	0
hsa-miR-4738-5p	0.435874	0	0	0	0	0	0	0	0	0	0	0
hsa-miR-4739	0.435874	0	0	0	0.904608	0	8.41874	3.60278	0	16.0642	0	0
hsa-miR-4740-3p	0	0	0	0	0	0	0	0	0	0	0	0
hsa-miR-4740-5p	0	0	0	0	0	0	0	0	0	0	0	0
hsa-miR-4741	1.30762	3.70535	2.35115	3.90023	9.04608	4.99153	0	5.40418	0	0	3.87264	0
hsa-miR-4742-3p	1.7435	1.85267	1.88092	3.16894	2.03537	1.42615	0	0	0	0	0	0
hsa-miR-4742-5p	2.17937	1.48214	1.41069	0.975058	2.03537	3.56538	0	0	0	0	0	0
hsa-miR-4743-3p	0	0.74107	0	0	0	0	8.41874	0	0	0	0	0
hsa-miR-4743-5p	0	0.370535	1.41069	1.46259	0.452304	0.713075	0	0	0	0	0	7.17981
hsa-miR-4744	0	0	0	0	0	0	0	0	0	0	0	0
hsa-miR-4745-3p	0	0	0	0	1.80922	0	0	0	0	0	0	0
hsa-miR-4745-5p	1.30762	0.74107	0.47023	2.92518	3.61843	2.8523	0	0	0	16.0642	0	1.19664
hsa-miR-4746-3p	0	0	0	0.487529	0.678456	0	0	0	0	0	0	0
hsa-miR-4746-5p	0.871748	0	0.47023	5.36282	1.58306	6.06114	0	0	0	0	0	0
hsa-miR-4747-3p	0	0	0	0	1.35691	0.713075	0	0	0	0	0	0
hsa-miR-4747-5p	0.435874	0	0	0.243765	1.13076	0	0	7.20557	0	16.0642	0	0
hsa-miR-4748	1.7435	1.85267	0.47023	0.731294	1.80922	0	0	0	0	0	0	0
hsa-miR-4749-3p	0.435874	1.1116	0	1.21882	4.29689	0.713075	0	0	0	0	0	0
hsa-miR-4749-5p	1.7435	0.370535	2.35115	1.46259	2.26152	1.42615	0	3.60278	0	0	0	2.39327
hsa-miR-4750-3p	0	0	0	0	0.226152	0	0	0	0	0	0	0
hsa-miR-4750-5p	0.871748	1.85267	0.47023	1.70635	0.678456	3.56538	0	3.60278	0	0	0	0
hsa-miR-4751	0	0.370535	0	0	0.678456	0	0	0	0	0	0	0
hsa-miR-4752	0	0	0	0	0	0	0	0	0	0	0	0
hsa-miR-4753-3p	0	0.74107	0	0.731294	1.13076	0	0	0	0	0	0.645439	0
hsa-miR-4753-5p	0	0	0	0.975058	0.452304	0.713075	0	0	0	0	0	0
hsa-miR-4754	0	0	0.47023	0	0	0.356538	0	0	0	0	0	0
hsa-miR-4755-3p	0	0	0.47023	0	0	0	0	1.80139	1.95219	16.0642	0	0
hsa-miR-4755-5p	0.871748	1.1116	0	1.21882	2.71382	1.78269	0	0	0	0	3.87264	1.19664
hsa-miR-4756-3p	0	0	0	0	0	0	0	0	0	0	0	0
hsa-miR-4756-5p	0	0	0	0	0	0	0	0	0	0	0	0
hsa-miR-4757-3p	0	0	0	0	0	0.356538	0	0	0	0	0	0
hsa-miR-4757-5p	0	0	0	0	0	0	0	0	0	0	0	0
hsa-miR-4758-3p	0.871748	0.370535	2.82138	1.46259	3.16613	2.49576	0	0	0	0	0	0
hsa-miR-4758-5p	0	1.85267	1.41069	0	0	0.356538	4.20937	0	48.8048	0	10.327	0
hsa-miR-4759	0	0	0	0	0	0	0	0	0	0	0	0
hsa-miR-4760-3p	0	0	0	0	0	0	0	0	0	0	0	0
hsa-miR-4760-5p	0	0	0	0	0	0	0	0	0	0	0	0
hsa-miR-4761-3p	0	0.74107	0.47023	0.243765	1.35691	2.49576	0	0	0	0	0	0
hsa-miR-4761-5p	0	0	0	0	0	0	0	0	0	0	0	0
hsa-miR-4762-3p	0	0	0	0	0	0.713075	0	0	0	0	2.58176	0
hsa-miR-4762-5p	0.871748	0.74107	0.47023	0.243765	0	0.713075	0	0	0	0	0	0
hsa-miR-4763-3p	0	0	0.47023	0	0	0	0	0	0	0	0	0
hsa-miR-4763-5p	0.871748	0.370535	0	1.70635	0.678456	0	0	0	0	16.0642	0	0
hsa-miR-4764-3p	0	0	0	0	0	0	0	0	0	0	0	0
hsa-miR-4764-5p	0	0	0	0	0	0	0	0	0	0	0	0
hsa-miR-4765	0	0	0	0	0	0.356538	0	0	0	0	0	0
hsa-miR-4766-3p	0	0.370535	0	0.975058	0.678456	0	0	0	1.95219	0	0	2.39327
hsa-miR-4766-5p	0	0	0	0.243765	0	0	0	3.60278	0	0	0.645439	0
hsa-miR-4767	0	0.370535	0.47023	0	0.678456	0	0	0	0	0	0	0
hsa-miR-4768-3p	0	0	0	0	0	0	0	0	0	0	0	0
hsa-miR-4768-5p	0	0	0	0	0	0	0	0	0	0	0	0
hsa-miR-4769-3p	0.435874	0	0	0.975058	2.71382	1.78269	0	0	0	0	0	0
hsa-miR-4769-5p	0	0	0	0	0	0	0	0	0	0	0	0
hsa-miR-4770	0	0	0	0	0	0	0	0	0	0	0	0
hsa-miR-4771	0	0	0	0	0	0	0	0	0	0	0	0
hsa-miR-4772-3p	0	1.1116	0.47023	0	0.904608	0.356538	0	0	0	0	0	0
hsa-miR-4772-5p	0.435874	0.74107	0.940461	0.487529	2.93997	0	0	0	0	0	0	0
hsa-miR-4773	0	0	0	0	0	0	0	0	0	0	0	0
hsa-miR-4774-3p	0	0	0	0	0	0	0	0	0	0	0	0
hsa-miR-4774-5p	0	0	0	0	0	0	0	0	0	0	0	0
hsa-miR-4775	2.61524	6.66963	3.29161	6.33788	9.95068	9.62652	0	0	0	16.0642	3.2272	3.58991
hsa-miR-4776-3p	0	0	0	0	0	0	0	0	0	0	0	0
hsa-miR-4776-5p	0	0	0	0	0	0	0	0	0	0	0	0
hsa-miR-4777-3p	0	0	0	0	0	0	0	0	0	0	0	0
hsa-miR-4777-5p	0	0	0	0	0	0	0	0	0	0	0	0
hsa-miR-4778-3p	0	0	0	0	0	0	0	0	0	0	0	0
hsa-miR-4778-5p	0	0	0	0	0	0	4.20937	0	0	0	1.29088	0
hsa-miR-4779	0	0	1.41069	0	0.452304	0.356538	0	0	0	0	0	4.78654
hsa-miR-4780	0	0	0	0	0	0	0	0	0	0	0	0
hsa-miR-4781-3p	0.435874	0.74107	0	0.243765	0	0.356538	0	0	0	0	3.87264	0
hsa-miR-4781-5p	0.871748	0	0	0	0.226152	0	0	0	0	0	0	0
hsa-miR-4782-3p	0	0	0	0	0	0	0	0	0	0	0	0
hsa-miR-4782-5p	0	0	0	0.243765	0	0	0	9.00696	0	0	0	0
hsa-miR-4783-3p	0	0	0	0	0	0	0	0	0	0	0	0
hsa-miR-4783-5p	0	0	0	0	0.226152	0	0	0	0	0	0	0
hsa-miR-4784	0	0	0	0	0.452304	0	0	0	0	0	0	2.39327
hsa-miR-4785	0	0.370535	0.940461	0.487529	2.71382	1.06961	0	3.60278	0	0	0	0
hsa-miR-4786-3p	0	0	0	0	0	1.78269	0	0	0	0	0	0
hsa-miR-4786-5p	0	0	0	0	0	0	0	0	0	0	0	0
hsa-miR-4787-3p	0.435874	1.48214	0	1.21882	1.80922	1.42615	0	0	0	0	0	0
hsa-miR-4787-5p	12.6403	9.26337	15.0474	10.2381	12.4384	6.77421	54.7218	3.60278	3.90439	32.1283	0	4.78654
hsa-miR-4788	0	0	0	0	0.452304	0	0	0	0	0	0	0
hsa-miR-4789-3p	0	0	0	0	0	0	0	0	0	0	0	0
hsa-miR-4789-5p	0.435874	0	0	0	0	0	0	0	0	0	0	0
hsa-miR-4790-3p	0	0	0	0	0	0	0	0	0	0	0	0
hsa-miR-4790-5p	0	0	0	0	0	0	0	0	0	0	0	0
hsa-miR-4791	25.7166	11.4866	22.5711	1.46259	2.48767	0	0	1.80139	1.95219	0	0	0
hsa-miR-4793-3p	0	0	0	0	0	0	0	0	0	0	0	0
hsa-miR-4793-5p	0	0	0	0	0	0	0	0	0	0	0	0
hsa-miR-4794	0	0	0	0	0	0	0	0	0	0	0	0
hsa-miR-4795-3p	0.435874	0	0	0	0	0	0	0	0	0	0	0
hsa-miR-4795-5p	0	0	0	0	0	0	0	0	0	0	0	0
hsa-miR-4796-3p	0	0	0	0.243765	0	0.356538	0	0	0	0	0	0
hsa-miR-4796-5p	0	0	0	0	0	0	0	0	0	0	0	0
hsa-miR-4797-3p	0	0.370535	0	0.487529	0.452304	1.06961	0	0	0	0	0	0
hsa-miR-4797-5p	0	0	0.47023	0	0.226152	0	0	0	0	0	0	0
hsa-miR-4798-3p	0	0	0	0	0	0	0	0	0	0	0	0
hsa-miR-4798-5p	0.435874	0	0	0	0	0	0	0	0	0	0	0
hsa-miR-4799-3p	0	0	0	0	0	0	0	0	0	0	0	0
hsa-miR-4799-5p	0.871748	0.370535	0.47023	0.487529	0.678456	2.49576	0	0	0	0	0	0
hsa-miR-4800-3p	0	0.370535	0	0.487529	0.226152	0	0	0	0	0	0.645439	0
hsa-miR-4800-5p	0	0	0	0.487529	0	0	0	0	1.95219	0	1.29088	10.7697
hsa-miR-4801	0	0	0	0	0	0	0	0	0	0	0	0
hsa-miR-4802-3p	0	0	0	0	0	0	0	0	0	0	0	0
hsa-miR-4802-5p	0	0	0	0	0	0	0	0	0	0	0	0
hsa-miR-4803	1.30762	0	0	0.731294	0	0	0	0	0	0	0	0
hsa-miR-4804-3p	0	0	0	0	1.58306	1.06961	0	0	0	0	0	0
hsa-miR-4804-5p	0.871748	10.375	2.82138	4.63153	27.1382	23.5315	37.8843	12.6097	7.80877	0	4.51807	14.3596
hsa-miR-483-3p	4.35874	4.07588	4.7023	16.576	28.7213	20.6792	0	0	0	16.0642	1.29088	0
hsa-miR-483-5p	36.6134	28.1606	58.7788	63.135	91.5915	109.101	42.0937	106.282	304.542	64.2567	1083.69	1537.68
hsa-miR-484	455.052	349.044	604.246	1123.27	1680.31	1298.87	223.097	106.282	206.932	401.604	200.086	344.631
hsa-miR-485-3p	53.6125	17.7857	34.3268	74.8357	93.1746	66.6725	4.20937	5.40418	17.5697	0	0	11.9664
hsa-miR-485-5p	126.839	72.2543	74.2964	85.5614	110.136	77.7252	37.8843	77.4599	33.1873	64.2567	50.3443	144.793
hsa-miR-486-3p	0.871748	0.74107	0.235115	0	0	1.06961	0	0	0	16.0642	0	0
hsa-miR-486-5p	3.05112	1.48214	0	0.487529	1.58306	0.713075	425.147	96.3745	187.411	32.1283	12.9088	25.1293
hsa-miR-487a-3p	177.401	118.942	172.575	277.16	310.733	383.991	206.259	124.296	93.7053	289.155	69.062	72.9947
hsa-miR-487a-5p	63.2017	45.9463	54.0765	60.6974	74.404	41.3584	63.1406	109.885	48.8048	96.385	47.7625	114.877
hsa-miR-487b-3p	1188.19	706.98	797.981	1058.43	852.14	1420.45	757.687	1041.2	1866.3	1783.12	444.062	545.666
hsa-miR-487b-5p	3.92287	7.4107	6.58323	10.4819	14.4737	8.20037	0	10.8084	0	0	0	0
hsa-miR-488-3p	0.435874	0	0	0	0	0	0	1.80139	13.6654	0	0	1.19664
hsa-miR-488-5p	0	0	0	0	0	0	0	0	0	0	0	0
hsa-miR-489-3p	0	1.85267	0	0.243765	0	0	0	0	0	0	0	0
hsa-miR-489-5p	0	0	0	0	0	0	0	0	0	0	0	0
hsa-miR-490-3p	0	0	0	0	0	0	12.6281	0	9.76097	0	0	0
hsa-miR-490-5p	0.435874	0.370535	0.47023	0.487529	0	0	37.8843	14.4111	58.5658	32.1283	9.03615	8.37645
hsa-miR-491-3p	4.79461	5.92856	4.23207	12.1882	13.7953	13.5484	12.6281	9.00696	15.6175	0	2.58176	0
hsa-miR-491-5p	76.7138	68.1784	54.5467	62.4037	100.864	53.1241	105.234	153.118	87.8487	112.449	60.6713	108.894
hsa-miR-492	0	0	0	0	0	0	0	0	0	0	0	0
hsa-miR-493-3p	102.43	65.9552	55.017	97.9934	218.463	150.102	185.212	313.442	343.586	273.091	203.313	455.918
hsa-miR-493-5p	101.123	113.384	134.016	228.164	327.92	411.801	143.119	176.536	279.164	289.155	81.3253	71.7981
hsa-miR-494-3p	200.938	92.2632	176.336	234.745	151.748	230.68	109.444	151.317	156.175	144.578	236.876	302.749
hsa-miR-494-5p	32.2547	20.0089	25.8627	27.0579	60.1564	53.8372	25.2562	23.4181	99.5619	16.0642	93.5887	70.6015
hsa-miR-495-3p	579.277	358.678	485.748	280.817	223.438	315.179	96.8155	259.4	228.407	273.091	83.9071	132.827
hsa-miR-495-5p	47.9461	33.3481	36.678	34.8583	27.8167	40.2888	25.2562	28.8223	31.2351	16.0642	4.51807	8.37645
hsa-miR-496	205.733	114.495	127.432	146.746	150.165	179.695	79.9781	144.111	134.701	144.578	53.5715	172.315
hsa-miR-497-3p	5.66636	2.96428	15.9878	36.5647	39.5766	40.2888	33.675	30.6237	0	48.1925	6.45439	21.5394
hsa-miR-497-5p	721.807	637.32	1015.23	646.22	681.848	619.306	298.865	241.387	269.403	433.733	318.202	512.16
hsa-miR-498-3p	0	0	0	0	0	0	0	0	0	0	0	0
hsa-miR-498-5p	0	0	0	0	0	0	0	0	0	0	0	0
hsa-miR-4999-3p	0	0.370535	0	0.243765	0.452304	1.06961	0	0	0	0	0	0
hsa-miR-4999-5p	0.435874	0.74107	0	0.243765	0.452304	1.78269	0	0	0	0	0	0
hsa-miR-499a-3p	0	0	0	0.487529	0.678456	0	0	5.40418	0	0	0	0
hsa-miR-499a-5p	1.7435	1.48214	0.940461	1.46259	4.29689	0	4.20937	48.6376	19.5219	0	13.5542	5.98318
hsa-miR-499b-3p	0	0	0	0	0	2.13923	0	0	0	0	0	0
hsa-miR-499b-5p	0	0	0.940461	0.243765	0	0	0	0	0	0	0	0
hsa-miR-5000-3p	0	0.370535	0	0.487529	0	0	0	0	0	0	0	0
hsa-miR-5000-5p	0.435874	0	0	0	0.452304	0.713075	0	0	0	0	0	0
hsa-miR-5001-3p	0.435874	6.29909	4.7023	7.31294	6.78456	4.99153	0	0	21.4741	0	0	0
hsa-miR-5001-5p	0.435874	1.1116	0	0.243765	0.904608	2.49576	0	0	0	0	0	4.78654
hsa-miR-5002-3p	0	0	0	0	0	0	0	0	0	0	0	0
hsa-miR-5002-5p	1.7435	2.22321	0.940461	0.487529	0.452304	1.06961	0	0	0	0	0	0
hsa-miR-5003-3p	0	0	0	0	0.452304	0	0	0	0	0	0	0
hsa-miR-5003-5p	0	0	0	0.243765	0	0	0	0	0	0	0	0
hsa-miR-5004-3p	0	0.370535	0	0	0.452304	0	0	0	0	0	0	0
hsa-miR-5004-5p	0.435874	0	0	0	0	0	0	0	0	0	0	0
hsa-miR-5006-3p	0	0	0.47023	0	0	0.356538	0	0	0	0	0	0
hsa-miR-5006-5p	0	0	0	0.243765	0	0	0	0	0	0	1.93632	0
hsa-miR-5007-3p	0	0	0	0	0	0	0	0	0	0	0	0
hsa-miR-5007-5p	0	0	0	0	0	0	0	0	0	0	0	0
hsa-miR-5008-3p	0	0	0	0.731294	0.678456	0	0	0	0	0	0	0
hsa-miR-5008-5p	0	0.370535	0.47023	0.975058	2.03537	0.356538	0	1.80139	0	0	0	0
hsa-miR-5009-3p	0	0	0	0	0	0	0	0	0	0	0	0
hsa-miR-5009-5p	0	0	0	0	0	0	0	0	0	0	0	0
hsa-miR-500a-3p	80.2008	111.531	97.3377	96.5308	106.291	91.2736	206.259	27.0209	81.9921	96.385	26.463	62.225
hsa-miR-500a-5p	202.246	241.959	220.068	416.838	431.95	347.624	155.747	111.686	124.94	224.898	38.7264	70.6015
hsa-miR-500b-3p	1.30762	1.1116	0.47023	1.95012	1.35691	3.92191	0	0	0	0	0	0
hsa-miR-500b-5p	93.277	132.651	122.26	130.414	122.574	89.8475	147.328	70.2543	105.418	160.642	33.5628	51.4553
hsa-miR-501-3p	83.2519	92.2632	82.2903	84.8301	128.228	118.37	113.653	14.4111	46.8526	16.0642	78.7436	69.4048
hsa-miR-501-5p	120.301	142.656	126.022	210.613	250.35	119.44	37.8843	25.2195	19.5219	80.3209	27.1084	50.2587
hsa-miR-5010-3p	1.7435	3.33481	1.88092	3.4127	2.93997	0	0	0	0	0	0	0
hsa-miR-5010-5p	2.61524	1.85267	1.88092	2.19388	2.93997	0.713075	0	0	0	0	1.93632	2.39327
hsa-miR-5011-3p	0	0	0	0	0	0	0	0	0	0	0	0
hsa-miR-5011-5p	0	0	0	0	0	0	0	0	0	0	0	0
hsa-miR-502-3p	88.9183	92.6337	115.677	97.2621	130.49	94.4825	151.537	95.4738	56.6136	96.385	67.1257	122.057
hsa-miR-502-5p	32.6905	31.4955	22.1008	39.4899	77.3439	26.7403	12.6281	9.00696	1.95219	0	0.645439	1.19664
hsa-miR-503-3p	108.968	115.977	74.2964	110.182	154.688	51.3414	130.491	36.0278	0	0	3.2272	7.17981
hsa-miR-503-5p	1815.42	1828.96	1887.97	1605.68	1520.87	1030.39	1485.91	2358.02	966.336	1060.24	1088.21	1719.56
hsa-miR-504-3p	0.435874	0.370535	0	0	0	0	0	3.60278	0	0	0	0
hsa-miR-504-5p	0	0	0	0	0	0.356538	0	0	0	16.0642	0	0
hsa-miR-5047	0	0	0	0	0	0	0	0	0	0	0	0
hsa-miR-505-3p	121.609	114.125	134.016	215	192.003	201.444	25.2562	36.0278	62.4702	48.1925	41.9536	27.5226
hsa-miR-505-5p	54.0484	45.9463	60.1895	76.2983	92.7223	67.3856	16.8375	77.4599	44.9004	0	34.2083	61.0284
hsa-miR-506-3p	0	0	0	0	0	0	0	0	0	0	0	0
hsa-miR-506-5p	0	0	0	0	0	0	0	0	0	0	0	0
hsa-miR-507	0	0	0	0	0	0	0	0	0	0	0	0
hsa-miR-508-3p	0	0	0	0	0	0	0	0	0	0	0	0
hsa-miR-508-5p	0	0	0	0	0	0	0	0	0	0	0	0
hsa-miR-5087	0	0	0	0	0	0	0	0	0	0	0	0
hsa-miR-5088-3p	0	0	0	0	0	0	0	0	0	0	0	0
hsa-miR-5088-5p	1.30762	0	0	0	0.678456	1.06961	0	0	0	0	0	0
hsa-miR-5089-3p	0	0	0	0	0	0	0	0	0	0	0	0
hsa-miR-5089-5p	0	0	0	0	0	0	0	0	0	0	0	0
hsa-miR-509-3-5p	0	0	0	0.975058	0	0	0	0	0	0	0	0
hsa-miR-509-3p	0	0	0	0	0.226152	0	0	0	0	0	0	0
hsa-miR-509-5p	0	0	0	0	0	0	0	0	0	0	0	0
hsa-miR-5090	1.7435	0.74107	0.47023	2.92518	1.58306	2.13923	0	0	0	0	0	0
hsa-miR-5091	0	0	0	0.243765	0	0	0	0	0	0	0	0
hsa-miR-5092	0	0	0	0	0	0	0	0	0	0	0	0
hsa-miR-5093	0	0	0	0	0	0	0	0	0	0	0	0
hsa-miR-5094	0	0	0.47023	0	0.226152	1.06961	0	0	0	0	0	0
hsa-miR-510-3p	0	0	0	0	0	0	0	0	0	0	0	0
hsa-miR-510-5p	0	0	0	0	0	0	0	0	0	0	0	0
hsa-miR-5100	4.79461	8.15177	4.7023	2.92518	8.59377	4.63499	0	0	11.7132	0	0	2.39327
hsa-miR-511-3p	0	0	0	0	0	0	0	0	0	0	0	0
hsa-miR-511-5p	0	0	0.47023	0	0	0	0	0	0	0	0	0
hsa-miR-512-3p	0	0	0	0.731294	0.226152	0	0	0	0	0	0	0
hsa-miR-512-5p	0	0	0	0	0	0	0	0	0	0	0	0
hsa-miR-513a-3p	0	0	0	0	0	0	0	0	0	0	0	0
hsa-miR-513a-5p	0	0	0	0	0	0	0	0	0	0	0	0
hsa-miR-513b-3p	0	0	0	0	0	0	0	0	0	0	0	0
hsa-miR-513b-5p	0	0	0	0	0	0	0	0	0	0	0	0
hsa-miR-513c-3p	0	0	0	0	0	0	0	0	0	0	0	0
hsa-miR-513c-5p	0	0	0	0	0	0	0	0	0	0	0	0
hsa-miR-514a-3p	0	0	0	0	0	0	0	0	0	0	0	0
hsa-miR-514a-5p	0	0	0	0	0	0	0	0	0	0	0	0
hsa-miR-514b-3p	0	0	0	0.243765	0	0	0	0	0	0	0	0
hsa-miR-514b-5p	0	0	0	0	0	0	0	0	0	0	0	0
hsa-miR-515-3p	0	0	0	0	0	0	0	0	0	0	0	0
hsa-miR-515-5p	0	0	0	0	0	0	0	0	0	0	0	0
hsa-miR-516a-3p	0	0	0	0	0	0	0	0	0	0	0	0
hsa-miR-516a-5p	0	0	0	0	0.904608	0	0	0	0	0	0	0
hsa-miR-516b-3p	0	0	0	0	0	0	0	0	0	0	0	0
hsa-miR-516b-5p	0	0	0	0	0	0	0	0	0	0	0	0
hsa-miR-517-5p	0	0	0	0	0	0	0	0	0	0	0	0
hsa-miR-517a-3p	0	0	0	0	0	0	0	0	0	0	0	0
hsa-miR-517b-3p	0	0	0	0	0	0	0	0	0	0	0	0
hsa-miR-517c-3p	0	0	0	0	0	0	0	0	0	0	0	0
hsa-miR-5186	0	0	0	0	0	0	0	0	0	0	0	0
hsa-miR-5187-3p	0.435874	0	0	0.731294	0	0.713075	0	0	0	0	0	0
hsa-miR-5187-5p	2.17937	2.22321	1.88092	0.731294	2.93997	4.27845	0	0	0	0	5.16351	0
hsa-miR-5188	0	0	0.47023	0.487529	0	0	0	0	0	0	0	0
hsa-miR-5189-3p	0.435874	0.370535	0	0	1.13076	0.713075	0	0	0	0	0	0
hsa-miR-5189-5p	0.435874	0.370535	1.88092	1.21882	0.904608	2.49576	0	0	0	0	0	0
hsa-miR-518a-3p	0.435874	0	0	0	0	0	0	0	0	0	0	0
hsa-miR-518a-5p	0	0	0	0.731294	0	0	0	0	0	0	1.29088	0
hsa-miR-518b	0	0	0	0	0	0	0	0	0	0	0	0
hsa-miR-518c-3p	0	0	0	0	0	0	0	0	0	0	0	0
hsa-miR-518c-5p	0	0	0	0	0	0	0	0	0	0	0	0
hsa-miR-518d-3p	0	0	0	0	0	0	0	0	0	0	0	0
hsa-miR-518d-5p	0	0	0	0	0	0	0	0	0	0	0	0
hsa-miR-518e-3p	0	0	0	0	0	0	0	0	0	0	0	0
hsa-miR-518e-5p	0	0	0	0	0	0	0	0	0	0	0	0
hsa-miR-518f-3p	0	0	0	0	0	0	0	0	0	0	0	0
hsa-miR-518f-5p	0	0	0	0	0	0	0	0	0	0	0	0
hsa-miR-5190	0	0	0	0.243765	0	0	0	0	0	0	0	0
hsa-miR-5191	0	0	0.940461	0	0	0	0	0	0	0	5.80895	0
hsa-miR-5192	0	0	0	0	0	0	0	0	0	0	0	0
hsa-miR-5193	0	0.370535	0	0.487529	0.452304	0.713075	0	0	0	0	0	0
hsa-miR-5194	0	0	0	0	0	0.713075	0	0	0	0	0	0
hsa-miR-5195-3p	0	0	0	0	0	0	0	0	0	0	0	0
hsa-miR-5195-5p	0	0	0	0	0	0	0	0	0	0	0	0
hsa-miR-5196-3p	0	0	0	0	0	0	0	0	0	0	0	0
hsa-miR-5196-5p	0	0	0	0	0	0	0	0	0	0	2.58176	0
hsa-miR-5197-3p	0	0	0	0	0	0	0	0	0	0	0	0
hsa-miR-5197-5p	0	0	0	0	0	0	0	0	0	0	0	0
hsa-miR-519a-2-5p	0	0	0	0	0	0	0	0	0	0	0	0
hsa-miR-519a-3p	0	0	0	0	0	0	0	0	0	0	0	0
hsa-miR-519a-5p	0	0	0	0	0	0	0	0	0	0	0	0
hsa-miR-519b-3p	0	0	0	0	0	0	0	0	0	0	0	0
hsa-miR-519b-5p	0	0	0	0	0	0	0	0	0	0	0	0
hsa-miR-519c-3p	0	0	0	0	0	0	0	0	0	0	0	0
hsa-miR-519c-5p	0	0	0	0	0	0	0	0	0	0	0	0
hsa-miR-519d-3p	0	0	0	0	0	0	0	0	0	0	0	0
hsa-miR-519d-5p	0	0	0	0	0	0	0	0	0	0	0	0
hsa-miR-519e-3p	0	0	0	0	0	0	0	0	0	0	0	0
hsa-miR-519e-5p	0	0	0	0	0	0	0	0	0	0	0	0
hsa-miR-520a-3p	0	0	0	0	0	0	0	0	0	0	0	0
hsa-miR-520a-5p	0	0	0	0	0	0	0	0	0	0	0	0
hsa-miR-520b-3p	0	0	0	0	0	0	0	0	0	0	0	0
hsa-miR-520b-5p	0	0	0	0	0	0	0	0	0	0	0	0
hsa-miR-520c-3p	0	0	0	0	0	0	0	0	0	0	0	0
hsa-miR-520c-5p	0	0	0	0	0	0	0	0	0	0	0	0
hsa-miR-520d-3p	0	0	0	0	0	0	0	0	0	0	0	0
hsa-miR-520d-5p	0	0	0	0	0	0	0	0	0	0	0	0
hsa-miR-520e-3p	0	0	0	0	0	0	0	0	0	0	0	0
hsa-miR-520e-5p	0	0	0	0	0	0	0	0	0	0	0	0
hsa-miR-520f-3p	0	0	0	0	0	0	0	0	0	0	0	0
hsa-miR-520f-5p	0	0	0	0	0	0	0	0	0	0	0	0
hsa-miR-520g-3p	0	0	0	0	0	0	0	0	0	0	0	0
hsa-miR-520g-5p	0	0	0	0	0	0	0	0	0	0	0	0
hsa-miR-520h	0	0	0	0	0	0	0	0	0	0	0	0
hsa-miR-521	0	0	0	0	0.452304	0	0	0	0	0	0	0
hsa-miR-522-3p	0	0.370535	0	0	0.678456	0.356538	0	0	0	0	0	0
hsa-miR-522-5p	0	0	0	0	0	0	0	0	0	0	0	0
hsa-miR-523-3p	0	0	0	0	0	0	0	0	0	0	0	0
hsa-miR-523-5p	0	0	0	0	0	0	0	0	0	0	0	0
hsa-miR-524-3p	0	0	0	0	0	0	0	0	0	0	0	0
hsa-miR-524-5p	0	0	0	0	0	0	0	0	0	0	0	0
hsa-miR-525-3p	0	0	0	0	0	0	0	0	0	0	0	0
hsa-miR-525-5p	0	0	0	0	0	0	0	0	0	0	0	0
hsa-miR-526a-3p	0	0	0	0	0	0	0	0	0	0	0	0
hsa-miR-526a-5p	0	0	0	0	0	0	0	0	0	0	0	0
hsa-miR-526b-3p	0	0	0	0	0	0	0	0	0	0	0	0
hsa-miR-526b-5p	0	0	0	0	0	0	0	0	0	0	0	0
hsa-miR-527	0	0	0	0.731294	0	0	0	0	0	0	1.29088	0
hsa-miR-532-3p	35.7417	34.8303	31.5054	36.5647	90.9131	49.9153	159.956	14.4111	19.5219	0	42.599	25.1293
hsa-miR-532-5p	2408.2	2180.23	1873.4	1478.92	1499.84	1872.18	496.706	1015.99	343.586	1333.33	433.735	1234.93
hsa-miR-539-3p	30.5112	11.4866	16.4581	58.2597	28.4951	56.6895	4.20937	25.2195	13.6654	32.1283	10.9725	26.326
hsa-miR-539-5p	16.5632	8.89284	22.1008	24.864	16.2829	26.0272	8.41874	1.80139	0	0	9.03615	1.19664
hsa-miR-541-3p	5.66636	2.59374	2.82138	1.21882	7.23686	2.13923	0	10.8084	0	0	4.51807	15.5563
hsa-miR-541-5p	10.0251	5.55802	4.23207	5.85035	10.6291	6.06114	37.8843	52.2404	97.6097	192.77	20.0086	19.1462
hsa-miR-542-3p	49.2538	33.3481	47.023	75.0795	29.1736	39.2191	33.675	64.8501	103.466	128.513	46.4716	59.8318
hsa-miR-542-5p	403.619	304.209	391.232	334.201	291.736	233.889	572.474	484.575	530.997	497.989	156.842	236.934
hsa-miR-543	216.629	124.87	117.558	92.6306	73.4994	120.866	25.2562	28.8223	15.6175	0	15.4905	40.6856
hsa-miR-544a	18.7426	7.04016	11.7558	20.2325	12.4384	17.8269	71.5593	50.439	37.0917	80.3209	41.3081	94.5342
hsa-miR-544b	0	0	1.88092	0	0	1.78269	0	0	0	0	0	0
hsa-miR-545-3p	8.28161	7.4107	9.87484	25.1078	23.9721	16.7573	21.0469	28.8223	37.0917	32.1283	15.4905	9.57308
hsa-miR-545-5p	17.8708	15.1919	21.6306	30.2268	23.9721	24.9576	37.8843	43.2334	29.2829	96.385	10.327	13.163
hsa-miR-548a-3p	0	0	0.940461	1.21882	1.58306	0.356538	0	0	0	0	7.09983	0
hsa-miR-548a-5p	2.17937	1.85267	0	3.16894	2.26152	0.356538	0	0	0	0	0	0
hsa-miR-548aa	6.53811	5.18749	5.64276	17.3073	21.4844	32.0884	4.20937	3.60278	7.80877	0	9.68159	14.3596
hsa-miR-548ab	1.7435	2.22321	1.88092	3.65647	0.226152	3.20884	0	3.60278	11.7132	0	0	0
hsa-miR-548ac	0	0	0	0	0.904608	0	0	0	0	0	0	0
hsa-miR-548ad-3p	0	0	0	0	0	0	0	0	0	0	0	0
hsa-miR-548ad-5p	5.66636	4.44642	6.58323	1.21882	0.904608	1.06961	0	3.60278	0	0	14.8451	8.37645
hsa-miR-548ae-3p	0	0.370535	0	0.731294	0	0.713075	0	0	0	0	0	0
hsa-miR-548ae-5p	7.40986	7.78123	12.6962	5.36282	3.84458	4.99153	4.20937	10.8084	0	0	14.8451	11.9664
hsa-miR-548ag	0	0	0.47023	0	0	0.356538	0	0	0	0	0.645439	0
hsa-miR-548ah-3p	0	0.370535	0.47023	0.731294	1.13076	1.06961	0	0	0	0	0	0
hsa-miR-548ah-5p	0	0	0	0	0	0	0	0	0	0	0	0
hsa-miR-548ai	2.61524	2.22321	0.47023	1.46259	1.58306	1.06961	0	0	0	0	0.645439	0
hsa-miR-548aj-3p	0	0	0	1.46259	0.226152	0	0	0	0	0	0	0
hsa-miR-548aj-5p	0.435874	1.1116	1.41069	3.65647	2.03537	3.20884	0	0	0	0	0.645439	2.39327
hsa-miR-548ak	1.30762	2.59374	1.41069	1.21882	0.452304	0.356538	4.20937	0	0	0	0	1.19664
hsa-miR-548al	0.435874	0	0	0	0	0.713075	0	0	0	0	0	0
hsa-miR-548am-3p	0.435874	0	0	1.46259	0.678456	1.78269	0	0	0	0	0	2.39327
hsa-miR-548am-5p	2.17937	4.44642	4.7023	7.5567	3.39228	1.78269	0	28.8223	44.9004	0	12.9088	14.3596
hsa-miR-548an	0	0.370535	0	0	0	0	0	0	0	0	0	0
hsa-miR-548ao-3p	0	0	0	0	0	0	0	0	0	0	0	0
hsa-miR-548ao-5p	0.435874	0	0	0	0	0	0	0	0	0	0	0
hsa-miR-548ap-3p	0	0	0	0	0.226152	0	0	0	0	0	0	0
hsa-miR-548ap-5p	0.435874	0.370535	0.47023	0	0.226152	0.713075	4.20937	0	0	0	0	0
hsa-miR-548aq-3p	0.435874	1.1116	1.88092	7.06917	4.29689	4.27845	8.41874	0	5.85658	16.0642	0	4.78654
hsa-miR-548aq-5p	1.7435	1.85267	0.940461	5.36282	2.93997	3.56538	0	0	0	0	2.58176	2.39327
hsa-miR-548ar-3p	0.871748	0.74107	0.47023	4.38776	3.16613	3.92191	0	0	0	0	0	4.78654
hsa-miR-548ar-5p	0.435874	0.74107	1.41069	3.4127	0.678456	0.356538	0	0	0	0	0.645439	2.39327
hsa-miR-548as-3p	0	0.370535	0	0.975058	0.678456	2.8523	0	0	0	0	0	0
hsa-miR-548as-5p	2.17937	1.48214	2.82138	0.975058	1.35691	1.42615	0	7.20557	13.6654	0	1.93632	2.39327
hsa-miR-548at-3p	0	0	0	0	0	0	0	0	0	0	0	0
hsa-miR-548at-5p	1.30762	2.22321	0.47023	1.21882	2.48767	1.06961	0	0	0	0	0	0
hsa-miR-548au-3p	0	0	0.47023	0.243765	0.904608	1.78269	0	0	0	0	0	0
hsa-miR-548au-5p	2.17937	2.59374	4.23207	2.68141	2.93997	2.49576	0	9.00696	52.7092	0	9.03615	9.57308
hsa-miR-548av-3p	0	0	0	1.46259	0.678456	0.356538	0	0	0	0	0	0
hsa-miR-548av-5p	0.435874	0.370535	0	0	0	0.356538	0	0	0	0	0.645439	0
hsa-miR-548aw	1.30762	0.370535	0.47023	0.487529	0.904608	0.356538	4.20937	0	0	0	0	2.39327
hsa-miR-548ax	0	0.370535	0	0.243765	0.678456	0	0	0	0	0	0	0
hsa-miR-548ay-3p	0.871748	0.74107	1.41069	0.975058	2.03537	0.356538	0	0	0	0	0	0
hsa-miR-548ay-5p	8.28161	6.29909	12.226	4.144	1.80922	4.63499	12.6281	12.6097	23.4263	16.0642	38.7264	33.5058
hsa-miR-548az-3p	0	0	0	0	0	0	0	0	0	0	0	0
hsa-miR-548az-5p	0.871748	0.370535	0.940461	0.487529	0.226152	2.13923	0	3.60278	11.7132	0	0	2.39327
hsa-miR-548b-3p	4.35874	2.96428	3.76184	2.92518	2.93997	1.06961	0	7.20557	0	16.0642	5.16351	0
hsa-miR-548b-5p	2.61524	2.59374	5.64276	6.82541	1.58306	4.99153	4.20937	0	0	0	2.58176	3.58991
hsa-miR-548ba	0	0	0	0	0	0	0	0	0	0	0	0
hsa-miR-548bb-3p	0	0	0	0.487529	0	0	0	0	0	0	0	0
hsa-miR-548bb-5p	0	0	0	0.243765	0	0	0	0	0	0	0	0
hsa-miR-548bc	0.871748	0.74107	0	4.63153	3.39228	2.49576	0	0	0	0	0	1.19664
hsa-miR-548c-3p	0.435874	0	0.940461	0.731294	0.452304	1.06961	0	0	0	0	0	1.19664
hsa-miR-548c-5p	3.48699	4.81695	7.99392	12.432	10.1768	7.13075	0	28.8223	44.9004	0	12.9088	14.3596
hsa-miR-548d-3p	1.30762	0.370535	3.29161	4.144	2.03537	4.27845	0	0	0	0	1.93632	0
hsa-miR-548d-5p	14.1659	12.2276	18.8092	17.5511	7.91532	13.905	54.7218	45.9355	64.4224	32.1283	65.8348	44.2755
hsa-miR-548e-3p	0.871748	1.85267	1.41069	3.16894	4.97534	1.42615	0	0	0	16.0642	0	2.39327
hsa-miR-548e-5p	1.30762	1.1116	3.29161	0.731294	1.80922	0.713075	0	0	0	0	5.80895	4.78654
hsa-miR-548f-3p	0.0871748	0.148214	0.0940461	0.731294	0.180922	0.213923	0	0	0	0	0	0.478654
hsa-miR-548f-5p	0	0.74107	0.47023	0.243765	0.452304	0	0	0	0	0	0	0
hsa-miR-548g-3p	0	0	0	0	0	0	0	0	0	0	0	0
hsa-miR-548g-5p	0.871748	1.1116	1.41069	3.4127	1.13076	1.42615	0	0	0	0	0.645439	2.39327
hsa-miR-548h-3p	5.66636	5.18749	7.52369	9.99435	13.1168	11.7657	12.6281	7.20557	0	16.0642	21.2995	19.1462
hsa-miR-548h-5p	1.30762	3.33481	3.76184	3.4127	3.84458	2.13923	0	0	3.90439	0	0	0
hsa-miR-548i	0.871748	0.370535	0.47023	0.243765	0	0	0	0	0	0	0.645439	0
hsa-miR-548j-3p	0.435874	0	0	0.731294	0	0.713075	0	0	0	0	0	0
hsa-miR-548j-5p	11.7686	18.8973	21.1604	19.5012	21.0321	14.618	4.20937	14.4111	17.5697	0	7.09983	10.7697
hsa-miR-548k	40.9722	26.6785	48.904	92.6306	66.2625	66.316	4.20937	43.2334	13.6654	16.0642	11.6179	31.1125
hsa-miR-548l	7.40986	7.04016	4.7023	5.60659	5.6538	9.62652	0	10.8084	0	0	9.68159	5.98318
hsa-miR-548m	0	0	0	1.21882	0	0	0	0	0	0	0	0
hsa-miR-548n	3.05112	2.96428	3.29161	11.2132	2.93997	5.34806	0	5.40418	0	16.0642	3.2272	3.58991
hsa-miR-548o-3p	0	2.22321	2.35115	3.4127	0.56538	1.96096	8.41874	0	0	0	1.93632	4.78654
hsa-miR-548o-5p	3.48699	4.81695	8.46415	12.432	10.1768	7.13075	0	28.8223	44.9004	0	12.9088	14.3596
hsa-miR-548p	0	0.370535	0.47023	1.46259	1.13076	1.06961	0	0	0	0	0	0
hsa-miR-548q	3.48699	5.55802	7.05346	4.144	1.58306	3.92191	0	16.2125	0	32.1283	3.87264	0
hsa-miR-548s	1.30762	1.1116	0.47023	9.50682	5.42765	3.92191	0	0	0	0	0	0
hsa-miR-548t-3p	6.53811	5.18749	4.7023	17.3073	21.4844	31.3753	4.20937	3.60278	7.80877	0	9.68159	14.3596
hsa-miR-548t-5p	0.435874	0.370535	0	0	0.226152	0	0	0	0	0	0	1.19664
hsa-miR-548u	0	0	0	0	0.226152	0	0	0	0	0	0	0
hsa-miR-548v	5.23049	5.55802	11.7558	14.6259	18.7706	24.9576	0	0	0	16.0642	0	0
hsa-miR-548w	18.3067	11.4866	11.2855	41.1962	14.926	31.7318	16.8375	7.20557	35.1395	16.0642	12.2633	17.9495
hsa-miR-548x-3p	0	0	0	0	0	0	0	0	0	0	0	1.19664
hsa-miR-548x-5p	0.435874	1.1116	1.41069	3.4127	1.13076	1.42615	0	0	0	0	0.645439	2.39327
hsa-miR-548y	0	0	0.47023	0.487529	0.452304	0	0	0	0	0	0	0
hsa-miR-548z	5.66636	5.18749	7.52369	9.99435	13.1168	11.7657	12.6281	7.20557	0	16.0642	21.2995	19.1462
hsa-miR-549a-3p	0	0.370535	0.47023	0	0	0	0	0	0	0	0	0
hsa-miR-549a-5p	0.435874	0.370535	1.41069	0	0	0	0	0	0	0	0	0
hsa-miR-550a-3-5p	3.48699	1.48214	6.58323	3.4127	2.93997	2.8523	0	7.20557	0	0	3.87264	0
hsa-miR-550a-3p	0.871748	3.70535	2.82138	6.58164	10.403	4.99153	0	0	0	0	0	0
hsa-miR-550a-5p	15.2556	10.7455	18.339	26.3266	32.1136	31.0188	8.41874	5.40418	19.5219	32.1283	20.6541	3.58991
hsa-miR-550b-2-5p	0	0	0	0	0	0	0	0	0	0	3.2272	0
hsa-miR-550b-3p	0	0	0	0	0	0	0	0	0	0	0	0
hsa-miR-551a	30.0753	32.2365	25.3924	80.1986	170.971	38.8626	25.2562	9.00696	13.6654	64.2567	14.1997	20.3428
hsa-miR-551b-3p	0.871748	2.22321	1.88092	0.487529	0.678456	0.713075	46.3031	19.8153	35.1395	32.1283	5.80895	14.3596
hsa-miR-551b-5p	0	0	0	0	0.226152	0	0	1.80139	0	0	0	0
hsa-miR-552-3p	0	0	0	0	0	0	0	0	0	0	0	0
hsa-miR-552-5p	0	0	0	0	0	0	0	0	0	0	0	2.39327
hsa-miR-553	0	0	0	0	0	0	0	0	0	0	0	0
hsa-miR-554	0	0	0	0	0	0	0	0	0	0	0	0
hsa-miR-555	0	0	0	0	0	0	0	0	0	0	0	0
hsa-miR-556-3p	5.23049	2.22321	3.29161	3.4127	7.46301	3.92191	4.20937	5.40418	13.6654	0	0	1.19664
hsa-miR-556-5p	0.435874	1.48214	0	3.16894	4.97534	4.27845	0	9.00696	0	0	3.87264	2.39327
hsa-miR-557	0	0	0	0	0	0	0	0	0	0	0	0
hsa-miR-5571-3p	0	0	0	0	0	0	0	0	0	0	0	0
hsa-miR-5571-5p	0	0	0	0	0	0	0	0	0	0	0	0
hsa-miR-5572	0	0	0	0	0	0	0	0	0	0	0	0
hsa-miR-5579-3p	0	0	0	0	0	0	0	0	0	0	0	0
hsa-miR-5579-5p	0	0	0	0	0	0	0	0	0	0	0	0
hsa-miR-558	0	0	0	0.243765	0	0	0	0	0	0	0	0
hsa-miR-5580-3p	0.435874	0	0.47023	0.487529	0.678456	0.713075	0	0	0	0	0.645439	1.19664
hsa-miR-5580-5p	0	0	0.47023	0.975058	0.904608	0.356538	0	0	0	0	0	1.19664
hsa-miR-5581-3p	0.435874	0.74107	1.41069	0.487529	2.48767	1.78269	0	0	0	0	0	0
hsa-miR-5581-5p	1.7435	0.370535	0.47023	0.243765	0.452304	0	0	0	0	0	0	2.39327
hsa-miR-5582-3p	1.30762	2.59374	3.29161	7.06917	8.81992	9.26998	0	0	0	16.0642	3.87264	4.78654
hsa-miR-5582-5p	0	0.370535	0	0.243765	0	1.06961	0	0	0	0	0	0
hsa-miR-5583-3p	0	0	0	0	0.226152	2.13923	0	0	0	0	0	0
hsa-miR-5583-5p	0	0	0	0	0.226152	0	0	0	0	0	0	0
hsa-miR-5584-3p	0	0	0	0	0	0	0	0	0	0	0	0
hsa-miR-5584-5p	0	0	0	0	0	0	0	0	0	0	0	0
hsa-miR-5585-3p	1.30762	1.85267	4.23207	27.5454	23.0675	5.34806	33.675	3.60278	35.1395	16.0642	0.645439	2.39327
hsa-miR-5585-5p	0	0	0	0	0.226152	0.356538	0	0	0	0	0	0
hsa-miR-5586-3p	0	0	0	0	0	0	0	0	0	0	0	0
hsa-miR-5586-5p	0	0.370535	0	0	0	0	0	0	0	0	0	0
hsa-miR-5587-3p	0.435874	0	0	1.21882	2.26152	0.713075	0	0	0	0	0	0
hsa-miR-5587-5p	0	0	0.47023	0.243765	0.452304	0	0	0	0	0	1.29088	0
hsa-miR-5588-3p	0	0	0	0	0	0	0	0	0	0	0	0
hsa-miR-5588-5p	0	0	0	0	0.452304	0	0	0	0	0	0	0
hsa-miR-5589-3p	0	0	0	0	0	0	0	0	0	0	0	0
hsa-miR-5589-5p	0	0	0	0	0	0	0	0	0	0	0	0
hsa-miR-559	0	0	0	0	0	0	0	0	0	0	0	0
hsa-miR-5590-3p	0	0	0	0	0	0	0	0	0	0	0	0
hsa-miR-5590-5p	0	0	0	0	0	0	0	0	0	0	0	0
hsa-miR-5591-3p	0	0	0	0	0	0	0	0	0	0	0	0
hsa-miR-5591-5p	0	0	0	0.243765	0	0	0	0	0	0	0	0
hsa-miR-561-3p	0	0	0.47023	0.487529	0	1.42615	0	0	0	0	0	0
hsa-miR-561-5p	2.61524	2.59374	4.23207	1.46259	2.03537	4.63499	16.8375	3.60278	11.7132	0	0	1.19664
hsa-miR-562	0	0	0	0	0	0	0	0	0	0	0	0
hsa-miR-563	0	0	0	0	0	0	0	0	0	0	0	0
hsa-miR-564	0	0	0	0	0	0	0	0	0	0	0	0
hsa-miR-567	0	0	0	0	0	0	0	0	0	0	0	0
hsa-miR-568	0	0	0	0	0	0	0	0	0	0	0	0
hsa-miR-5680	0	0	0	0	0	0	0	0	0	0	0	0
hsa-miR-5681a	0	0	0	0	0	0	0	0	0	0	0	0
hsa-miR-5681b	0	0	0	0	0	0	0	0	0	0	0	0
hsa-miR-5682	0	0	0	0	0	0	0	0	0	0	0	0
hsa-miR-5683	0	0	0	0	0.452304	0	0	0	0	0	0	0
hsa-miR-5684	0	0.370535	0.47023	1.21882	1.35691	1.06961	0	0	0	16.0642	1.29088	0
hsa-miR-5685	0	0	0	0	0	0	0	0	0	0	0	0
hsa-miR-5687	0	0	0	0	0	0	0	0	0	0	0	0
hsa-miR-5688	0	0	0	0	0	0	0	0	0	0	0	0
hsa-miR-5689	0	0	0	0.731294	0.452304	0	0	0	0	0	0	0
hsa-miR-569	0	0	0	0	0	0	0	0	0	0	0	0
hsa-miR-5690	0.871748	1.85267	5.17253	11.4569	16.7352	9.26998	0	0	0	0	2.58176	0
hsa-miR-5691	0	0	0	0	0	0	0	0	0	0	0	0
hsa-miR-5692a	0	0	0	0	0	0	0	0	0	0	0	0
hsa-miR-5692b	0	0	0	0	0	0	0	0	0	0	0	0
hsa-miR-5692c	0	0	0	0	0	0	0	0	0	0	0	0
hsa-miR-5693	0	0	0	0	0	0	0	0	0	0	0	0
hsa-miR-5694	0	0	0	0	0	0	0	0	0	0	0	0
hsa-miR-5695	0	0.370535	0.47023	0	0	0.356538	0	0	0	0	0	0
hsa-miR-5696	0	0	0	0	0	0	0	0	0	0	0	0
hsa-miR-5697	0.871748	0.370535	0.47023	0.487529	0.678456	1.42615	4.20937	0	0	0	0	2.39327
hsa-miR-5698	0	0.74107	0	0	0	0.713075	0	7.20557	0	0	0	1.19664
hsa-miR-5699-3p	2.61524	3.33481	2.35115	8.04423	8.59377	4.63499	0	0	0	0	3.2272	0
hsa-miR-5699-5p	0.871748	0.74107	3.29161	7.5567	6.1061	8.20037	0	1.80139	0	0	0	0
hsa-miR-570-3p	1.30762	2.59374	4.23207	6.33788	9.95068	7.13075	0	5.40418	0	0	13.5542	19.1462
hsa-miR-570-5p	2.61524	2.22321	0.47023	1.46259	1.58306	1.06961	0	0	0	0	0.645439	0
hsa-miR-5700	0	0	0	0	0	0	0	0	0	0	0	0
hsa-miR-5701	36.1775	38.5356	29.6245	28.2767	27.3644	36.0103	0	3.60278	1.95219	0	0	0
hsa-miR-5702	0	0	0	0	0	0	0	0	0	0	0	0
hsa-miR-5703	0	0	0	0	0	0	0	0	0	0	0	0
hsa-miR-5704	0	0	0	0	0	0	0	0	0	0	0	0
hsa-miR-5705	0	0	0	0	0	0	0	0	0	0	0	0
hsa-miR-5706	0	0	0	0	0	0	0	0	0	0	0	0
hsa-miR-5707	0	0	0	0	0	0	0	0	0	0	0	0
hsa-miR-5708	0	0	0	0	0	0	0	0	0	0	0	0
hsa-miR-571	0	0	0	0	0	0	0	0	0	0	0	0
hsa-miR-572	0	0	0	0	0	0	0	0	0	0	0	0
hsa-miR-573	0	0.370535	0.47023	2.19388	1.13076	0.356538	0	0	0	0	0	0
hsa-miR-5739	0	0	0	0	0	0	4.20937	0	0	0	0	2.39327
hsa-miR-574-3p	1250.52	1124.94	1255.99	967.502	1436.74	1446.12	715.593	536.815	476.335	771.08	415.017	989.617
hsa-miR-574-5p	1373.87	1190.9	1009.58	1775.09	1965.03	1397.98	1464.86	6353.51	2842.39	2506.01	4074.66	4586.7
hsa-miR-575	0	0	0	0	0	0	0	0	0	0	0	0
hsa-miR-576-3p	6.53811	6.29909	14.5771	8.288	10.6291	16.4007	12.6281	5.40418	13.6654	0	18.0723	15.5563
hsa-miR-576-5p	20.0502	45.5758	32.4459	62.6475	64.9056	72.3771	8.41874	7.20557	19.5219	16.0642	0.645439	3.58991
hsa-miR-577	0	0	0	0	0	0	0	0	0	0	0	0
hsa-miR-578	0	0	0	0	0	0	0	0	0	0	0	0
hsa-miR-5787	0	0	0	0.487529	0	0	0	0	0	0	0	0
hsa-miR-579-3p	4.79461	4.07588	7.52369	9.01929	3.61843	6.41768	0	1.80139	0	48.1925	0	0
hsa-miR-579-5p	1.7435	4.44642	2.35115	7.06917	10.403	4.63499	4.20937	0	1.95219	16.0642	0	0
hsa-miR-580-3p	0	0	0.47023	0.243765	1.58306	2.49576	0	0	0	0	0	0
hsa-miR-580-5p	0	0	0	0.243765	0	0	0	0	0	0	0	0
hsa-miR-581	0	0.74107	0	0	0.678456	0.356538	0	0	0	0	0	0
hsa-miR-582-3p	3.05112	2.59374	5.17253	17.5511	16.7352	15.3311	0	5.40418	0	0	14.8451	9.57308
hsa-miR-582-5p	118.994	143.768	152.355	323.963	320.005	398.609	54.7218	64.8501	117.132	112.449	59.3804	86.1577
hsa-miR-583	0	0	0	0	0	0	0	0	0	0	0	0
hsa-miR-584-3p	3.92287	3.70535	3.29161	3.65647	7.23686	3.92191	0	0	0	0	5.80895	7.17981
hsa-miR-584-5p	79.7649	80.0355	81.3499	62.6475	79.3793	49.2022	21.0469	54.0418	35.1395	16.0642	169.751	82.5678
hsa-miR-585-3p	0.871748	1.1116	0.47023	1.46259	0.904608	1.42615	0	0	0	0	0	0
hsa-miR-585-5p	0.435874	0	0	0.243765	0.452304	0	0	1.80139	0	0	0	0
hsa-miR-586	0	0	0	0	0	0	0	0	0	0	0	0
hsa-miR-587	0	0	0	0	0	0	0	0	0	0	0	0
hsa-miR-588	0	0	0	0.487529	0.226152	0	0	0	0	0	0	0
hsa-miR-589-3p	12.2045	12.5982	15.5176	28.2767	40.4812	27.8099	25.2562	5.40418	25.3785	48.1925	0	5.98318
hsa-miR-589-5p	33.9982	44.8347	49.8444	24.3765	34.3751	41.0018	155.747	129.7	175.697	353.412	872.634	974.061
hsa-miR-590-3p	285.062	508.003	406.749	1161.29	923.831	1087.44	395.681	394.505	337.729	787.144	436.962	473.868
hsa-miR-590-5p	116.814	100.415	129.313	410.256	320.231	322.667	50.5125	115.289	81.9921	289.155	416.954	500.194
hsa-miR-591	0	0	0	0	0	0	0	0	0	0	0	0
hsa-miR-592	6.53811	0.370535	3.29161	0.487529	2.71382	1.78269	8.41874	34.2265	17.5697	0	8.39071	4.78654
hsa-miR-593-3p	0	0	0	0	0	0	0	0	0	0	0	0
hsa-miR-593-5p	0	0	0	0	0	0	0	0	0	0	0	0
hsa-miR-595	0	0	0	0	0	0	0	0	0	0	0	0
hsa-miR-596	0	0	0	0	0	0	0	0	0	0	0	0
hsa-miR-597-3p	0.435874	1.85267	1.41069	1.21882	1.80922	3.92191	0	0	0	0	0	0
hsa-miR-597-5p	0.435874	0	0.940461	1.46259	1.13076	2.49576	0	0	7.80877	0	0	3.58991
hsa-miR-598-3p	11.3327	14.0803	7.05346	15.1134	6.33225	7.48729	8.41874	9.00696	5.85658	0	6.45439	3.58991
hsa-miR-598-5p	0	0	0.47023	0	0.226152	0	0	0	0	0	0	0
hsa-miR-599	0	0	0	0	0	0	0	0	0	0	0	0
hsa-miR-600	0	0	0	0	0	0	0	0	0	0	0	0
hsa-miR-601	0	0	0	0	0	0	0	0	0	0	0	0
hsa-miR-602	0.435874	0.74107	0	0	3.61843	1.78269	0	0	0	0	0	0
hsa-miR-603	0	0	0	0	0	0	0	0	0	0	0	0
hsa-miR-604	0	0	0	0	0	0	0	0	0	0	0	0
hsa-miR-605-3p	0	0	0	0	0	0	0	0	0	0	0	0
hsa-miR-605-5p	0	0.370535	0	0	0.226152	1.06961	0	0	0	0	1.93632	0
hsa-miR-606	0	0	0	0	0	0	0	0	0	0	0	0
hsa-miR-6068	0	0	0	0	0	0	0	0	0	0	0	0
hsa-miR-6069	0	0	0	0	0	0	0	0	0	0	0	0
hsa-miR-607	0	0	0	0	0	0	0	0	0	0	0	0
hsa-miR-6070	0	0	0	0	0	0	0	0	0	0	0	0
hsa-miR-6071	0	0	0	0	0	0	0	0	0	0	0	0
hsa-miR-6072	0	0	0	0	0	0	0	0	0	0	0	0
hsa-miR-6073	0	0	0	0	0	0	0	0	0	0	0	0
hsa-miR-6074	0	0	0	0	0	0	0	0	0	0	0	0
hsa-miR-6075	0	0	0	0	0	0	0	0	0	0	0	0
hsa-miR-6076	0	0	0	0	0	0	0	0	0	0	0	0
hsa-miR-6077	0	0	0	0	0	0	0	0	0	0	0	0
hsa-miR-6078	0	0	0	0	0	0	0	0	0	0	0	0
hsa-miR-6079	0	0	0	0	0	0	0	0	0	0	0	0
hsa-miR-608	0	0	0	0	0	0	0	0	0	0	0	0
hsa-miR-6080	0	0	0	0	0	0	0	0	0	0	0	0
hsa-miR-6081	0	0	0	0	0	0	0	0	0	0	0	0
hsa-miR-6082	0	0	0	0	0	0	0	0	0	0	0	0
hsa-miR-6083	0	0	0	0	0	0	0	0	0	0	0	0
hsa-miR-6084	0	0	0	0	0.226152	0	0	0	1.95219	0	0	0
hsa-miR-6085	0	0	0	0	0	0	0	0	0	0	0	0
hsa-miR-6086	0	0	0	0	0	0	0	0	0	0	0	0
hsa-miR-6088	0	0	0	0	0	0	0	0	0	0	0	0
hsa-miR-6089	1.30762	0.74107	0.47023	0.243765	0.226152	0.356538	159.956	88.2682	126.893	64.2567	42.599	38.2923
hsa-miR-609	0	0	0	0	0	0	0	0	0	0	0	0
hsa-miR-6090	0	0	0	0	0	0	0	0	0	0	0	0
hsa-miR-610	1.7435	1.85267	0.940461	0.487529	0.904608	0.713075	0	0	0	0	0	2.39327
hsa-miR-611	0	0	0	0	0	0	0	0	0	0	0	0
hsa-miR-612	0.435874	0	0	0	0	0	0	0	0	0	0	0
hsa-miR-6124	0.435874	0.370535	0.47023	0	0	0	0	0	0	0	5.80895	0
hsa-miR-6125	0	0	0	0	0.226152	0	0	0	0	0	0	0
hsa-miR-6126	0	0	0	0.243765	0	0	4.20937	1.80139	0	0	0	0
hsa-miR-6127	0	0	0	0	0	0	0	0	0	0	0	0
hsa-miR-6128	0	0	0	0.243765	0.226152	0	0	0	0	0	0	0
hsa-miR-6129	0	0	0	0	0	0	0	0	0	0	0	0
hsa-miR-613	0	0	0	0	0	0	0	0	0	0	0	0
hsa-miR-6130	0	0	0	0.243765	0	0.356538	0	0	0	0	0	0
hsa-miR-6131	1.7435	0.74107	0.940461	0.731294	0.452304	0.356538	4.20937	0	3.90439	0	1.93632	1.19664
hsa-miR-6132	0	0	0	0	0	0	0	0	0	0	0	0
hsa-miR-6133	0	0	0	0	0.226152	0	0	0	0	0	0	0
hsa-miR-6134	0.435874	0.74107	0	0.243765	0.226152	0	0	0	1.95219	0	0	0
hsa-miR-614	0	0	0	0	0	0	0	0	0	0	0	0
hsa-miR-615-3p	10.8968	1.48214	9.87484	25.1078	4.74919	21.3923	8.41874	0	0	16.0642	0	9.57308
hsa-miR-615-5p	0	0	0.47023	0.975058	0	0	0	0	0	0	0	0
hsa-miR-616-3p	1.30762	1.48214	1.88092	2.43765	4.97534	1.06961	4.20937	0	1.95219	0	0	1.19664
hsa-miR-616-5p	1.30762	1.48214	2.35115	0.975058	1.58306	1.78269	0	0	1.95219	0	2.58176	0
hsa-miR-6165	0.435874	0	0	0	0	0	0	0	0	0	0	0
hsa-miR-617	0.435874	0	0	0	0	0	0	0	0	0	0	0
hsa-miR-618	0.871748	4.07588	7.05346	5.36282	10.403	8.20037	0	7.20557	0	0	0	3.58991
hsa-miR-619-3p	0	0	0	0	0	0	0	0	0	0	0	0
hsa-miR-619-5p	20.922	16.3035	26.3329	55.5783	36.8628	17.4703	138.909	70.2543	58.5658	48.1925	33.5628	28.7192
hsa-miR-620	0	0	0	0	0	0	0	0	0	0	0	0
hsa-miR-621	0	0	0	0	0	0	0	0	0	0	0	0
hsa-miR-622	0	0	0	0	0.678456	0	0	1.80139	0	0	0	0
hsa-miR-623	0	0	0	0	0	0	0	0	0	0	0	0
hsa-miR-624-3p	0	0.74107	0.47023	4.63153	2.71382	0.713075	0	0	0	0	0	0
hsa-miR-624-5p	8.71748	7.4107	8.46415	8.77553	4.52304	9.26998	0	16.2125	0	0	0	3.58991
hsa-miR-625-3p	53.6125	52.9865	58.3086	434.145	512.686	335.858	16.8375	34.2265	13.6654	64.2567	48.4079	29.9159
hsa-miR-625-5p	328.649	473.543	434.023	1176.16	900.085	699.17	206.259	498.986	95.6575	706.824	142.642	183.085
hsa-miR-626	0	0	0	0	0	0	0	0	0	0	0	0
hsa-miR-627-3p	0.435874	0	0.47023	0.487529	0.452304	0	0	0	0	0	0	0
hsa-miR-627-5p	38.7928	32.9776	48.4337	53.872	46.3611	53.1241	50.5125	39.6306	1.95219	64.2567	115.534	142.4
hsa-miR-628-3p	51.869	42.982	36.2077	49.2405	48.6227	52.7676	172.584	133.303	107.371	80.3209	20.6541	49.062
hsa-miR-628-5p	27.8959	60.7677	55.4872	61.4287	54.0503	68.4552	88.3968	57.6446	42.9483	80.3209	15.4905	31.1125
hsa-miR-629-3p	11.7686	27.4196	15.9878	27.3016	55.4072	45.2803	37.8843	16.2125	87.8487	16.0642	37.4355	44.2755
hsa-miR-629-5p	211.399	283.459	288.721	206.225	215.749	221.41	105.234	120.693	163.984	112.449	358.219	427.199
hsa-miR-630	0	0	0	0	0	0	0	0	0	0	0	0
hsa-miR-631	0	0	0	0	0	0	0	0	0	0	0	0
hsa-miR-632	0	0	0	0	0.226152	0	0	0	0	0	0	0
hsa-miR-633	0	0	0	0	0	0	0	0	0	0	0	0
hsa-miR-634	0	0	0	0	0	0	0	0	0	0	0	0
hsa-miR-635	0	0	0	0	0	0	0	0	0	0	0	0
hsa-miR-636	6.10224	3.70535	4.23207	8.77553	22.6152	15.3311	4.20937	0	0	0	0	0
hsa-miR-637	0	0	0	0	0	0	0	0	0	0	0	0
[truncated: 657 more rows]

## Sheet: diff exp
RNA	shapiro_rawp	shapiro_adjp	mean_Cell_Condition__Cells_Static	mean_Cell_Condition__Cells_flow	median_Cell_Condition__Cells_Static	median_Cell_Condition__Cells_flow	num_Cell_Condition__Cells_Static	num_Cell_Condition__Cells_flow	fc_Cell_Condition__Cells_Static_vs_Cells_flow	ttest_rawp_Cell_Condition__Cells_Static_vs_Cells_flow	ttest_adjp_Cell_Condition__Cells_Static_vs_Cells_flow	wilcox_rawp_Cell_Condition__Cells_Static_vs_Cells_flow	wilcox_adjp_Cell_Condition__Cells_Static_vs_Cells_flow	cohend_estimate_Cell_Condition__Cells_Static_vs_Cells_flow	auc_value_Cell_Condition__Cells_Static_vs_Cells_flow	mean_Cell_Condition__Evs_static	mean_Cell_Condition__Evs_flow	median_Cell_Condition__Evs_static	median_Cell_Condition__Evs_flow	num_Cell_Condition__Evs_static	num_Cell_Condition__Evs_flow	fc_Cell_Condition__Evs_static_vs_Evs_flow	ttest_rawp_Cell_Condition__Evs_static_vs_Evs_flow	ttest_adjp_Cell_Condition__Evs_static_vs_Evs_flow	wilcox_rawp_Cell_Condition__Evs_static_vs_Evs_flow	wilcox_adjp_Cell_Condition__Evs_static_vs_Evs_flow	cohend_estimate_Cell_Condition__Evs_static_vs_Evs_flow	auc_value_Cell_Condition__Evs_static_vs_Evs_flow	fc_Cell_Condition__Cells_Static_vs_Evs_static	ttest_rawp_Cell_Condition__Cells_Static_vs_Evs_static	ttest_adjp_Cell_Condition__Cells_Static_vs_Evs_static	wilcox_rawp_Cell_Condition__Cells_Static_vs_Evs_static	wilcox_adjp_Cell_Condition__Cells_Static_vs_Evs_static	cohend_estimate_Cell_Condition__Cells_Static_vs_Evs_static	auc_value_Cell_Condition__Cells_Static_vs_Evs_static	fc_Cell_Condition__Cells_flow_vs_Evs_flow	ttest_rawp_Cell_Condition__Cells_flow_vs_Evs_flow	ttest_adjp_Cell_Condition__Cells_flow_vs_Evs_flow	wilcox_rawp_Cell_Condition__Cells_flow_vs_Evs_flow	wilcox_adjp_Cell_Condition__Cells_flow_vs_Evs_flow	cohend_estimate_Cell_Condition__Cells_flow_vs_Evs_flow	auc_value_Cell_Condition__Cells_flow_vs_Evs_flow
hsa-miR-122-5p	0.0089694	0.0272839	2.37705	9.78957	2.40514	9.66225	3	3	0.0058696	8.29539e-06	0.00485933	0.1	0.238	-27.1093	0	13.1727	13.2185	12.9715	13.8238	3	3	0.96876	0.953535	0.999953	1	1	-0.051263	0.555556	0.000562586	0.000199856	0.0214096	0.1	0.225526	-21.0102	0	0.0928532	0.0266895	0.139193	0.1	0.239172	-4.39532	0
hsa-miR-340-5p	0.0257716	0.05715	8.4834	7.36368	8.49509	7.3577	3	3	2.17304	9.07437e-06	0.00485933	0.1	0.238	23.6068	1	7.52097	6.58734	7.44276	6.99879	3	3	1.91009	0.250837	0.795314	0.1	0.545038	1.28144	1	1.94858	0.00626468	0.0869975	0.1	0.225526	7.80091	1	1.71279	0.316868	0.529342	0.2	0.393194	1.07882	0.888889
hsa-miR-1246	0.0755707	0.12686	7.34155	12.5195	7.38794	12.544	3	3	0.0276245	4.51653e-05	0.012093	0.1	0.238	-17.6739	0	15.4821	14.4719	15.9182	14.439	3	3	2.01414	0.374801	0.842288	0.4	0.85509	0.847887	0.777778	0.00354362	0.00944929	0.0967186	0.1	0.225526	-7.61145	0	0.25837	0.0348174	0.162409	0.1	0.239172	-3.24799	0
hsa-miR-1290	0.0488866	0.08942	4.68212	10.8904	4.90436	11.0602	3	3	0.0135248	4.24987e-05	0.012093	0.1	0.238	-18.0155	0	13.6708	12.3578	14.3122	12.647	3	3	2.48471	0.375732	0.842288	0.7	1	0.87643	0.666667	0.00196845	0.013505	0.111226	0.1	0.225526	-6.25076	0	0.361636	0.053767	0.206905	0.1	0.239172	-2.69942	0
hsa-miR-3130-5p	0.00522205	0.0183879	4.26893	3.05015	4.26921	3.09148	3	3	2.3275	5.67074e-05	0.0121467	0.1	0.238	14.6598	1	3.41782	0.92583	3.1285	0	3	3	5.62555	0.101325	0.695635	0.0765225	0.545038	2.06394	1	1.80389	0.125772	0.306211	0.1	0.225526	2.03117	1	4.35998	0.148354	0.347083	0.0765225	0.239172	1.87099	1
hsa-miR-23b-3p	0.0730584	0.123572	12.1741	14.0697	12.1513	14.1247	3	3	0.268752	8.99387e-05	0.0160541	0.1	0.238	-13.06	0	11.8539	13.515	11.9402	13.6079	3	3	0.316181	0.00289092	0.450245	0.1	0.545038	-5.46633	0	1.24851	0.171886	0.369189	0.2	0.385169	1.45887	0.888889	1.46884	0.083145	0.255419	0.1	0.239172	2.17154	1
hsa-miR-18a-5p	0.137075	0.207398	11.2279	9.57921	11.2337	9.5293	3	3	3.13557	0.000166819	0.0198514	0.1	0.238	12.4222	1	9.89835	10.1777	9.4729	10.0749	3	3	0.823939	0.684114	0.971879	0.7	1	-0.380749	0.333333	2.5133	0.150814	0.343744	0.1	0.225526	1.8328	1	0.660425	0.0150782	0.0993312	0.1	0.239172	-3.46704	0
hsa-miR-223-3p	0.110496	0.174034	0.410593	5.02314	0.439929	4.91429	3	3	0.0408775	0.000142279	0.0198514	0.1	0.238	-11.6056	0	8.66938	10.3989	8.76398	10.1427	3	3	0.301543	0.0277029	0.587839	0.1	0.545038	-3.91421	0	0.00326482	8.32907e-05	0.0111281	0.1	0.225526	-26.4565	0	0.0240837	0.000437776	0.0212396	0.1	0.239172	-10.6298	0
hsa-miR-27b-3p	0.550893	0.636953	11.8067	13.5419	11.7486	13.5528	3	3	0.300354	0.000154157	0.0198514	0.1	0.238	-11.3866	0	11.4894	13.0103	11.3243	12.9737	3	3	0.348469	0.0824439	0.655925	0.1	0.545038	-2.428	0	1.24598	0.588459	0.746804	0.7	0.798802	0.516099	0.666667	1.44558	0.0356931	0.162776	0.1	0.239172	2.73904	1
hsa-miR-12136	0.374531	0.46546	8.81596	12.462	8.82007	12.5133	3	3	0.0798775	0.000331411	0.0241697	0.1	0.238	-9.57839	0	10.9449	13.1274	9.59401	11.5792	3	3	0.220302	0.374004	0.842288	0.4	0.85509	-0.821	0.222222	0.22862	0.256125	0.458775	0.1	0.225526	-1.26506	0	0.630535	0.733306	0.860489	0.7	0.805054	-0.317948	0.666667
hsa-miR-125a-5p	0.294198	0.383339	7.96872	6.9276	7.92516	6.91508	3	3	2.05782	0.000417741	0.0241697	0.1	0.238	9.18957	1	4.93054	4.3136	4.41568	4.60988	3	3	1.53362	0.474359	0.894905	1	1	0.644054	0.555556	8.21451	0.0294226	0.168101	0.1	0.225526	4.48045	1	6.12199	0.0411551	0.17626	0.1	0.239172	3.8105	1
hsa-miR-143-3p	0.0648216	0.111844	4.97715	9.03153	5.17401	9.21063	3	3	0.0601879	0.000337523	0.0241697	0.1	0.238	-9.65493	0	10.7745	11.6329	10.4486	11.796	3	3	0.551584	0.336629	0.835482	0.7	1	-0.974353	0.333333	0.0179808	0.0083947	0.0922341	0.1	0.225526	-6.58128	0	0.164782	0.00179127	0.040765	0.1	0.239172	-6.19327	0
hsa-miR-20a-5p	0.186257	0.265868	13.087	11.7354	13.01	11.8066	3	3	2.55194	0.000496483	0.0241697	0.1	0.238	8.51298	1	11.4354	11.4512	11.2603	11.4251	3	3	0.989111	0.97154	0.999953	1	1	-0.0319287	0.444444	3.1418	0.0412102	0.186863	0.1	0.225526	3.52043	1	1.21773	0.20812	0.414583	0.2	0.393194	1.27285	0.888889
hsa-miR-3182	0.736092	0.80013	3.66873	7.28712	3.63888	7.31094	3	3	0.0814245	0.000409187	0.0241697	0.1	0.238	-15.8258	0	6.26583	4.21107	4.56901	5.56386	3	3	4.15474	0.553826	0.927229	1	1	0.527312	0.555556	0.16527	0.383486	0.590031	0.7	0.798802	-0.90363	0.333333	8.43302	0.288453	0.517657	0.2	0.393194	1.16464	0.888889
hsa-miR-365a-3p	0.435714	0.530917	12.0647	10.0424	11.9499	10.0695	3	3	4.06213	0.000466511	0.0241697	0.1	0.238	9.02137	1	8.14458	8.83018	8.14062	9.09967	3	3	0.621747	0.314553	0.835482	0.2	0.714	-0.970795	0.111111	15.1379	0.0122907	0.10972	0.1	0.225526	6.26315	1	2.31699	0.0353406	0.162776	0.1	0.239172	3.05696	1
hsa-miR-365b-3p	0.435882	0.530917	12.0649	10.0426	11.9501	10.0695	3	3	4.06218	0.000463837	0.0241697	0.1	0.238	9.02546	1	8.14458	8.83018	8.14062	9.09967	3	3	0.621747	0.314553	0.835482	0.2	0.714	-0.970795	0.111111	15.1402	0.0122845	0.10972	0.1	0.225526	6.26323	1	2.31731	0.0353473	0.162776	0.1	0.239172	3.05822	1
hsa-miR-6529-5p	0.01446	0.0362124	0.104904	5.25464	0	5.31854	3	3	0.0281692	0.000313018	0.0241697	0.0765225	0.238	-17.2328	0	7.69377	8.36259	7.59737	8.34484	3	3	0.629017	0.146509	0.699458	0.2	0.714	-1.58195	0.111111	0.00519427	1.15525e-05	0.00495023	0.0765225	0.225526	-32.0488	0	0.115988	0.00173293	0.0406697	0.1	0.239172	-6.75037	0
hsa-miR-663b	0.236771	0.324826	2.38381	6.25162	2.52336	6.23071	3	3	0.0684974	0.000375694	0.0241697	0.1	0.238	-18.7445	0	4.22054	6.47813	3.40232	6.78559	3	3	0.209121	0.214535	0.773875	0.2	0.714	-1.22113	0.111111	0.279957	0.17636	0.37411	0.1	0.225526	-1.633	0	0.854702	0.868669	0.929891	0.7	0.805054	-0.152869	0.333333
hsa-miR-6815-5p	0.0675164	0.115885	4.60382	3.20677	4.59441	3.16895	3	3	2.63363	0.000494529	0.0241697	0.1	0.238	11.5641	1	3.88898	3.95427	4.0929	4.4625	3	3	0.955751	0.947671	0.999953	1	1	-0.0570376	0.444444	1.64131	0.403165	0.610446	0.7	0.798802	0.852589	0.666667	0.595636	0.364313	0.578434	0.7	0.805054	-0.947781	0.333333
hsa-miR-6821-5p	0.00615389	0.0205658	1.91885	5.41833	1.97276	5.52801	3	3	0.08842	0.000493703	0.0241697	0.1	0.238	-18.25	0	5.64446	3.76484	5.62037	3.76851	3	3	3.67977	0.168218	0.724199	0.1	0.545038	1.67296	1	0.0755926	0.000888082	0.0383037	0.1	0.225526	-16.7392	0	3.14594	0.205407	0.414496	0.2	0.393194	1.4792	0.888889
hsa-miR-92a-1-5p	0.0690968	0.117728	5.13079	2.62042	5.18109	2.53471	3	3	5.69767	0.000433418	0.0241697	0.1	0.238	10.1282	1	1.59352	0	1.76268	0	3	3	3.01785	NA	NA	NA	NA	1.48649	0.833333	11.6098	0.053795	0.202203	0.1	0.225526	3.27047	1	6.14928	NA	NA	NA	NA	12.9712	1
hsa-miR-942-5p	0.00967709	0.0284678	7.04565	5.37881	6.96665	5.30593	3	3	3.17517	0.000276948	0.0241697	0.1	0.238	9.8832	1	3.06064	5.3061	4.34789	4.89832	3	3	0.210888	0.278773	0.815754	0.2	0.714	-1.13397	0.111111	15.8346	0.121454	0.300636	0.1	0.225526	2.11273	1	1.0517	0.89914	0.947061	0.7	0.805054	0.116177	0.666667
hsa-miR-451a	0.0203163	0.0471207	3.26478	9.90162	3.25654	10.1155	3	3	0.0100488	0.000589075	0.0242654	0.1	0.238	-16.4197	0	14.198	15.3517	13.9817	15.5051	3	3	0.449479	0.140759	0.699458	0.2	0.714	-1.75772	0.111111	0.000511411	0.00131199	0.0387717	0.1	0.225526	-17.0688	0	0.0228753	0.000457261	0.0212396	0.1	0.239172	-12.7099	0
hsa-miR-4521	0.0213456	0.0490189	10.3208	9.14828	10.3813	9.14771	3	3	2.25406	0.000570071	0.0242654	0.1	0.238	8.14035	1	4.28622	3.65427	3.55701	3.76657	3	3	1.54966	0.699035	0.971879	1	1	0.363771	0.444444	65.5527	0.0502914	0.201421	0.1	0.225526	3.47868	1	45.0671	6.29452e-06	0.00472719	0.1	0.239172	32.0505	1
hsa-miR-548ar-3p	0.00911967	0.0275248	2.26254	0.753467	2.29922	0.799974	3	3	2.84627	0.000554345	0.0242654	0.1	0.238	8.22203	1	0.844234	0	0	0	3	3	1.79531	NA	NA	NA	NA	0.816497	0.666667	2.67271	0.233605	0.438073	0.657905	0.798802	1.36048	0.666667	1.68584	NA	NA	NA	NA	5.96059	1
hsa-miR-590-5p	0.205289	0.287398	8.44991	6.85678	8.33836	6.88037	3	3	3.01703	0.000566646	0.0242654	0.1	0.238	8.27011	1	8.61903	6.30777	8.7072	6.3749	3	3	4.96316	0.00717986	0.502698	0.1	0.545038	4.57853	1	0.889381	0.561985	0.736855	0.7	0.798802	-0.531682	0.333333	1.46308	0.244001	0.463912	0.2	0.393194	1.25702	0.888889
hsa-miR-1909-3p	0.00174863	0.00852634	2.34298	0.325556	2.34219	0.454739	3	3	4.04859	0.000883899	0.0332898	0.1	0.238	7.28237	1	0.239491	0	0	0	3	3	1.18058	NA	NA	NA	NA	0.816497	0.666667	4.29746	0.00321432	0.0640622	0.0765225	0.225526	6.01072	1	1.25315	NA	NA	NA	NA	1.62152	0.833333
hsa-miR-582-5p	0.259118	0.345689	8.43768	7.11505	8.34413	7.17759	3	3	2.50122	0.000875458	0.0332898	0.1	0.238	7.29334	1	6.39582	6.24185	6.44556	6.04111	3	3	1.11263	0.734167	0.981639	1	1	0.298308	0.555556	4.11774	0.00881589	0.0934928	0.1	0.225526	5.88994	1	1.83172	0.105837	0.298812	0.1	0.239172	2.0631	1
hsa-miR-92b-5p	0.0719848	0.122112	7.31102	5.24427	7.25293	5.33983	3	3	4.18942	0.000901406	0.0332898	0.1	0.238	7.64219	1	4.18136	4.94775	4.63997	5.78245	3	3	0.587888	0.756776	0.987821	1	1	-0.27305	0.444444	8.75226	0.237337	0.438588	0.2	0.385169	1.35289	0.888889	1.22818	0.84231	0.920779	0.7	0.805054	0.183906	0.333333
hsa-miR-9-5p	0.0384721	0.0758991	2.04149	5.48716	1.80561	5.64127	3	3	0.0917803	0.000978436	0.0349302	0.1	0.238	-7.9223	0	11.7599	13.2445	11.6401	13.259	3	3	0.357336	0.0226335	0.587839	0.1	0.545038	-3.09565	0	0.00118706	1.82162e-05	0.00520375	0.1	0.225526	-21.5306	0	0.00462169	9.77148e-05	0.00833338	0.1	0.239172	-16.7131	0
hsa-miR-6803-3p	0.00514668	0.0182888	2.84227	1.05746	2.89097	0.956399	3	3	3.44573	0.00101558	0.0350867	0.1	0.238	7.28057	1	0	0	0	0	3	3	1	NA	NA	NA	NA	NA	0.5	7.17146	NA	NA	NA	NA	15.0765	1	2.08126	NA	NA	NA	NA	6.74814	1
hsa-miR-216b-5p	0.0412999	0.0796731	3.83325	2.638	3.77236	2.73178	3	3	2.28985	0.00145922	0.0461757	0.1	0.238	6.55281	1	1.36224	0	1.55401	0	3	3	2.57083	NA	NA	NA	NA	1.50838	0.833333	5.54434	0.0754273	0.228414	0.1	0.225526	2.70423	1	6.22467	NA	NA	NA	NA	22.3537	1
hsa-miR-25-3p	0.024039	0.0542395	9.64041	10.4364	9.65091	10.4356	3	3	0.575964	0.001507	0.0461757	0.1	0.238	-9.62807	0	14.8849	14.1934	15.0901	14.047	3	3	1.61492	0.326389	0.835482	0.4	0.85509	0.927237	0.777778	0.0263786	0.00819659	0.0922341	0.1	0.225526	-8.51997	0	0.0739619	0.00815964	0.0765986	0.1	0.239172	-8.75776	0
hsa-miR-505-3p	0.179398	0.258957	7.66958	6.95399	7.66138	6.93792	3	3	1.64216	0.00150901	0.0461757	0.1	0.238	7.14611	1	5.29304	5.30438	5.42471	5.21054	3	3	0.992169	0.980856	0.999953	1	1	-0.0210699	0.555556	5.19292	0.00782581	0.0922341	0.1	0.225526	8.05199	1	3.13748	0.0431028	0.180839	0.1	0.239172	3.57676	1
hsa-miR-664a-3p	0.624611	0.704658	5.97728	7.08984	6.01397	7.11173	3	3	0.462472	0.00144031	0.0461757	0.1	0.238	-9.16957	0	4.86045	6.04102	4.87771	6.11796	3	3	0.441178	0.0964688	0.681967	0.2	0.714	-1.89888	0.111111	2.16869	0.124072	0.304464	0.1	0.225526	2.06927	1	2.06884	0.0430203	0.180839	0.1	0.239172	3.1629	1
hsa-miR-17-5p	0.613074	0.695696	12.7906	11.5633	12.819	11.5101	3	3	2.34124	0.00163193	0.0485498	0.1	0.238	9.02351	1	11.5562	12.0131	11.5819	12.1416	3	3	0.728566	0.360883	0.836605	0.4	0.85509	-0.884382	0.222222	2.35282	0.0805688	0.232481	0.1	0.225526	2.6302	1	0.732173	0.117633	0.309589	0.2	0.393194	-1.76253	0.111111
hsa-miR-132-3p	0.467501	0.559461	1.52992	4.4633	1.80226	4.34195	3	3	0.130907	0.0017095	0.048773	0.1	0.238	-7.35607	0	3.95719	6.0196	4.0493	6.1554	3	3	0.239416	0.131319	0.699458	0.1	0.545038	-1.98334	0	0.185917	0.00574648	0.0841845	0.1	0.225526	-6.67258	0	0.340023	0.201645	0.414496	0.2	0.393194	-1.4785	0.111111
hsa-miR-19a-5p	0.824942	0.865928	2.92287	0.854141	2.82662	0.799974	3	3	4.19518	0.00173051	0.048773	0.1	0.238	6.10838	1	3.26203	1.28908	3.22904	1.48614	3	3	3.9257	0.087298	0.657461	0.1	0.545038	1.92058	1	0.790501	0.559467	0.736502	1	1	-0.541199	0.444444	0.739723	0.600029	0.763246	0.7	0.805054	-0.493349	0.333333
hsa-miR-2110	0.842327	0.878621	7.787	6.6231	7.71695	6.65557	3	3	2.24063	0.00188613	0.0517961	0.1	0.238	6.05802	1	6.90354	6.80101	6.8259	6.95406	3	3	1.07366	0.80553	0.999953	1	1	0.217021	0.555556	1.84479	0.0347131	0.183228	0.1	0.225526	3.07059	1	0.883979	0.646692	0.797481	0.7	0.805054	-0.422488	0.333333
hsa-miR-1268a	0.79639	0.84281	8.62191	5.14675	8.47907	5.2915	3	3	11.1206	0.00230276	0.058076	0.1	0.238	5.66261	1	4.41724	2.90383	3.41705	4.24898	3	3	2.85485	0.4557	0.888988	1	1	0.678989	0.555556	18.4388	0.0509931	0.201421	0.1	0.225526	2.99052	1	4.73356	0.259592	0.484493	0.2	0.393194	1.22218	0.888889
hsa-miR-145-5p	0.058951	0.10379	4.35349	7.78809	4.21343	7.8662	3	3	0.0924872	0.00228478	0.058076	0.1	0.238	-8.69344	0	8.66576	9.72532	8.69293	9.69006	3	3	0.479776	0.0201461	0.587839	0.1	0.545038	-3.10086	0	0.050336	0.00064599	0.0383037	0.1	0.225526	-10.2562	0	0.261117	0.00294414	0.048035	0.1	0.239172	-6.25021	0
hsa-miR-27b-5p	0.12445	0.191931	4.39288	5.68486	4.49085	5.61312	3	3	0.40839	0.00233171	0.058076	0.1	0.238	-6.92641	0	2.05753	3.51623	2.0797	3.66825	3	3	0.363823	0.353383	0.835482	0.4	0.85509	-0.893764	0.222222	5.04672	0.185388	0.383762	0.1	0.225526	1.60412	1	4.49598	0.0698081	0.233004	0.1	0.239172	2.85	1
hsa-miR-548ad-5p	0.292298	0.382075	1.04288	2.70167	1.04936	2.7369	3	3	0.316705	0.00225244	0.058076	0.1	0.238	-8.86042	0	2.405	0.734169	3.22904	0	3	3	3.18398	0.319337	0.835482	0.353679	0.85509	0.956852	0.777778	0.389011	0.381024	0.588356	0.7	0.798802	-0.908744	0.333333	3.91091	0.110863	0.302377	0.0765225	0.239172	2.14996	1
hsa-miR-625-3p	0.0759069	0.127094	8.72203	5.80528	8.76535	5.77116	3	3	7.55141	0.00238681	0.0580971	0.1	0.238	13.0753	1	5.535	4.38992	5.62667	4.15684	3	3	2.21158	0.0845169	0.655925	0.2	0.714	1.88629	0.888889	9.10735	0.00251621	0.0567471	0.1	0.225526	7.21024	1	2.66727	0.0643822	0.223847	0.1	0.239172	2.99787	1
hsa-miR-20b-5p	0.509508	0.598634	3.84284	2.72359	3.79029	2.71326	3	3	2.17233	0.00273688	0.0651378	0.1	0.238	7.1384	1	5.00063	6.58606	4.7076	6.67278	3	3	0.333227	0.0231137	0.587839	0.1	0.545038	-2.92569	0	0.448197	0.0597519	0.208986	0.1	0.225526	-2.99057	0	0.0687517	0.00314621	0.048035	0.1	0.239172	-9.4136	0
hsa-miR-500a-5p	0.532171	0.620244	8.63679	7.79333	8.7068	7.78835	3	3	1.79435	0.00290251	0.067578	0.1	0.238	5.64269	1	6.43116	7.02835	6.16192	6.9766	3	3	0.661038	0.504189	0.899192	0.7	1	-0.650636	0.333333	4.61278	0.0932618	0.256171	0.1	0.225526	2.42513	1	1.69935	0.0163248	0.103024	0.1	0.239172	3.94308	1
hsa-miR-671-5p	0.669851	0.744849	12.3033	10.2753	12.5149	10.2769	3	3	4.07823	0.00296712	0.0676124	0.1	0.238	5.53839	1	9.41518	9.81859	9.00326	9.49136	3	3	0.756072	0.697173	0.971879	0.7	1	-0.341788	0.333333	7.40297	0.044479	0.194482	0.1	0.225526	3.14717	1	1.37245	0.560143	0.737501	0.7	0.805054	0.551883	0.666667
hsa-miR-3944-3p	0.0903674	0.147689	3.89217	2.24973	3.75262	2.10152	3	3	3.12193	0.00304688	0.0679835	0.1	0.238	5.43884	1	3.13101	1.07851	2.76743	0	3	3	4.14824	0.188329	0.747039	0.375825	0.85509	1.41682	0.777778	1.69485	0.253545	0.456488	0.4	0.641948	1.21862	0.777778	2.25202	0.391201	0.600802	0.657905	0.805054	0.873051	0.666667
hsa-let-7b-3p	0.784603	0.838789	6.11646	4.21215	6.10054	4.23793	3	3	3.74329	0.00324029	0.0708236	0.1	0.238	5.19394	1	4.3631	2.89413	4.63699	3.42774	3	3	2.76824	0.173685	0.729351	0.4	0.85509	1.38471	0.777778	3.37143	0.0556135	0.203533	0.1	0.225526	2.68041	1	2.49324	0.19795	0.411947	0.1	0.239172	1.44504	1
hsa-miR-4516	0.141199	0.21198	6.22365	10.5647	5.9865	10.4069	3	3	0.0493403	0.00338868	0.0711623	0.1	0.238	-7.35323	0	12.245	13.2645	12.2033	13.3258	3	3	0.493265	0.293092	0.820759	0.7	1	-1.12124	0.333333	0.015396	0.00218156	0.0556827	0.1	0.225526	-10.6194	0	0.153917	0.055607	0.208746	0.1	0.239172	-2.92164	0
hsa-miR-491-3p	0.0207941	0.0479145	3.82368	2.57155	3.86279	2.53471	3	3	2.38193	0.00338819	0.0711623	0.1	0.238	7.91238	1	0.613556	3.71536	0	3.76851	3	3	0.116483	0.0266454	0.587839	0.0765225	0.545038	-3.89968	0	9.25429	0.0338512	0.183228	0.0765225	0.225526	4.25681	1	0.452563	0.0166159	0.10396	0.1	0.239172	-3.83379	0
hsa-miR-365b-5p	0.119546	0.185961	5.2961	3.86937	5.20985	3.76981	3	3	2.68837	0.00351918	0.0724816	0.1	0.238	5.53214	1	4.69652	4.60945	4.74511	4.80843	3	3	1.06221	0.882983	0.999953	1	1	0.128601	0.555556	1.51528	0.21027	0.417534	0.4	0.641948	1.30005	0.777778	0.598706	0.229492	0.447658	0.4	0.675056	-1.32448	0.222222
hsa-miR-4508	0.828421	0.868795	1.9725	3.39959	2.05968	3.50779	3	3	0.37188	0.00376079	0.0759964	0.1	0.238	-4.94173	0	6.66229	3.78125	6.18583	4.80843	3	3	7.36681	0.312939	0.835482	0.7	1	0.949992	0.666667	0.0387464	0.0891589	0.248082	0.1	0.225526	-2.50522	0	0.767552	0.863526	0.929891	0.7	0.805054	-0.158803	0.333333
hsa-miR-103a-3p	0.0605565	0.105863	12.6992	12.3059	12.7278	12.3394	3	3	1.31336	0.00460178	0.0835437	0.1	0.238	4.69058	1	10.3991	10.837	10.2503	10.6981	3	3	0.73824	0.217272	0.773875	0.4	0.85509	-1.21537	0.222222	4.92465	0.00829856	0.0922341	0.1	0.225526	7.73327	1	2.76815	0.00963185	0.0812755	0.1	0.239172	6.68018	1
hsa-miR-106b-5p	0.300819	0.388762	10.943	10.0013	10.9531	9.99692	3	3	1.92081	0.00427611	0.0835437	0.1	0.238	7.47905	1	11.0264	11.3434	11.0468	11.2007	3	3	0.802744	0.420744	0.856227	0.4	0.85509	-0.757557	0.222222	0.943843	0.812806	0.892537	1	1	-0.215577	0.444444	0.394451	0.0106113	0.083011	0.1	0.239172	-6.6008	0
hsa-miR-142-3p	0.0177336	0.0424344	1.15468	3.39753	0.981895	3.4106	3	3	0.211268	0.00457725	0.0835437	0.1	0.238	-4.68966	0	9.78732	11.0046	9.59177	10.9675	3	3	0.430084	0.0643314	0.626247	0.1	0.545038	-2.50394	0	0.00251951	7.81624e-05	0.0111281	0.1	0.225526	-15.2221	0	0.00512904	0.000110481	0.00833338	0.1	0.239172	-20.084	0
hsa-miR-33b-3p	0.0631529	0.109692	6.04151	4.495	6.1254	4.43897	3	3	2.92108	0.00460231	0.0835437	0.1	0.238	5.72084	1	1.3643	3.86522	0	3.23553	3	3	0.176664	0.202769	0.766016	0.375825	0.85509	-1.31913	0.222222	25.5847	0.0728856	0.22641	0.0765225	0.225526	2.77241	1	1.54734	0.48086	0.676201	0.7	0.805054	0.694919	0.666667
hsa-miR-6724-5p	0.115117	0.180034	6.35281	3.76128	6.40576	3.87152	3	3	6.02734	0.00451195	0.0835437	0.1	0.238	6.37052	1	2.27507	1.79739	3.1285	0	3	3	1.3925	0.835624	0.999953	1	1	0.182813	0.555556	16.8858	0.0630263	0.210866	0.1	0.225526	2.80548	1	3.90112	0.388608	0.600802	0.657905	0.805054	0.888999	0.666667
hsa-miR-8485	0.284144	0.37308	2.79082	0.486809	2.73418	0.556042	3	3	4.93829	0.00430082	0.0835437	0.1	0.238	6.31439	1	2.02061	2.79664	2.19846	3.23553	3	3	0.58397	0.590148	0.93419	1	1	-0.486448	0.444444	1.70552	0.563174	0.736855	0.7	0.798802	0.557792	0.666667	0.201684	0.0589914	0.211974	0.1	0.239172	-2.62979	0
hsa-miR-142-5p	0.00997671	0.0288997	0.251548	2.33535	0.314713	2.53471	3	3	0.235891	0.0047155	0.0841717	0.1	0.238	-6.09948	0	8.98878	10.0344	8.56657	9.93008	3	3	0.484429	0.123169	0.699458	0.1	0.545038	-1.91507	0	0.00234331	0.00110555	0.0383037	0.1	0.225526	-16.0172	0	0.00481225	8.99445e-05	0.00833338	0.1	0.239172	-22.4817	0
hsa-let-7a-3p	0.0309008	0.0650092	9.12686	7.82957	9.007	7.83259	3	3	2.45766	0.00501584	0.0854908	0.1	0.238	5.571	1	7.70552	7.69673	7.71311	7.6046	3	3	1.00612	0.975341	0.999953	0.7	1	0.0284466	0.666667	2.67833	0.0121907	0.10972	0.1	0.225526	7.03938	1	1.09646	0.66114	0.802127	0.7	0.805054	0.402251	0.666667
hsa-miR-1306-5p	0.513725	0.601763	6.92034	3.92799	6.82866	4.04985	3	3	7.95773	0.0051087	0.0854908	0.1	0.238	7.1564	1	2.84801	4.30359	2.19846	3.76851	3	3	0.364607	0.523461	0.904966	0.7	1	-0.603969	0.333333	16.8227	0.156603	0.352254	0.1	0.225526	1.76196	1	0.770782	0.619881	0.778479	1	1	-0.469071	0.555556
hsa-miR-181a-5p	0.126346	0.193941	14.2326	15.1371	14.3447	15.1593	3	3	0.534195	0.00506261	0.0854908	0.1	0.238	-4.57361	0	14.0698	15.0474	14.0882	15.0752	3	3	0.507858	0.178567	0.729351	0.2	0.714	-1.61208	0.111111	1.11939	0.773149	0.871227	1	1	0.265323	0.555556	1.0642	0.565553	0.737501	0.7	0.805054	0.512202	0.666667
hsa-miR-301a-3p	0.0248373	0.0556087	8.48781	6.49084	8.34154	6.43619	3	3	3.9916	0.0048909	0.0854908	0.1	0.238	7.97702	1	7.2431	8.68918	7.07706	8.66004	3	3	0.367017	0.0788342	0.650956	0.1	0.545038	-2.53368	0	2.36971	0.0950717	0.258655	0.1	0.225526	2.06144	1	0.217889	0.000204986	0.0118419	0.1	0.239172	-14.239	0
hsa-miR-199a-5p	0.900459	0.926192	9.18341	7.81722	9.21036	7.93138	3	3	2.57787	0.0053227	0.0857805	0.1	0.238	4.98827	1	6.61587	6.69633	6.88594	6.74527	3	3	0.945754	0.905549	0.999953	1	1	-0.108064	0.555556	5.92796	0.0388269	0.185767	0.1	0.225526	3.39845	1	2.17481	0.00523866	0.0605266	0.1	0.239172	4.6289	1
hsa-miR-215-5p	0.644912	0.721954	0.923568	2.58752	0.929494	2.54026	3	3	0.315573	0.00539179	0.0857805	0.1	0.238	-6.92686	0	3.41616	4.11898	4.0929	3.9459	3	3	0.614371	0.52808	0.908552	1	1	-0.570404	0.444444	0.177687	0.0943862	0.258431	0.1	0.225526	-2.43856	0	0.345928	0.102713	0.291084	0.1	0.239172	-2.10149	0
hsa-miR-32-5p	0.100156	0.161416	8.92286	7.44183	8.76456	7.39554	3	3	2.79148	0.00544638	0.0857805	0.1	0.238	6.34584	1	9.91198	9.68914	9.84176	9.71501	3	3	1.16703	0.473387	0.894905	0.7	1	0.647421	0.666667	0.503785	0.0168692	0.120474	0.1	0.225526	-3.22643	0	0.210616	0.00433696	0.0533943	0.1	0.239172	-7.99771	0
hsa-miR-3615	0.612899	0.695696	7.60416	6.45383	7.55599	6.47649	3	3	2.21964	0.00538182	0.0857805	0.1	0.238	6.21598	1	4.73569	4.6148	5.00506	4.72129	3	3	1.08741	0.90378	0.999953	1	1	0.105301	0.555556	7.30289	0.0361018	0.183228	0.1	0.225526	3.78439	1	3.57771	0.12314	0.31033	0.1	0.239172	2.08521	1
hsa-miR-22-3p	0.1416	0.212309	13.7075	14.996	13.848	15.0851	3	3	0.409362	0.00561616	0.0859189	0.1	0.238	-4.71513	0	14.0084	13.0771	13.9275	13.0148	3	3	1.90701	0.161018	0.716781	0.1	0.545038	1.69398	1	0.811729	0.574647	0.739449	0.7	0.798802	-0.520414	0.333333	3.78143	0.00048562	0.0212396	0.1	0.239172	9.30125	1
hsa-miR-30c-5p	0.17277	0.252209	11.2902	10.4755	11.2667	10.4166	3	3	1.75894	0.00569584	0.0859189	0.1	0.238	6.85253	1	8.89635	9.78883	8.3154	9.90911	3	3	0.538687	0.278613	0.815754	0.7	1	-1.12063	0.333333	5.25549	0.0587132	0.208785	0.1	0.225526	3.19932	1	1.60953	0.0776827	0.250385	0.1	0.239172	2.30737	1
hsa-miR-665	0.353619	0.445724	7.72258	5.83657	7.78709	5.98961	3	3	3.69611	0.00555775	0.0859189	0.1	0.238	4.86103	1	6.39054	4.39585	6.08771	4.60988	3	3	3.9853	0.161627	0.716781	0.2	0.714	1.40703	0.888889	2.51758	0.21443	0.419069	0.4	0.641948	1.40364	0.777778	2.71457	0.23833	0.457765	0.2	0.393194	1.28365	0.888889
hsa-miR-20a-3p	0.654401	0.731167	6.57476	4.5882	6.5338	4.39576	3	3	3.9629	0.00644436	0.088486	0.1	0.238	7.48012	1	2.44802	3.09554	2.5327	3.13894	3	3	0.638379	0.58759	0.93419	1	1	-0.501562	0.444444	17.4691	0.0509633	0.201421	0.1	0.225526	3.44808	1	2.81408	0.0454408	0.187543	0.1	0.239172	2.70355	1
hsa-miR-218-1-3p	0.11896	0.185297	4.18093	1.62792	4.38999	1.66874	3	3	5.86854	0.00601979	0.088486	0.1	0.238	8.84122	1	1.6899	0.495381	1.84067	0	3	3	2.28869	0.340134	0.835482	0.353679	0.85509	0.921603	0.777778	5.62176	0.109321	0.283904	0.1	0.225526	2.11184	1	2.19245	0.148174	0.347083	0.0765225	0.239172	1.85686	1
hsa-miR-26a-1-3p	0.0204884	0.0473312	2.32311	1.05746	2.29285	0.956399	3	3	2.40437	0.00621684	0.088486	0.1	0.238	7.72929	1	0.587559	0	0	0	3	3	1.5027	NA	NA	NA	NA	0.816497	0.666667	3.33007	0.0974082	0.260059	0.0765225	0.225526	2.40656	1	2.08126	NA	NA	NA	NA	6.74814	1
hsa-miR-362-5p	0.039466	0.0772226	8.46159	7.85538	8.53609	7.9118	3	3	1.52225	0.00620779	0.088486	0.1	0.238	4.34366	1	4.19814	4.74258	3.55701	4.80843	3	3	0.68566	0.526266	0.907619	0.7	1	-0.61383	0.333333	19.2055	0.0256814	0.153909	0.1	0.225526	4.85976	1	8.65064	0.000114379	0.00833338	0.1	0.239172	16.2919	1
hsa-miR-455-3p	0.455315	0.549975	9.66673	9.00233	9.67372	9.00936	3	3	1.5849	0.00628659	0.088486	0.1	0.238	5.83555	1	7.59505	8.16027	7.30158	8.07365	3	3	0.675855	0.445722	0.87917	0.7	1	-0.718776	0.333333	4.20374	0.0668985	0.218028	0.1	0.225526	2.89764	1	1.79262	0.0921442	0.270314	0.1	0.239172	2.42918	1
hsa-miR-4706	0.005547	0.0191264	2.28379	0.359324	2.05871	0.521929	3	3	3.79596	0.00612702	0.088486	0.1	0.238	4.85277	1	0.518003	0	0	0	3	3	1.43197	NA	NA	NA	NA	0.816497	0.666667	3.40059	0.0563792	0.203767	0.0765225	0.225526	2.4697	1	1.28282	NA	NA	NA	NA	1.63055	0.833333
hsa-miR-548t-3p	0.485766	0.574806	4.56734	2.68503	4.49085	2.62935	3	3	3.68664	0.00643046	0.088486	0.1	0.238	5.72287	1	2.45271	2.57419	3.41705	2.38111	3	3	0.919246	0.931681	0.999953	0.7	1	-0.0781883	0.666667	4.3308	0.226193	0.433663	0.1	0.225526	1.37158	1	1.07986	0.747717	0.871949	0.7	0.805054	0.291079	0.666667
hsa-miR-545-3p	0.350573	0.44327	4.49966	3.24317	4.64225	3.21437	3	3	2.38914	0.00656084	0.0889451	0.1	0.238	4.97592	1	4.1653	4.87074	4.04357	4.89832	3	3	0.613253	0.280041	0.816119	0.4	0.85509	-1.08467	0.222222	1.26083	0.567247	0.73768	0.7	0.798802	0.534607	0.666667	0.323633	0.00879769	0.0777302	0.1	0.239172	-5.26478	0
hsa-miR-3940-3p	0.0528662	0.0948001	3.67153	1.8663	3.67354	1.74466	3	3	3.49484	0.00687698	0.090929	0.1	0.238	9.78614	1	1.24287	0	1.1959	0	3	3	2.36668	NA	NA	NA	NA	1.38727	0.833333	5.38394	0.0799846	0.232481	0.1	0.225526	2.71083	1	3.64597	NA	NA	NA	NA	10.1185	1
hsa-miR-484	0.743342	0.804999	10.3981	8.84194	10.3441	8.83306	3	3	2.94069	0.00680296	0.090929	0.1	0.238	4.46869	1	8.24599	7.41774	8.43309	7.69997	3	3	1.77554	0.143133	0.699458	0.4	0.85509	1.48866	0.777778	4.44475	0.00746217	0.0900715	0.1	0.225526	5.04818	1	2.68366	0.0308735	0.152313	0.1	0.239172	2.85366	1
hsa-miR-23a-3p	0.0326527	0.0675133	14.0305	15.3686	14.133	15.3903	3	3	0.395557	0.00707956	0.092466	0.1	0.238	-7.28889	0	14.9216	15.3124	14.86	15.3365	3	3	0.762676	0.391764	0.842288	0.7	1	-0.876782	0.333333	0.539231	0.118196	0.297924	0.1	0.225526	-1.87478	0	1.03969	0.443784	0.648859	0.4	0.675056	0.694209	0.777778
hsa-miR-145-3p	0.15164	0.225326	0.244689	2.22797	0.294138	2.10152	3	3	0.252914	0.00744252	0.0930361	0.1	0.238	-5.49151	0	1.42606	3.29481	2.0797	2.67901	3	3	0.27381	0.150032	0.699458	0.1	0.545038	-1.45362	0	0.440934	0.237354	0.438588	0.506555	0.790743	-1.32957	0.277778	0.477365	0.298588	0.521076	0.4	0.675056	-1.07023	0.222222
hsa-miR-24-3p	0.559717	0.64523	14.8788	15.7417	14.8546	15.7449	3	3	0.549825	0.00750905	0.0930361	0.1	0.238	-4.43035	0	14.1528	14.7459	14.2786	14.7514	3	3	0.662924	0.190366	0.750063	0.1	0.545038	-1.57339	0	1.65399	0.131282	0.31782	0.1	0.225526	1.85699	1	1.99422	0.0118407	0.0880434	0.1	0.239172	6.03776	1
hsa-miR-296-3p	0.0135605	0.0348613	4.62988	2.61209	4.71777	2.44531	3	3	4.04962	0.00742137	0.0930361	0.1	0.238	6.31044	1	0.239491	0	0	0	3	3	1.18058	NA	NA	NA	NA	0.816497	0.666667	20.972	0.000952833	0.0383037	0.0765225	0.225526	13.9226	1	6.11391	NA	NA	NA	NA	8.76386	1
hsa-miR-589-3p	0.0449186	0.0842338	5.03152	3.84474	4.87168	3.76534	3	3	2.27644	0.00755756	0.0930361	0.1	0.238	4.86309	1	2.80808	4.0383	2.80388	4.71459	3	3	0.426254	0.540113	0.92052	1	1	-0.571023	0.444444	4.67005	0.303614	0.515753	0.7	0.798802	1.11273	0.666667	0.874449	0.803661	0.904872	0.7	0.805054	-0.229986	0.333333
hsa-miR-9-3p	0.0255488	0.0567642	1.32052	4.84127	1.2369	4.66989	3	3	0.0871265	0.00733828	0.0930361	0.1	0.238	-6.03359	0	10.4279	11.0649	10.3467	11.2449	3	3	0.64303	0.21612	0.773875	0.2	0.714	-1.19999	0.111111	0.00181305	9.08946e-05	0.0111281	0.1	0.225526	-20.1207	0	0.013381	0.000622199	0.0212396	0.1	0.239172	-9.63263	0
hsa-miR-1268b	0.845559	0.880412	8.81559	5.33718	8.92237	5.24996	3	3	11.1457	0.00802122	0.0943097	0.1	0.238	4.63733	1	4.35158	2.68132	3.41705	3.23553	3	3	3.18272	0.411319	0.851384	0.7	1	0.752316	0.666667	22.0699	0.0496268	0.201421	0.1	0.225526	3.09501	1	6.3022	0.193172	0.406775	0.2	0.393194	1.43792	0.888889
hsa-miR-1307-5p	0.0316361	0.0661262	9.77764	7.1678	9.84395	7.03222	3	3	6.10437	0.0081013	0.0943097	0.1	0.238	5.4934	1	10.7585	10.2694	10.5854	10.2988	3	3	1.40354	0.286181	0.817333	0.4	0.85509	1.14793	0.777778	0.506692	0.0844587	0.238096	0.1	0.225526	-2.11843	0	0.1165	0.0104097	0.083011	0.1	0.239172	-7.06265	0
hsa-miR-19b-1-5p	0.737297	0.800691	5.89953	4.0757	5.82838	3.8419	3	3	3.5402	0.00801902	0.0943097	0.1	0.238	4.71082	1	3.87496	3.1585	3.55701	3.23553	3	3	1.64315	0.409407	0.851384	0.7	1	0.756317	0.666667	4.06868	0.0707482	0.223731	0.1	0.225526	2.62663	1	1.88844	0.189106	0.403652	0.4	0.675056	1.36249	0.777778
hsa-miR-25-5p	0.241549	0.327897	4.9682	2.96462	4.85962	2.82827	3	3	4.00994	0.00802899	0.0943097	0.1	0.238	4.18112	1	1.25302	1.25552	1.1353	0	3	3	0.998264	0.998735	0.999953	1	1	-0.00139467	0.555556	13.1335	0.0300669	0.168848	0.1	0.225526	3.80666	1	3.26956	0.304967	0.524096	0.657905	0.805054	1.07935	0.666667
hsa-miR-9901	0.705866	0.774519	4.8112	6.84188	4.69287	6.77567	3	3	0.244738	0.00787802	0.0943097	0.1	0.238	-5.58277	0	5.45008	7.24543	5.64565	7.9125	3	3	0.288101	0.163159	0.719108	0.2	0.714	-1.39354	0.111111	0.642211	0.481809	0.683627	0.7	0.798802	-0.670094	0.333333	0.755999	0.649072	0.799103	0.7	0.805054	-0.429418	0.333333
hsa-let-7g-3p	0.570375	0.656214	6.51274	5.32103	6.41181	5.18213	3	3	2.28422	0.00881912	0.0954906	0.1	0.238	4.15208	1	4.27354	4.14662	3.79792	4.15684	3	3	1.09196	0.87841	0.999953	1	1	0.136232	0.444444	4.72134	0.0763415	0.22912	0.1	0.225526	2.62306	1	2.25701	0.0516607	0.205753	0.1	0.239172	2.4951	1
hsa-miR-1229-3p	0.00657716	0.0217121	3.04461	1.96911	3.00193	1.98706	3	3	2.10746	0.00882686	0.0954906	0.1	0.238	4.33967	1	0	0	0	0	3	3	1	NA	NA	NA	NA	NA	0.5	8.25125	NA	NA	NA	NA	22.1783	1	3.91526	NA	NA	NA	NA	9.54318	1
hsa-miR-151b	0.504484	0.593932	7.92956	8.90142	7.89297	8.93036	3	3	0.509848	0.00860203	0.0954906	0.1	0.238	-5.32571	0	8.7382	9.43669	8.72184	9.83396	3	3	0.616217	0.241062	0.787841	0.4	0.85509	-1.20781	0.222222	0.570921	0.0447691	0.194757	0.1	0.225526	-3.16411	0	0.690031	0.338001	0.555845	0.7	0.805054	-0.973324	0.333333
hsa-miR-217-3p	0.277363	0.365415	6.13612	4.94898	6.03416	4.85279	3	3	2.277	0.00851816	0.0954906	0.1	0.238	4.1807	1	2.14971	3.67095	3.03207	3.76851	3	3	0.348386	0.292478	0.820759	0.2	0.714	-1.1119	0.111111	15.85	0.0623598	0.209578	0.1	0.225526	2.96845	1	2.42508	0.0287661	0.145969	0.1	0.239172	3.311	1
hsa-miR-320c	0.700417	0.771455	7.23756	9.32651	7.31473	9.4455	3	3	0.23505	0.00854437	0.0954906	0.1	0.238	-4.82562	0	14.4113	11.0383	14.6339	10.7948	3	3	10.3599	0.0347453	0.614615	0.1	0.545038	2.8727	1	0.00692631	0.00694711	0.0888608	0.1	0.225526	-6.63083	0	0.305278	0.0581845	0.211974	0.1	0.239172	-2.72182	0
hsa-miR-320d	0.380788	0.472097	6.33699	8.39259	6.52046	8.55523	3	3	0.240549	0.00859236	0.0954906	0.1	0.238	-4.76376	0	13.4553	9.53438	13.3716	9.09444	3	3	15.1466	0.0151482	0.587839	0.1	0.545038	3.36013	1	0.00719742	0.00409294	0.071595	0.1	0.225526	-7.47308	0	0.453199	0.205874	0.414496	0.1	0.239172	-1.42663	0
hsa-miR-483-3p	0.0605842	0.105863	4.48907	2.4257	4.43824	2.42189	3	3	4.17961	0.00869529	0.0954906	0.1	0.238	7.47003	1	1.76293	0	1.1959	0	3	3	3.39387	NA	NA	NA	NA	1.18466	0.833333	6.6168	0.150089	0.343744	0.1	0.225526	1.80254	1	5.37289	NA	NA	NA	NA	40.835	1
hsa-miR-7-5p	0.751807	0.813247	11.944	10.0489	12.0559	10.2749	3	3	3.71973	0.00921938	0.0987396	0.1	0.238	3.84813	1	10.096	9.56522	9.67297	9.5331	3	3	1.44471	0.542483	0.92052	0.7	1	0.542972	0.666667	3.60012	0.0593164	0.208986	0.1	0.225526	2.42571	1	1.39825	0.507167	0.693302	1	1	0.615337	0.555556
hsa-miR-9985	0.0870889	0.143339	2.12801	4.67186	2.07342	4.91429	3	3	0.171484	0.0101149	0.107258	0.1	0.238	-3.82482	0	2.56541	4.2985	1.84067	4.35909	3	3	0.300807	0.150296	0.699458	0.1	0.545038	-1.84403	0	0.738462	0.648776	0.779804	1	1	-0.410518	0.444444	1.29536	0.397334	0.605269	0.7	0.805054	0.855734	0.666667
hsa-miR-155-3p	0.138996	0.209757	4.55595	2.05217	4.57539	2.01832	3	3	5.67171	0.0106655	0.107772	0.1	0.238	6.06752	1	1.19982	0.495381	1.1353	0	3	3	1.62951	0.467419	0.894651	0.642835	1	0.663068	0.666667	10.2399	0.0398989	0.185767	0.1	0.225526	3.81125	1	2.94197	0.0677484	0.2278	0.0765225	0.239172	2.15158	1
hsa-miR-181a-2-3p	0.43419	0.529968	5.72914	4.73791	5.78643	4.73966	3	3	1.98788	0.0108822	0.107772	0.1	0.238	4.73731	1	2.95865	3.2235	3.22904	2.67901	3	3	0.832287	0.808293	0.999953	1	1	-0.211672	0.444444	6.8234	0.0599994	0.208986	0.1	0.225526	2.9732	1	2.85682	0.16105	0.368986	0.2	0.393194	1.75925	0.888889
hsa-miR-216a-5p	0.425764	0.520777	9.87199	8.46772	9.84739	8.54466	3	3	2.64683	0.0109081	0.107772	0.1	0.238	3.77853	1	8.68524	7.95254	8.39769	7.88864	3	3	1.66175	0.365573	0.84134	0.7	1	0.873036	0.666667	2.27639	0.184472	0.383319	0.4	0.641948	1.47007	0.777778	1.42917	0.234553	0.452826	0.2	0.393194	1.17949	0.888889
hsa-miR-3173-5p	0.0686074	0.117438	5.24565	3.28144	5.20294	3.28058	3	3	3.90199	0.011069	0.107772	0.1	0.238	7.52687	1	1.62425	0	1.84067	0	3	3	3.08281	NA	NA	NA	NA	1.50371	0.833333	12.307	0.0477662	0.196367	0.1	0.225526	3.25952	1	9.72326	NA	NA	NA	NA	151.811	1
hsa-miR-3613-5p	0.471213	0.562166	5.22264	4.12434	5.27772	4.20437	3	3	2.14104	0.0109286	0.107772	0.1	0.238	3.71568	1	1.93317	2.5706	2.76743	2.38111	3	3	0.642858	0.582182	0.93419	1	1	-0.521753	0.444444	9.77758	0.0733814	0.22641	0.1	0.225526	2.73409	1	2.93577	0.00748157	0.0749155	0.1	0.239172	4.26997	1
hsa-miR-4791	0.014556	0.0362185	1.03415	4.31364	1.30018	4.55894	3	3	0.102985	0.0104494	0.107772	0.1	0.238	-4.21402	0	0	1.01598	0	1.48614	3	3	0.494493	NA	NA	NA	NA	-1.63149	0.166667	2.0479	NA	NA	NA	NA	1.57239	0.833333	9.8332	0.0083749	0.0776488	0.1	0.239172	4.40321	1
hsa-miR-548h-3p	0.0105171	0.029519	3.65075	2.81924	3.67421	2.7369	3	3	1.77954	0.0106737	0.107772	0.1	0.238	3.88949	1	4.30142	2.26837	4.33243	3.0366	3	3	4.09269	0.219197	0.773875	0.1	0.545038	1.43204	1	0.636981	0.0134894	0.111226	0.1	0.225526	-3.45567	0	1.46497	0.681017	0.815776	1	1	0.387039	0.444444
hsa-miR-548z	0.0105171	0.029519	3.65075	2.81924	3.67421	2.7369	3	3	1.77954	0.0106737	0.107772	0.1	0.238	3.88949	1	4.30142	2.26837	4.33243	3.0366	3	3	4.09269	0.219197	0.773875	0.1	0.545038	1.43204	1	0.636981	0.0134894	0.111226	0.1	0.225526	-3.45567	0	1.46497	0.681017	0.815776	1	1	0.387039	0.444444
hsa-miR-582-3p	0.0441117	0.0834817	4.13051	2.16322	4.14855	2.01832	3	3	3.91032	0.0110682	0.107772	0.1	0.238	6.61874	1	2.46276	0.893004	3.40232	0	3	3	2.96855	0.368443	0.841926	0.353679	0.85509	0.837492	0.777778	3.17718	0.311611	0.523629	0.1	0.225526	1.0946	1	2.41198	0.288674	0.517657	0.657905	0.805054	1.12265	0.666667
hsa-miR-181a-3p	0.204171	0.28653	8.57205	8.08466	8.63379	8.02811	3	3	1.4019	0.0117549	0.112407	0.1	0.238	3.86243	1	5.76854	6.78516	5.66388	6.73111	3	3	0.494272	0.0615564	0.626247	0.1	0.545038	-2.16988	0	6.98138	0.00811366	0.0922341	0.1	0.225526	7.18187	1	2.46144	0.0233892	0.128794	0.1	0.239172	4.50931	1
hsa-miR-4284	0.792847	0.842198	3.76	5.17588	3.63334	5.13296	3	3	0.374781	0.0118599	0.112407	0.1	0.238	-4.18941	0	4.614	3.58107	4.7722	3.0366	3	3	2.04618	0.505008	0.899192	1	1	0.612587	0.555556	0.553249	0.552194	0.731752	0.7	0.798802	-0.570835	0.333333	3.02055	0.137868	0.334634	0.1	0.239172	1.88048	1
hsa-miR-548aa	0.473527	0.564347	4.57782	2.75845	4.49085	2.73178	3	3	3.52927	0.0117976	0.112407	0.1	0.238	5.63109	1	2.45271	2.57419	3.41705	2.38111	3	3	0.919246	0.931681	0.999953	0.7	1	-0.0781883	0.666667	4.36236	0.224415	0.432188	0.1	0.225526	1.37628	1	1.13623	0.592359	0.759857	0.7	0.805054	0.503359	0.666667
hsa-miR-26b-3p	0.0630777	0.109692	3.90362	2.80261	3.86484	2.7369	3	3	2.14504	0.0120693	0.113331	0.1	0.238	5.02938	1	1.95186	3.38591	1.76268	3.56174	3	3	0.37009	0.35638	0.83639	0.4	0.85509	-0.899922	0.222222	3.86846	0.239874	0.441141	0.4	0.641948	1.33161	0.777778	0.667437	0.390644	0.600802	0.7	0.805054	-0.880424	0.333333
hsa-miR-487a-3p	0.579128	0.664967	8.33087	7.27486	8.28417	7.43941	3	3	2.07918	0.0121869	0.113331	0.1	0.238	3.74607	1	6.8402	7.07662	6.20935	6.9692	3	3	0.848847	0.773108	0.99819	0.7	1	-0.258186	0.333333	2.81021	0.151437	0.344249	0.2	0.385169	1.778	0.888889	1.1473	0.63535	0.78998	1	1	0.427451	0.555556
hsa-miR-940	0.720221	0.787297	6.93502	5.05227	6.73519	4.9577	3	3	3.68778	0.0122749	0.113331	0.1	0.238	4.27882	1	3.25222	3.14523	2.5327	3.76851	3	3	1.07698	0.952135	0.999953	1	1	0.0530503	0.444444	12.842	0.118995	0.299057	0.1	0.225526	2.03935	1	3.75038	0.133586	0.327852	0.1	0.239172	1.9073	1
hsa-miR-1296-5p	0.0674721	0.115885	4.79199	2.88865	4.63743	2.83046	3	3	3.74078	0.0127952	0.114927	0.1	0.238	6.10311	1	1.07635	0.793703	0	0	3	3	1.21642	0.843801	0.999953	1	1	0.172564	0.555556	13.1377	0.0679411	0.219719	0.0765225	0.225526	2.74686	1	4.27211	0.117753	0.309589	0.0765225	0.239172	2.14912	1
hsa-miR-23c	0.0394213	0.0772226	2.44585	5.19248	2.49441	5.03645	3	3	0.148998	0.0127754	0.114927	0.1	0.238	-5.03925	0	4.43296	5.18712	4.56901	5.32351	3	3	0.592895	0.0433304	0.626247	0.1	0.545038	-2.39537	0	0.252242	0.0272182	0.160082	0.1	0.225526	-3.62091	0	1.00372	0.984052	0.998998	1	1	0.0173907	0.555556
hsa-miR-3158-3p	0.0288656	0.0616577	2.28049	1.12437	2.36289	0.956399	3	3	2.22857	0.0128769	0.114927	0.1	0.238	4.27669	1	0.378432	0	0	0	3	3	1.29993	NA	NA	NA	NA	0.816497	0.666667	3.73745	0.0300709	0.168848	0.0765225	0.225526	3.95646	1	2.18006	NA	NA	NA	NA	4.71869	1
hsa-miR-548s	0.00669062	0.0219619	2.79225	0.94693	2.68429	1.07834	3	3	3.59334	0.0126324	0.114927	0.1	0.238	3.99525	1	0	0	0	0	3	3	1	NA	NA	NA	NA	NA	0.5	6.92712	NA	NA	NA	NA	7.11567	1	1.92777	NA	NA	NA	NA	3.88702	1
hsa-miR-210-5p	0.000546121	0.00405455	1.13345	0.173976	1.04936	0	3	3	1.9446	0.0138042	0.117489	0.0765225	0.238	3.71251	1	0	0	0	0	3	3	1	NA	NA	NA	NA	NA	0.5	2.19382	NA	NA	NA	NA	7.74977	1	1.12816	NA	NA	NA	NA	0.816497	0.666667
hsa-miR-2116-3p	0.0425116	0.0810056	3.83899	2.15351	3.67421	2.25152	3	3	3.21647	0.0133273	0.117489	0.1	0.238	3.50489	1	0	0.893004	0	0	3	3	0.538492	NA	NA	NA	NA	-0.816497	0.333333	14.3103	NA	NA	NA	NA	10.5381	1	2.39579	0.291446	0.518663	0.657905	0.805054	1.10778	0.666667
hsa-miR-22-5p	0.110531	0.174034	8.2077	9.16751	8.27261	9.15236	3	3	0.514126	0.0138222	0.117489	0.1	0.238	-5.45371	0	7.98747	7.82367	8.08449	7.93748	3	3	1.12024	0.477794	0.894905	0.4	0.85509	0.638689	0.777778	1.16492	0.336793	0.544588	0.4	0.641948	0.890979	0.777778	2.53826	0.00807849	0.0765986	0.1	0.239172	7.11685	1
hsa-miR-4745-5p	0.0552578	0.0984809	2.04196	0.854141	1.97276	0.799974	3	3	2.27808	0.0134163	0.117489	0.1	0.238	4.68329	1	1.74273	0	1.1353	0	3	3	3.34668	NA	NA	NA	NA	1.16641	0.833333	1.23049	0.829307	0.897315	0.7	0.798802	0.19981	0.666667	1.80768	NA	NA	NA	NA	3.67659	1
hsa-miR-548bc	0.0114606	0.0313345	2.1447	0.56812	2.13497	0.799974	3	3	2.98262	0.0137292	0.117489	0.1	0.238	3.69976	1	0.378432	0	0	0	3	3	1.29993	NA	NA	NA	NA	0.816497	0.666667	3.40173	0.0253087	0.153486	0.0765225	0.225526	3.37425	1	1.48259	NA	NA	NA	NA	1.62388	0.833333
hsa-miR-889-3p	0.693056	0.764797	7.03361	6.276	7.00276	6.37191	3	3	1.69069	0.0137777	0.117489	0.1	0.238	3.85821	1	7.92501	6.70676	7.78126	6.73111	3	3	2.32664	0.0615964	0.626247	0.1	0.545038	2.11466	1	0.539092	0.12009	0.300209	0.1	0.225526	-2.00715	0	0.74187	0.302171	0.521707	0.4	0.675056	-1.03502	0.222222
hsa-miR-106a-5p	0.60604	0.689059	6.74283	5.62399	6.64138	5.59778	3	3	2.17171	0.0151695	0.123202	0.1	0.238	4.2685	1	6.67054	7.38819	6.32893	7.24145	3	3	0.608089	0.2096	0.773875	0.4	0.85509	-1.34177	0.222222	1.05138	0.882165	0.92649	0.7	0.798802	0.132116	0.666667	0.294391	0.00238104	0.047057	0.1	0.239172	-7.49432	0
hsa-miR-1271-3p	0.276626	0.365272	7.27807	4.99338	7.10848	4.99761	3	3	4.8726	0.0152251	0.123202	0.1	0.238	4.33015	1	7.65153	6.68161	7.98579	6.72084	3	3	1.95873	0.126396	0.699458	0.2	0.714	1.57351	0.888889	0.771926	0.410328	0.618016	0.7	0.798802	-0.77852	0.333333	0.310306	0.0344238	0.161577	0.1	0.239172	-2.57989	0
hsa-miR-218-5p	0.666134	0.741425	10.4236	9.48184	10.5313	9.52304	3	3	1.92088	0.0152143	0.123202	0.1	0.238	5.28213	1	7.66473	8.29091	7.48622	8.33153	3	3	0.647887	0.477058	0.894905	0.7	1	-0.664011	0.333333	6.76873	0.052229	0.201421	0.1	0.225526	3.19881	1	2.283	0.0711781	0.235484	0.1	0.239172	2.8288	1
hsa-miR-301b-3p	0.743068	0.804999	7.53458	6.54906	7.55872	6.6304	3	3	1.98003	0.0148857	0.123202	0.1	0.238	5.10631	1	6.85802	7.80463	6.79559	7.75316	3	3	0.518852	0.138801	0.699458	0.2	0.714	-1.70672	0.111111	1.59833	0.0510346	0.201421	0.1	0.225526	3.05403	1	0.41883	0.0818056	0.255334	0.1	0.239172	-2.30858	0
hsa-miR-330-5p	0.729089	0.794231	7.01536	6.03164	7.15117	6.04203	3	3	1.97756	0.0155297	0.123202	0.1	0.238	3.34204	1	5.14758	5.97742	4.84569	5.95994	3	3	0.562594	0.199215	0.76064	0.4	0.85509	-1.32955	0.222222	3.6497	0.0407206	0.185767	0.1	0.225526	3.21472	1	1.0383	0.86779	0.929891	1	1	0.145631	0.555556
hsa-miR-4728-3p	0.0012937	0.00726222	1.60035	0.325556	1.70554	0.454739	3	3	2.41965	0.0146266	0.123202	0.1	0.238	3.62536	1	0	0	0	0	3	3	1	NA	NA	NA	NA	NA	0.5	3.03218	NA	NA	NA	NA	5.54367	1	1.25315	NA	NA	NA	NA	1.62152	0.833333
hsa-miR-493-5p	0.728579	0.794231	8.29704	6.86296	8.36159	6.83774	3	3	2.7021	0.0153017	0.123202	0.1	0.238	4.28135	1	6.90992	7.59107	6.36326	7.47197	3	3	0.62367	0.406441	0.851384	0.7	1	-0.797343	0.333333	2.61556	0.149877	0.343744	0.2	0.385169	1.65654	0.888889	0.603694	0.108868	0.299487	0.1	0.239172	-1.94039	0
hsa-miR-548aq-3p	0.468954	0.560238	2.60589	1.04227	2.40514	1.07834	3	3	2.95596	0.014842	0.123202	0.1	0.238	3.60032	1	2.20853	2.00434	2.5327	2.77749	3	3	1.15204	0.902549	0.999953	1	1	0.106644	0.5	1.3171	0.772243	0.871227	1	1	0.268183	0.444444	0.513318	0.444956	0.648859	0.7	0.805054	-0.746853	0.333333
hsa-miR-625-5p	0.792705	0.842198	9.82273	8.67338	9.81552	8.76495	3	3	2.21814	0.0154225	0.123202	0.1	0.238	3.49861	1	8.0526	7.75195	7.52423	7.69529	3	3	1.2317	0.776544	0.999013	1	1	0.247948	0.555556	3.41083	0.121728	0.300636	0.2	0.385169	1.93515	0.888889	1.89399	0.309455	0.529342	0.7	0.805054	1.07002	0.666667
hsa-let-7f-1-3p	0.995047	0.998238	6.98316	5.86385	6.82524	5.87783	3	3	2.17243	0.0167271	0.124958	0.1	0.238	3.23157	1	5.26056	5.06448	5.62667	4.89832	3	3	1.14558	0.78513	0.999953	0.7	1	0.245277	0.666667	3.30032	0.0900757	0.249822	0.1	0.225526	2.23601	1	1.74034	0.0781075	0.250678	0.2	0.393194	1.96474	0.888889
hsa-miR-10400-5p	0.417252	0.511982	4.24413	2.09335	4.03372	1.6885	3	3	4.44068	0.016772	0.124958	0.1	0.238	3.35456	1	3.78347	3.2234	3.40232	2.67901	3	3	1.47434	0.698626	0.971879	0.7	1	0.346391	0.666667	1.37617	0.571076	0.739293	0.7	0.798802	0.51949	0.666667	0.456899	0.434996	0.642919	1	1	-0.755217	0.444444
hsa-miR-148b-5p	0.209611	0.291698	6.24077	5.46535	6.27902	5.49485	3	3	1.7117	0.015902	0.124958	0.1	0.238	3.31122	1	2.69756	4.39223	2.80388	4.4625	3	3	0.308925	0.179184	0.729351	0.1	0.545038	-1.64193	0	11.6577	0.0480358	0.196367	0.1	0.225526	3.40286	1	2.10397	0.00332599	0.048035	0.1	0.239172	5.66156	1
hsa-miR-181b-3p	0.12575	0.193282	3.41071	1.59529	3.51134	1.45602	3	3	3.51962	0.0161569	0.124958	0.1	0.238	3.56007	1	0.991988	0	1.1353	0	3	3	1.98892	NA	NA	NA	NA	1.51065	0.833333	5.34697	0.0307837	0.170204	0.1	0.225526	3.38051	1	3.02156	NA	NA	NA	NA	3.76728	1
hsa-miR-3194-5p	0.513502	0.601763	4.83597	2.60554	4.53497	2.62935	3	3	4.69274	0.0168011	0.124958	0.1	0.238	3.34971	1	2.61138	1.78683	3.5017	1.48614	3	3	1.77098	0.661319	0.971879	0.824778	1	0.386397	0.611111	4.6738	0.230411	0.437833	0.2	0.385169	1.30159	0.888889	1.76383	0.549055	0.728334	0.7	0.805054	0.568232	0.666667
hsa-miR-320b	0.476947	0.566679	8.54706	10.0328	8.53351	10.1719	3	3	0.357058	0.0161254	0.124958	0.1	0.238	-3.53658	0	14.6467	11.4838	14.8486	11.2546	3	3	8.95647	0.0356778	0.614615	0.1	0.545038	2.95475	1	0.0145824	0.00892272	0.0934928	0.1	0.225526	-6.0476	0	0.365786	0.052074	0.205753	0.1	0.239172	-2.62683	0
hsa-miR-33a-5p	0.10218	0.163691	8.86367	6.7035	9.04112	6.78873	3	3	4.46967	0.016524	0.124958	0.1	0.238	4.92593	1	9.03139	9.42984	8.53965	9.39767	3	3	0.758674	0.510038	0.901209	0.7	1	-0.641095	0.333333	0.890247	0.796824	0.885846	1	1	-0.226631	0.444444	0.151109	5.73735e-05	0.00833338	0.1	0.239172	-15.5134	0
hsa-miR-4640-5p	0.000404134	0.00326114	1.46312	0.173976	1.60187	0	3	3	2.44384	0.0164575	0.124958	0.0765225	0.238	3.47742	1	0	0	0	0	3	3	1	NA	NA	NA	NA	NA	0.5	2.75705	NA	NA	NA	NA	4.82295	1	1.12816	NA	NA	NA	NA	0.816497	0.666667
hsa-miR-590-3p	0.141058	0.21198	10.0413	8.60775	10.088	8.67154	3	3	2.70107	0.0165191	0.124958	0.1	0.238	4.48138	1	9.09612	8.55446	8.89138	8.62755	3	3	1.45565	0.170547	0.729164	0.1	0.545038	1.60408	1	1.92541	0.0566217	0.203767	0.1	0.225526	2.7291	1	1.03763	0.850149	0.92367	0.7	0.805054	0.171631	0.666667
hsa-miR-652-5p	0.0125162	0.0330543	5.85474	3.99699	5.84683	4.06104	3	3	3.62442	0.016936	0.125093	0.1	0.238	4.93628	1	1.3643	3.1396	0	4.61036	3	3	0.292134	0.442474	0.877574	0.353679	0.85509	-0.69669	0.222222	22.4779	0.0805669	0.232481	0.0765225	0.225526	2.68136	1	1.81176	0.642179	0.794056	0.7	0.805054	0.438086	0.333333
hsa-miR-130b-5p	0.376472	0.467372	8.4382	6.45214	8.68938	6.62655	3	3	3.96153	0.017174	0.125982	0.1	0.238	3.20572	1	4.55346	3.76249	4.09896	3.56174	3	3	1.73025	0.300231	0.832126	0.4	0.85509	0.987291	0.777778	14.7714	0.00579567	0.0841845	0.1	0.225526	4.9095	1	6.45158	0.00653128	0.0700713	0.1	0.239172	4.25497	1
hsa-miR-1244	0.000257704	0.00235789	1.18941	0.185347	1.14979	0	3	3	2.00564	0.0173123	0.126133	0.0765225	0.238	3.9414	1	1.3643	0	0	0	3	3	2.57451	NA	NA	NA	NA	0.816497	0.666667	0.885837	0.909843	0.945134	0.657905	0.798802	-0.104415	0.666667	1.13709	NA	NA	NA	NA	0.816497	0.666667
hsa-miR-15a-3p	0.239589	0.326763	4.59159	2.13338	4.70641	2.16575	3	3	5.49535	0.0180842	0.129086	0.1	0.238	3.81509	1	2.35652	2.26576	3.1285	3.23553	3	3	1.06494	0.958874	0.999953	1	1	0.0448084	0.5	4.70785	0.200102	0.404333	0.1	0.225526	1.48831	1	0.912328	0.921806	0.964173	0.7	0.805054	-0.0879902	0.333333
hsa-miR-15b-5p	0.859269	0.888319	11.322	10.969	11.3184	10.9404	3	3	1.27723	0.0181614	0.129086	0.1	0.238	3.17274	1	10.873	11.072	10.8575	10.9636	3	3	0.871195	0.408362	0.851384	0.4	0.85509	-0.756218	0.222222	1.36508	0.0973107	0.260059	0.1	0.225526	2.0555	1	0.931112	0.546475	0.727664	0.7	0.805054	-0.559511	0.333333
hsa-miR-18a-3p	0.163936	0.241539	6.08343	4.65865	5.99437	4.8475	3	3	2.68474	0.0180715	0.129086	0.1	0.238	4.39859	1	3.65758	2.27862	4.0929	2.67901	3	3	2.60081	0.386362	0.842288	0.7	1	0.828965	0.666667	5.37347	0.0535346	0.202111	0.1	0.225526	3.23909	1	5.20549	0.185499	0.402628	0.1	0.239172	1.56555	1
hsa-miR-744-5p	0.836762	0.875962	10.5661	9.18106	10.54	9.4031	3	3	2.61185	0.0181998	0.129086	0.1	0.238	3.19173	1	7.48623	7.84091	6.95714	8.15009	3	3	0.782046	0.708929	0.971879	0.7	1	-0.336177	0.333333	8.45551	0.0478559	0.196367	0.1	0.225526	3.11803	1	2.53177	0.0512357	0.205753	0.1	0.239172	2.34821	1
hsa-miR-6810-5p	0.000504798	0.00383383	1.46888	0.173976	1.27867	0	3	3	2.45361	0.0183566	0.129341	0.0765225	0.238	3.40354	1	0	0	0	0	3	3	1	NA	NA	NA	NA	NA	0.5	2.76808	NA	NA	NA	NA	4.66025	1	1.12816	NA	NA	NA	NA	0.816497	0.666667
hsa-miR-196b-3p	0.0405671	0.0789597	3.20895	0.724611	3.2621	0.904386	3	3	5.59577	0.018845	0.130073	0.1	0.238	5.26463	1	2.043	1.07851	2.0797	0	3	3	1.95137	0.577193	0.930284	0.642835	1	0.495106	0.666667	2.2438	0.423745	0.626356	0.7	0.798802	0.812503	0.666667	0.782466	0.780892	0.893979	1	1	-0.252893	0.555556
hsa-miR-5582-3p	0.261784	0.348569	3.22283	1.7178	3.29571	1.84549	3	3	2.8383	0.0186226	0.130073	0.1	0.238	4.28451	1	2.9701	0	2.5327	0	3	3	7.83591	NA	NA	NA	NA	4.285	1	1.19146	0.701117	0.815224	0.7	0.798802	0.358288	0.666667	3.28936	NA	NA	NA	NA	5.26956	1
hsa-miR-7974	0.000490823	0.00375221	1.35428	0.15158	1.27867	0	3	3	2.30169	0.0189021	0.130073	0.0765225	0.238	3.46132	1	0	0	0	0	3	3	1	NA	NA	NA	NA	NA	0.5	2.55669	NA	NA	NA	NA	4.61083	1	1.11079	NA	NA	NA	NA	0.816497	0.666667
hsa-miR-93-3p	0.633511	0.71056	5.90287	4.8484	6.09578	4.93662	3	3	2.07695	0.0189462	0.130073	0.1	0.238	3.24477	1	3.28977	3.51774	3.6967	3.56174	3	3	0.853836	0.810689	0.999953	1	1	-0.208923	0.444444	6.11816	0.0396737	0.185767	0.1	0.225526	3.27682	1	2.51518	0.1686	0.379097	0.2	0.393194	1.63753	0.888889
hsa-miR-4492	0.794362	0.842198	1.09133	2.61646	0.791851	2.54026	3	3	0.347449	0.0190895	0.130222	0.1	0.238	-3.35447	0	2.61796	4.06402	2.80388	3.87434	3	3	0.367022	0.43786	0.873274	0.4	0.85509	-0.737557	0.222222	0.347087	0.406458	0.614346	0.7	0.798802	-0.835052	0.333333	0.36664	0.148079	0.347083	0.1	0.239172	-1.71984	0
hsa-miR-1973	0.456598	0.550381	5.61296	7.80468	5.7971	7.85007	3	3	0.218891	0.0196666	0.131776	0.1	0.238	-3.14019	0	7.07176	9.88483	7.0587	9.13758	3	3	0.142291	0.108718	0.699458	0.1	0.545038	-2.26591	0	0.363797	0.0792977	0.232481	0.1	0.225526	-2.6966	0	0.236489	0.166632	0.375799	0.1	0.239172	-1.57888	0
hsa-miR-19a-3p	0.202788	0.285624	7.86204	6.12443	7.60426	6.00025	3	3	3.33483	0.0196865	0.131776	0.1	0.238	4.16143	1	9.29694	8.66674	9.31924	8.50385	3	3	1.54778	0.186845	0.745294	0.2	0.714	1.34063	0.888889	0.369874	0.0248865	0.153486	0.1	0.225526	-3.08339	0	0.171668	0.00799396	0.0765986	0.1	0.239172	-6.01304	0
hsa-miR-641	0.623743	0.704658	5.73854	4.66784	5.778	4.82881	3	3	2.10046	0.0194989	0.131776	0.1	0.238	3.22817	1	3.73685	4.35232	3.1285	4.37957	3	3	0.65272	0.448169	0.881523	0.7	1	-0.760046	0.333333	4.00468	0.0853467	0.239027	0.1	0.225526	2.41485	1	1.24446	0.280833	0.511938	0.4	0.675056	1.12504	0.777778
hsa-miR-1303	0.0343712	0.0699463	5.39412	3.8622	5.41319	3.81519	3	3	2.89171	0.0199619	0.13279	0.1	0.238	4.38205	1	3.94524	1.04631	4.0929	0	3	3	7.45869	0.0985527	0.689869	0.0765225	0.545038	2.16166	1	2.72997	0.0274587	0.160082	0.1	0.225526	2.81541	1	7.04153	0.113593	0.304673	0.0765225	0.239172	2.18831	1
hsa-miR-708-5p	0.215756	0.299147	0.327298	1.95626	0	1.6885	3	3	0.323321	0.0201254	0.133051	0.0765225	0.238	-3.09864	0	4.78627	7.69077	4.96973	7.9125	3	3	0.133554	0.00378357	0.450245	0.1	0.545038	-5.24441	0	0.0454691	0.000815855	0.0383037	0.0765225	0.225526	-7.49123	0	0.0187819	0.000125291	0.00833338	0.1	0.239172	-11.9887	0
hsa-miR-4769-3p	0.000486072	0.0037405	1.45043	0.173976	1.47648	0	3	3	2.42242	0.0206196	0.135482	0.0765225	0.238	3.30241	1	0	0	0	0	3	3	1	NA	NA	NA	NA	NA	0.5	2.73289	NA	NA	NA	NA	4.49765	1	1.12816	NA	NA	NA	NA	0.816497	0.666667
hsa-miR-1237-3p	0.00666616	0.0219436	2.03195	0.533423	2.13497	0.521929	3	3	2.82555	0.0214941	0.138265	0.1	0.238	3.07528	1	1.3643	0	0	0	3	3	2.57451	NA	NA	NA	NA	0.816497	0.666667	1.58849	0.675087	0.798	0.657905	0.798802	0.393144	0.666667	1.44736	NA	NA	NA	NA	1.3989	0.833333
hsa-miR-132-5p	0.661319	0.737332	0.775131	2.25364	0.981895	2.25152	3	3	0.358859	0.0216886	0.138265	0.1	0.238	-4.89355	0	1.55359	1.90034	1.76268	1.48614	3	3	0.786352	0.829355	0.999953	1	1	-0.189416	0.5	0.58299	0.456849	0.659095	0.7	0.798802	-0.724786	0.333333	1.27748	0.801695	0.904014	0.7	0.805054	0.233521	0.666667
hsa-miR-3117-3p	0.910796	0.934933	6.1946	4.68743	6.29875	4.72205	3	3	2.84251	0.0214858	0.138265	0.1	0.238	3.07253	1	5.79681	4.99527	5.80852	5.06286	3	3	1.74296	0.140368	0.699458	0.1	0.545038	1.80247	1	1.31749	0.331339	0.543316	0.7	0.798802	0.990012	0.666667	0.807851	0.517165	0.698545	0.7	0.805054	-0.584983	0.333333
hsa-miR-4485-3p	0.782848	0.838404	5.7383	8.29347	5.41562	7.97218	3	3	0.170145	0.0212159	0.138265	0.1	0.238	-3.30769	0	5.18828	9.37829	4.63997	8.91061	3	3	0.0547874	0.0736618	0.633673	0.1	0.545038	-2.11846	0	1.46411	0.589681	0.746804	0.7	0.798802	0.498731	0.666667	0.471451	0.524901	0.707721	1	1	-0.597867	0.444444
hsa-miR-6870-3p	0.0117985	0.0316625	1.94956	0.854141	1.94572	0.799974	3	3	2.13675	0.0216201	0.138265	0.1	0.238	3.03459	1	0	0	0	0	3	3	1	NA	NA	NA	NA	NA	0.5	3.86257	NA	NA	NA	NA	7.05636	1	1.80768	NA	NA	NA	NA	3.67659	1
hsa-miR-154-5p	0.297947	0.387264	7.38927	8.17883	7.23256	8.19018	3	3	0.578523	0.0223834	0.14185	0.1	0.238	-3.07784	0	8.64344	7.21316	8.89863	7.47197	3	3	2.695	0.253916	0.795314	0.2	0.714	1.18176	0.888889	0.419235	0.0639061	0.211028	0.1	0.225526	-2.46105	0	1.95297	0.400737	0.606659	0.7	0.805054	0.856581	0.666667
hsa-miR-330-3p	0.367215	0.457837	6.98494	6.03942	6.79043	5.91358	3	3	1.92588	0.0226165	0.142484	0.1	0.238	3.00304	1	5.34596	4.39496	4.43657	4.21488	3	3	1.93322	0.465062	0.894651	0.4	0.85509	0.662285	0.777778	3.11445	0.212922	0.418518	0.4	0.641948	1.42211	0.777778	3.12633	0.146293	0.34549	0.1	0.239172	1.80198	1
hsa-let-7d-5p	0.624379	0.704658	13.445	12.7887	13.3401	12.7483	3	3	1.57605	0.0261199	0.144517	0.1	0.238	3.94016	1	11.497	12.3117	11.4748	12.4622	3	3	0.568546	0.151798	0.699458	0.2	0.714	-1.47003	0.111111	3.85833	0.00863538	0.0934928	0.1	0.225526	5.29751	1	1.39186	0.317887	0.529342	0.4	0.675056	1.0676	0.777778
hsa-miR-1256	0.00176446	0.00852634	1.94356	0.544794	2.13497	0.556042	3	3	2.63676	0.0260229	0.144517	0.1	0.238	2.92876	1	0	0	0	0	3	3	1	NA	NA	NA	NA	NA	0.5	3.84654	NA	NA	NA	NA	6.75843	1	1.45881	NA	NA	NA	NA	1.42873	0.833333
hsa-miR-1288-3p	0.0112107	0.0310496	1.42589	0.336927	1.49017	0.454739	3	3	2.12721	0.0249677	0.144517	0.1	0.238	3.01775	1	0.398634	0	0	0	3	3	1.31826	NA	NA	NA	NA	0.816497	0.666667	2.03814	0.106656	0.280381	0.184039	0.385169	1.80269	0.888889	1.26306	NA	NA	NA	NA	1.60893	0.833333
hsa-miR-130a-3p	0.594685	0.679473	12.2347	11.7076	12.3034	11.6242	3	3	1.44109	0.0237949	0.144517	0.1	0.238	2.90197	1	12.6437	11.9617	12.7356	11.9162	3	3	1.6043	0.0829323	0.655925	0.2	0.714	2.07744	0.888889	0.753171	0.220102	0.425322	0.4	0.641948	-1.28574	0.222222	0.838473	0.195699	0.410531	0.2	0.393194	-1.27742	0.111111
hsa-miR-137-3p	0.342422	0.43581	10.2723	9.81576	10.3052	9.88738	3	3	1.37229	0.0236982	0.144517	0.1	0.238	2.90245	1	8.42649	9.02586	8.07811	9.11744	3	3	0.66004	0.388338	0.842288	0.7	1	-0.873754	0.333333	3.59466	0.0741143	0.226843	0.1	0.225526	2.71606	1	1.72896	0.00730091	0.0740944	0.1	0.239172	4.31954	1
hsa-miR-137-5p	0.316952	0.406959	4.14959	2.93153	4.11539	2.93916	3	3	2.32634	0.0234895	0.144517	0.1	0.238	3.81224	1	1.10556	1.57389	1.55401	1.48614	3	3	0.7228	0.693749	0.971879	1	1	-0.351497	0.5	8.2479	0.0284564	0.164626	0.1	0.225526	4.39706	1	2.56265	0.281243	0.511938	0.4	0.675056	1.14819	0.777778
hsa-miR-15b-3p	0.795917	0.84281	8.28388	7.56862	8.22651	7.65333	3	3	1.64179	0.0246793	0.144517	0.1	0.238	2.99218	1	8.5115	6.57549	8.50162	6.83905	3	3	3.82646	0.00719054	0.502698	0.1	0.545038	4.22015	1	0.854047	0.479952	0.682385	0.7	0.798802	-0.645927	0.333333	1.9905	0.0582911	0.211974	0.1	0.239172	2.62237	1
hsa-miR-199b-3p	0.184118	0.264095	10.622	12.1169	10.6318	12.017	3	3	0.35481	0.0261777	0.144517	0.1	0.238	-3.00291	0	12.4668	12.7533	12.3144	12.6876	3	3	0.819931	0.342068	0.835482	0.4	0.85509	-0.884006	0.222222	0.278388	0.00409353	0.071595	0.1	0.225526	-4.88651	0	0.643326	0.189544	0.403652	0.4	0.675056	-1.38781	0.222222
hsa-miR-19b-3p	0.985422	0.993114	10.0792	8.96066	9.87127	9.03508	3	3	2.17126	0.0256364	0.144517	0.1	0.238	2.9047	1	10.7888	10.0511	10.841	9.96986	3	3	1.66755	0.109169	0.699458	0.1	0.545038	1.98281	1	0.611486	0.134037	0.322667	0.2	0.385169	-1.53913	0.111111	0.469627	0.0154418	0.100799	0.1	0.239172	-4.00439	0
hsa-miR-217-5p	0.930743	0.949537	10.7653	9.86288	10.8064	9.97087	3	3	1.86919	0.024263	0.144517	0.1	0.238	2.88216	1	9.62669	8.40318	9.3749	8.40028	3	3	2.33514	0.0636789	0.626247	0.1	0.545038	2.14336	1	2.20167	0.0750958	0.228217	0.1	0.225526	2.23899	1	2.75051	0.0160031	0.10228	0.1	0.239172	3.59046	1
hsa-miR-219a-2-3p	0.130245	0.198843	0.0980459	2.62087	0	2.62935	3	3	0.174003	0.0245912	0.144517	0.0765225	0.238	-4.56682	0	6.48826	7.78205	6.16192	8.15795	3	3	0.407877	0.15184	0.699458	0.2	0.714	-1.52699	0.111111	0.0119222	0.0016182	0.0447354	0.0765225	0.225526	-14.3955	0	0.0279465	0.00304737	0.048035	0.1	0.239172	-5.6788	0
hsa-miR-23b-5p	0.00158381	0.00817952	5.7338	7.20652	5.56529	7.14019	3	3	0.360303	0.0245782	0.144517	0.1	0.238	-4.27643	0	3.52845	6.17091	4.93971	6.53532	3	3	0.160155	0.272149	0.813842	0.2	0.714	-1.16308	0.111111	4.61187	0.339736	0.547968	0.4	0.641948	1.0024	0.777778	2.04999	0.190743	0.404654	0.1	0.239172	1.56119	1
hsa-miR-30b-3p	0.0370955	0.07381	4.68553	3.85014	4.71777	3.67453	3	3	1.78434	0.0253062	0.144517	0.1	0.238	2.85463	1	1.55359	2.33039	1.76268	3.32293	3	3	0.583658	0.621285	0.958094	0.506555	1	-0.439942	0.277778	8.76616	0.0607253	0.208986	0.1	0.225526	2.97908	1	2.86741	0.322724	0.536207	0.1	0.239172	1.04921	1
hsa-miR-3192-5p	0.0231889	0.0527251	2.05221	0.71877	1.8929	0.556042	3	3	2.52002	0.0242252	0.144517	0.1	0.238	3.19628	1	1.01069	0	0	0	3	3	2.01487	NA	NA	NA	NA	0.816497	0.666667	2.05839	0.413456	0.620882	0.657905	0.798802	0.808947	0.666667	1.64578	NA	NA	NA	NA	3.25943	1
hsa-miR-345-5p	0.688429	0.761157	9.1872	8.00356	9.03442	7.98056	3	3	2.27149	0.0245463	0.144517	0.1	0.238	4.86333	1	6.91612	6.28106	6.90047	7.02064	3	3	1.553	0.537254	0.919902	1	1	0.579018	0.555556	4.82685	0.0064988	0.0869975	0.1	0.225526	4.96728	1	3.30008	0.175835	0.389793	0.1	0.239172	1.67849	1
hsa-miR-4497	0.270716	0.358282	7.66425	5.89265	7.48732	5.69386	3	3	3.41432	0.0250653	0.144517	0.1	0.238	2.89741	1	7.44745	8.31938	6.5636	7.99314	3	3	0.546417	0.632289	0.966711	1	1	-0.427875	0.444444	1.16215	0.840932	0.904239	0.7	0.798802	0.180248	0.666667	0.185987	0.220453	0.434541	0.2	0.393194	-1.3828	0.111111
hsa-miR-4677-5p	0.125317	0.192873	2.574	1.57084	2.55466	1.45602	3	3	2.00439	0.0242039	0.144517	0.1	0.238	2.93689	1	0.587559	1.28908	0	1.48614	3	3	0.614922	0.484704	0.895418	0.642835	1	-0.629707	0.333333	3.96258	0.0669093	0.218028	0.0765225	0.225526	2.64227	1	1.21567	0.730286	0.860489	1	1	0.316482	0.444444
hsa-miR-548am-3p	0.00230567	0.0103444	1.1746	0.173976	1.30018	0	3	3	2.00086	0.0254541	0.144517	0.0765225	0.238	2.91528	1	0.587559	0	0	0	3	3	1.5027	NA	NA	NA	NA	0.816497	0.666667	1.50216	0.429291	0.62997	0.657905	0.798802	0.764099	0.666667	1.12816	NA	NA	NA	NA	0.816497	0.666667
hsa-miR-548aq-5p	0.0729465	0.123563	2.27953	1.30824	2.19073	1.45602	3	3	1.96059	0.0236978	0.144517	0.1	0.238	2.93463	1	1.20111	0	1.76268	0	3	3	2.29917	NA	NA	NA	NA	1.63185	0.833333	2.11171	0.207685	0.414887	0.1	0.225526	1.38705	1	2.4764	NA	NA	NA	NA	6.04613	1
hsa-miR-6886-5p	0.00585132	0.0198057	2.28688	1.2475	2.29922	1.31158	3	3	2.05535	0.0257595	0.144517	0.1	0.238	4.56371	1	0	0	0	0	3	3	1	NA	NA	NA	NA	NA	0.5	4.88001	NA	NA	NA	NA	51.8289	1	2.3743	NA	NA	NA	NA	5.58329	1
hsa-miR-6894-3p	0.0136381	0.0349835	1.71516	0.852223	1.65041	0.956399	3	3	1.81873	0.0258292	0.144517	0.1	0.238	2.83337	1	0	0	0	0	3	3	1	NA	NA	NA	NA	NA	0.5	3.28332	NA	NA	NA	NA	7.67132	1	1.80528	NA	NA	NA	NA	4.12087	1
hsa-miR-7704	0.312814	0.402091	8.33256	6.73504	8.17534	6.62133	3	3	3.02622	0.0258785	0.144517	0.1	0.238	3.24008	1	7.57045	7.87198	6.50379	8.16979	3	3	0.811395	0.85755	0.999953	1	1	-0.158425	0.444444	1.69597	0.629442	0.767329	0.7	0.798802	0.452049	0.666667	0.454726	0.289866	0.517657	0.7	0.805054	-1.12394	0.333333
hsa-miR-887-3p	0.983274	0.991809	11.0267	10.0205	11.0502	10.1336	3	3	2.00859	0.0260866	0.144517	0.1	0.238	3.16323	1	9.48755	8.76547	9.62931	8.60103	3	3	1.64956	0.233634	0.775635	0.2	0.714	1.20072	0.888889	2.90623	0.00948336	0.0967186	0.1	0.225526	3.83233	1	2.38675	0.0882477	0.26404	0.1	0.239172	2.2856	1
hsa-miR-92b-3p	0.702337	0.772106	11.3348	10.2596	11.4088	10.1597	3	3	2.10703	0.0232921	0.144517	0.1	0.238	3.39625	1	10.0994	10.1921	10.1721	9.8953	3	3	0.937723	0.916125	0.999953	1	1	-0.0927396	0.555556	2.35457	0.0813506	0.232481	0.1	0.225526	2.09658	1	1.04789	0.932356	0.969805	0.7	0.805054	0.0777406	0.666667
hsa-miR-199a-3p	0.186474	0.265868	10.6271	12.118	10.6372	12.0182	3	3	0.355781	0.0263679	0.144717	0.1	0.238	-3.00229	0	12.4677	12.754	12.3167	12.6881	3	3	0.819984	0.342492	0.835482	0.4	0.85509	-0.882908	0.222222	0.27921	0.00404425	0.071595	0.1	0.225526	-4.89704	0	0.643507	0.189733	0.403652	0.4	0.675056	-1.38609	0.222222
hsa-miR-222-5p	0.184994	0.264733	4.41964	3.6983	4.41431	3.72295	3	3	1.64871	0.0267615	0.144717	0.1	0.238	3.22998	1	3.0542	3.2724	3.22904	3.56174	3	3	0.859642	0.799683	0.999953	1	1	-0.223199	0.444444	2.57654	0.170738	0.367644	0.1	0.225526	1.68424	1	1.34342	0.453859	0.655477	0.7	0.805054	0.721718	0.666667
hsa-miR-3162-3p	0.00118885	0.00687287	1.22179	0.325556	1.2369	0.454739	3	3	1.8612	0.0267877	0.144717	0.1	0.238	4.34884	1	0	0	0	0	3	3	1	NA	NA	NA	NA	NA	0.5	2.33235	NA	NA	NA	NA	26.2783	1	1.25315	NA	NA	NA	NA	1.62152	0.833333
hsa-miR-548p	0.00208889	0.0095188	1.14697	0.336927	1.09137	0.454739	3	3	1.75326	0.0265479	0.144717	0.1	0.238	3.52273	1	0	0	0	0	3	3	1	NA	NA	NA	NA	NA	0.5	2.21448	NA	NA	NA	NA	12.0749	1	1.26306	NA	NA	NA	NA	1.60893	0.833333
hsa-miR-758-5p	0.00933007	0.0278703	3.63827	3.08368	3.59128	3.16895	3	3	1.46875	0.0268895	0.144717	0.1	0.238	2.80125	1	0.844234	0.734169	0	0	3	3	1.07928	0.926453	0.999953	1	1	0.0803242	0.555556	6.93568	0.0776481	0.230517	0.0765225	0.225526	2.67553	1	5.09652	0.082278	0.255334	0.0765225	0.239172	2.58476	1
hsa-miR-548aj-5p	0.11124	0.174914	1.96484	0.956572	2.07342	1.07834	3	3	2.0115	0.0272452	0.144829	0.1	0.238	2.82404	1	0.82705	0	0.718473	0	3	3	1.77405	NA	NA	NA	NA	1.31961	0.833333	2.20044	0.144931	0.339361	0.2	0.385169	1.70589	0.888889	1.94069	NA	NA	NA	NA	3.48344	1
hsa-miR-6804-5p	0.0510084	0.091752	2.22927	1.07696	2.21924	0.904386	3	3	2.22269	0.0272183	0.144829	0.1	0.238	2.79053	1	0	1.07851	0	0	3	3	0.473517	NA	NA	NA	NA	-0.816497	0.333333	4.68897	NA	NA	NA	NA	7.29592	1	0.998928	0.998998	0.998998	0.657905	0.805054	-0.00114685	0.666667
hsa-miR-6805-3p	0.00186546	0.00879376	1.49295	0.452005	1.43635	0.556042	3	3	2.05758	0.0273876	0.144829	0.1	0.238	2.93622	1	1.3643	0	0	0	3	3	2.57451	NA	NA	NA	NA	0.816497	0.666667	1.09327	0.933737	0.957192	0.657905	0.798802	0.0764271	0.666667	1.36794	NA	NA	NA	NA	1.55907	0.833333
hsa-miR-7-1-3p	0.99688	0.998238	7.05123	6.12028	7.08882	6.19683	3	3	1.90653	0.0274513	0.144829	0.1	0.238	4.16725	1	7.56873	7.27987	7.56089	7.34984	3	3	1.22167	0.565608	0.927229	0.7	1	0.510703	0.666667	0.698582	0.246548	0.448602	0.4	0.641948	-1.30314	0.222222	0.447639	0.0529503	0.20604	0.1	0.239172	-2.51781	0
hsa-miR-374b-3p	0.273656	0.361762	5.37521	3.93966	5.54929	3.81519	3	3	2.70485	0.0279911	0.146953	0.1	0.238	2.98362	1	3.40215	4.26048	3.03207	3.87434	3	3	0.55159	0.554726	0.927229	0.7	1	-0.553036	0.333333	3.926	0.236291	0.438588	0.4	0.641948	1.33396	0.777778	0.800615	0.592911	0.759857	0.7	0.805054	-0.476878	0.333333
hsa-miR-7977	0.215993	0.299147	7.95051	5.56599	7.59109	5.55712	3	3	5.22169	0.0287781	0.150348	0.1	0.238	4.26978	1	4.71854	4.0245	3.58165	3.9459	3	3	1.6178	0.608708	0.951023	0.7	1	0.487475	0.333333	9.3955	0.0919067	0.253936	0.1	0.225526	2.14067	1	2.91094	0.00406275	0.0517139	0.1	0.239172	6.3238	1
hsa-miR-550a-5p	0.180397	0.260076	4.94081	3.95011	5.00085	4.02286	3	3	1.98714	0.0289554	0.15054	0.1	0.238	3.55575	1	3.89501	3.42455	4.43657	3.23553	3	3	1.38555	0.667715	0.971879	0.7	1	0.385078	0.666667	2.06451	0.350686	0.556036	0.7	0.798802	0.98063	0.666667	1.4395	0.407117	0.61149	0.7	0.805054	0.798784	0.666667
hsa-miR-10b-3p	0.045089	0.0842338	6.2112	6.67857	6.17607	6.7361	3	3	0.723282	0.0297272	0.152883	0.1	0.238	-2.96044	0	7.93242	5.84894	8.55285	5.52044	3	3	4.23828	0.103653	0.699458	0.2	0.714	1.85046	0.888889	0.303292	0.162013	0.358588	0.2	0.385169	-1.74126	0.111111	1.77723	0.206619	0.414496	0.4	0.675056	1.47697	0.777778
hsa-miR-30c-1-3p	0.00962046	0.028373	5.69773	4.43699	5.71913	4.44294	3	3	2.39618	0.0295999	0.152883	0.1	0.238	4.25092	1	2.68001	4.63077	3.94107	4.80843	3	3	0.25868	0.290717	0.820759	0.4	0.85509	-1.03365	0.222222	8.09887	0.153106	0.347121	0.1	0.225526	1.83654	1	0.874314	0.826967	0.913247	1	1	-0.19884	0.444444
hsa-miR-424-5p	0.847303	0.880795	10.6565	11.5258	10.56	11.4716	3	3	0.547415	0.0298343	0.152883	0.1	0.238	-2.91588	0	11.7598	11.9855	11.7142	11.8521	3	3	0.85514	0.540547	0.92052	0.7	1	-0.545644	0.333333	0.465458	0.0252926	0.153486	0.1	0.225526	-2.8783	0	0.727112	0.18896	0.403652	0.2	0.393194	-1.36675	0.111111
hsa-miR-100-3p	0.178084	0.258344	5.46848	3.90782	5.52369	3.62442	3	3	2.94988	0.0304554	0.154563	0.1	0.238	4.22432	1	3.46444	1.88099	3.40232	1.48614	3	3	2.99684	0.321801	0.835482	0.7	1	1.02248	0.666667	4.01123	0.0260037	0.154758	0.1	0.225526	4.66298	1	4.07508	0.233635	0.452217	0.4	0.675056	1.32214	0.777778
hsa-miR-3960	0.0316404	0.0661262	4.99445	6.28405	4.88377	6.32723	3	3	0.409065	0.0307832	0.154563	0.1	0.238	-2.92847	0	6.77824	6.62798	6.2325	5.52044	3	3	1.10977	0.928005	0.999953	0.7	1	0.0790552	0.666667	0.29042	0.180894	0.381313	0.1	0.225526	-1.58612	0	0.787895	0.814067	0.907239	0.7	0.805054	-0.215712	0.666667
hsa-miR-425-5p	0.703602	0.772765	9.97409	9.59851	9.93262	9.53779	3	3	1.29736	0.0307297	0.154563	0.1	0.238	2.67427	1	9.04207	9.11579	9.13762	9.18461	3	3	0.950186	0.815315	0.999953	0.7	1	-0.204139	0.333333	1.90794	0.0246567	0.153486	0.1	0.225526	3.73824	1	1.39737	0.157378	0.363752	0.1	0.239172	1.6275	1
hsa-miR-770-5p	0.59804	0.681965	5.16338	4.05716	5.13863	4.00427	3	3	2.15282	0.0307946	0.154563	0.1	0.238	3.68869	1	2.08231	3.96423	3.01789	3.42774	3	3	0.271323	0.303743	0.835482	0.4	0.85509	-0.965416	0.222222	8.46244	0.097198	0.260059	0.1	0.225526	2.40531	1	1.06653	0.945987	0.978562	0.7	0.805054	0.0619645	0.666667
hsa-miR-874-3p	0.262814	0.348619	9.80452	8.70736	9.99564	8.72863	3	3	2.13933	0.0309482	0.154563	0.1	0.238	3.86868	1	9.18811	9.21604	9.12266	9.09967	3	3	0.980826	0.942454	0.999953	1	1	-0.0632074	0.555556	1.53306	0.177652	0.375921	0.2	0.385169	1.35605	0.888889	0.702867	0.120888	0.309589	0.1	0.239172	-1.93561	0
hsa-miR-877-5p	0.45918	0.552172	8.59114	7.54612	8.40361	7.63639	3	3	2.0634	0.0310281	0.154563	0.1	0.238	3.19432	1	10.1055	9.91031	10.797	10.1085	3	3	1.14491	0.824711	0.999953	0.7	1	0.201735	0.666667	0.350044	0.17503	0.373136	0.2	0.385169	-1.55849	0.111111	0.194226	0.00270609	0.048035	0.1	0.239172	-7.5003	0
hsa-miR-1275	0.798998	0.844078	7.71918	5.81289	7.36327	5.91358	3	3	3.74845	0.0313428	0.154586	0.1	0.238	3.39499	1	2.91248	3.88811	2.80388	3.23553	3	3	0.50852	0.384382	0.842288	0.4	0.85509	-0.798785	0.222222	27.9873	0.00569947	0.0841845	0.1	0.225526	5.04827	1	3.7968	0.118553	0.309589	0.1	0.239172	2.02836	1
hsa-miR-338-3p	0.371021	0.461591	4.03899	5.38149	3.7238	5.37295	3	3	0.394337	0.031531	0.154586	0.1	0.238	-2.78421	0	7.81217	9.06464	7.95828	8.74123	3	3	0.419729	0.122435	0.699458	0.2	0.714	-1.59968	0.111111	0.0731404	0.0028152	0.0603157	0.1	0.225526	-5.76549	0	0.0778501	0.00684915	0.0704618	0.1	0.239172	-5.70215	0
hsa-miR-556-5p	0.0908558	0.148279	2.34627	0.611171	2.40011	0.521929	3	3	3.32903	0.031481	0.154586	0.1	0.238	3.4508	1	1.34913	1.10764	1.76268	0	3	3	1.18221	0.863897	0.999953	1	1	0.151017	0.555556	1.99605	0.283902	0.493516	0.2	0.385169	1.15032	0.888889	0.708838	0.705859	0.837045	1	1	-0.346049	0.555556
hsa-miR-5699-3p	0.0200502	0.0466901	2.97784	1.90491	3.177	1.85409	3	3	2.1037	0.03161	0.154586	0.1	0.238	3.28396	1	0.693234	0	0	0	3	3	1.6169	NA	NA	NA	NA	0.816497	0.666667	4.8723	0.0678963	0.219719	0.0765225	0.225526	2.53939	1	3.74485	NA	NA	NA	NA	14.1192	1
hsa-miR-3189-3p	0.0381485	0.075468	2.31416	0.863783	2.46546	0.799974	3	3	2.7328	0.0321231	0.156381	0.1	0.238	2.88412	1	0.518003	0	0	0	3	3	1.43197	NA	NA	NA	NA	0.816497	0.666667	3.47295	0.0528951	0.201421	0.0765225	0.225526	2.35037	1	1.8198	NA	NA	NA	NA	3.2332	1
hsa-miR-5684	0.000855938	0.00555642	1.14535	0.336927	1.14979	0.454739	3	3	1.7513	0.0323802	0.156919	0.1	0.238	3.68012	1	1.76293	0	1.1959	0	3	3	3.39387	NA	NA	NA	NA	1.18466	0.833333	0.651762	0.661899	0.790038	1	1	-0.414592	0.444444	1.26306	NA	NA	NA	NA	1.60893	0.833333
hsa-miR-2355-5p	0.00399462	0.0154211	3.32924	2.4957	3.29571	2.63935	3	3	1.78206	0.0332386	0.159043	0.1	0.238	3.24514	1	0	1.10764	0	0	3	3	0.464051	NA	NA	NA	NA	-0.816497	0.333333	10.0508	NA	NA	NA	NA	31.9831	1	2.61726	0.336222	0.554951	0.657905	0.805054	1.00821	0.666667
hsa-miR-6515-3p	0.0328461	0.0677924	1.94566	0.924004	1.78142	0.904386	3	3	2.03025	0.0330675	0.159043	0.1	0.238	2.61346	1	0.761567	0	0	0	3	3	1.69533	NA	NA	NA	NA	0.816497	0.666667	2.2722	0.256422	0.458775	0.375825	0.641948	1.21402	0.777778	1.89737	NA	NA	NA	NA	3.45559	1
hsa-miR-6516-5p	0.0894564	0.146613	3.81359	4.62793	3.92014	4.82137	3	3	0.568668	0.0332639	0.159043	0.1	0.238	-2.7812	0	4.56072	4.60808	4.33243	4.05464	3	3	0.967707	0.960507	0.999953	1	1	-0.0431521	0.444444	0.595787	0.310937	0.523523	0.4	0.641948	-1.06372	0.222222	1.01385	0.98044	0.998998	0.7	0.805054	0.0222374	0.666667
hsa-miR-4524a-3p	0.0340549	0.0698948	3.87218	2.52233	3.63334	2.54026	3	3	2.54886	0.0336875	0.160353	0.1	0.238	3.79898	1	0.398634	0	0	0	3	3	1.31826	NA	NA	NA	NA	0.816497	0.666667	11.1082	0.00305372	0.0623105	0.0765225	0.225526	5.81712	1	5.74509	NA	NA	NA	NA	28.1019	1
hsa-miR-128-1-5p	0.740998	0.803959	3.24069	2.28561	3.2621	2.11597	3	3	1.93868	0.034307	0.160628	0.1	0.238	2.66463	1	4.08833	3.52308	3.98597	3.42774	3	3	1.47964	0.487053	0.895418	0.7	1	0.624433	0.666667	0.55569	0.246173	0.448602	0.4	0.641948	-1.19883	0.222222	0.424115	0.127682	0.318437	0.1	0.239172	-1.84891	0
hsa-miR-216a-3p	0.205532	0.287398	6.11205	4.38981	5.92833	4.39576	3	3	3.29948	0.0343434	0.160628	0.1	0.238	2.71711	1	2.60717	0	2.5327	0	3	3	6.09306	NA	NA	NA	NA	2.54294	1	11.3521	0.0341983	0.183228	0.1	0.225526	3.05046	1	20.9636	NA	NA	NA	NA	12.0465	1
hsa-miR-320a-5p	0.0453095	0.0845099	6.28513	4.58696	6.32156	4.58744	3	3	3.24488	0.0342795	0.160628	0.1	0.238	4.02406	1	1.3643	0.793703	0	0	3	3	1.48514	0.740187	0.983034	1	1	0.29517	0.555556	30.2913	0.0614521	0.208986	0.0765225	0.225526	2.85793	1	13.8639	0.0404122	0.174423	0.0765225	0.239172	3.89107	1
hsa-miR-874-5p	0.345665	0.438975	7.92648	6.73744	8.1498	6.7411	3	3	2.28001	0.0343454	0.160628	0.1	0.238	2.89257	1	5.0912	6.73547	4.56901	6.47328	3	3	0.319909	0.226208	0.773875	0.4	0.85509	-1.16897	0.222222	7.13682	0.0522265	0.201421	0.1	0.225526	2.81553	1	1.00137	0.998382	0.998998	1	1	0.00185325	0.555556
hsa-miR-3176	0.0359077	0.0720365	4.20059	2.03759	4.20714	2.10152	3	3	4.47847	0.034706	0.161609	0.1	0.238	3.87507	1	1.3643	0	0	0	3	3	2.57451	NA	NA	NA	NA	0.816497	0.666667	7.14182	0.164118	0.360639	0.184039	0.385169	1.61372	0.888889	4.10558	NA	NA	NA	NA	17.0072	1
hsa-miR-505-5p	0.000213886	0.00200432	6.3061	5.75693	6.27237	5.78263	3	3	1.46325	0.0350113	0.162325	0.1	0.238	2.59505	1	3.69757	5.32372	5.13784	5.52044	3	3	0.323951	0.481054	0.895418	0.7	1	-0.675467	0.333333	6.09884	0.29632	0.507893	0.1	0.225526	1.1399	1	1.35023	0.561557	0.737501	0.7	0.805054	0.557461	0.666667
hsa-miR-122-3p	0.10914	0.172311	0.104904	1.33355	0	1.45602	3	3	0.426718	0.0352299	0.162634	0.0765225	0.238	-3.36035	0	5.3338	5.66581	4.7722	5.58003	3	3	0.794429	0.761695	0.990066	0.7	1	-0.281191	0.333333	0.0266652	0.0301443	0.168848	0.0765225	0.225526	-4.46921	0	0.049643	0.000589294	0.0212396	0.1	0.239172	-10.8667	0
hsa-miR-128-3p	0.632686	0.71032	6.64108	7.22311	6.52619	7.24516	3	3	0.668021	0.0357359	0.163354	0.1	0.238	-3.86426	0	6.0392	7.34159	6.17392	7.2763	3	3	0.405455	0.130586	0.699458	0.1	0.545038	-1.77129	0	1.51769	0.0988514	0.262277	0.1	0.225526	1.91859	1	0.921162	0.85113	0.92367	0.7	0.805054	-0.173755	0.333333
hsa-miR-146b-5p	0.000804738	0.00537417	4.53706	5.31059	4.71858	5.44664	3	3	0.584983	0.035626	0.163354	0.1	0.238	-2.62238	0	3.44003	6.04206	4.74511	5.91757	3	3	0.164706	0.27206	0.813842	0.1	0.545038	-1.21641	0	2.13914	0.592866	0.746804	0.7	0.798802	0.512697	0.333333	0.602288	0.0395087	0.174423	0.1	0.239172	-2.51775	0
hsa-miR-1908-5p	0.989206	0.996064	7.79399	5.66887	7.69675	5.60878	3	3	4.36239	0.0358434	0.163354	0.1	0.238	2.55322	1	5.63329	3.56905	5.54924	3.42774	3	3	4.18211	0.0866604	0.657461	0.1	0.545038	2.03712	1	4.47131	0.0304805	0.169622	0.1	0.225526	2.76453	1	4.28654	0.0834825	0.255419	0.1	0.239172	1.99422	1
hsa-miR-191-5p	0.015735	0.0381713	13.9521	13.5009	13.9119	13.492	3	3	1.36712	0.0372499	0.168311	0.1	0.238	3.78263	1	12.4235	13.6582	12.4902	13.4877	3	3	0.424907	0.0996494	0.690773	0.1	0.545038	-2.06535	0	2.8851	0.0730318	0.22641	0.1	0.225526	2.6773	1	0.896704	0.46041	0.661124	1	1	-0.736089	0.444444
hsa-miR-196b-5p	0.276989	0.365336	12.5258	11.6481	12.5032	11.7615	3	3	1.8374	0.0374024	0.168311	0.1	0.238	3.55416	1	11.3331	12.089	11.2358	11.8905	3	3	0.592176	0.0581241	0.626247	0.1	0.545038	-2.14861	0	2.28584	0.0223665	0.144612	0.1	0.225526	4.58313	1	0.736706	0.189717	0.403652	0.4	0.675056	-1.28868	0.222222
hsa-miR-548v	0.00870161	0.0266086	4.32308	3.00856	4.30529	2.71326	3	3	2.48719	0.0372604	0.168311	0.1	0.238	2.72085	1	1.3643	0	0	0	3	3	2.57451	NA	NA	NA	NA	0.816497	0.666667	7.77466	0.159482	0.35617	0.184039	0.385169	1.74984	0.888889	8.04761	NA	NA	NA	NA	7.37809	1
hsa-miR-29b-3p	0.450623	0.544874	12.8909	11.4365	12.8183	11.4314	3	3	2.74046	0.0378165	0.168763	0.1	0.238	3.17193	1	12.0421	13.2029	11.8574	13.1139	3	3	0.447263	0.0729748	0.633673	0.1	0.545038	-2.24092	0	1.80098	0.142701	0.335975	0.2	0.385169	1.71454	0.888889	0.293934	0.019607	0.113268	0.1	0.239172	-3.65555	0
hsa-miR-4654	0.000607758	0.00428009	1.48592	0.301462	1.56077	0	3	3	2.27277	0.0378181	0.168763	0.0765225	0.238	2.63415	1	0	0	0	0	3	3	1	NA	NA	NA	NA	NA	0.5	2.80095	NA	NA	NA	NA	5.78969	1	1.23239	NA	NA	NA	NA	0.816497	0.666667
hsa-miR-1292-5p	0.057924	0.102447	4.49443	3.38477	4.67813	3.55404	3	3	2.15794	0.0390302	0.170442	0.1	0.238	2.56193	1	2.35049	1.25617	1.76268	0	3	3	2.13513	0.520033	0.902552	0.375825	0.85509	0.581166	0.777778	4.41966	0.130065	0.315767	0.2	0.385169	1.92128	0.888889	4.37292	0.228607	0.447093	0.375825	0.675056	1.34949	0.777778
hsa-miR-3613-3p	0.00413272	0.0158489	4.01453	2.72377	3.99771	2.62935	3	3	2.44657	0.0385907	0.170442	0.1	0.238	3.74374	1	0	0	0	0	3	3	1	NA	NA	NA	NA	NA	0.5	16.162	NA	NA	NA	NA	60.6687	1	6.60599	NA	NA	NA	NA	8.04973	1
hsa-miR-4746-5p	0.000956303	0.00607226	2.28622	0.486809	2.66967	0.556042	3	3	3.48077	0.0390982	0.170442	0.1	0.238	2.76903	1	0	0	0	0	3	3	1	NA	NA	NA	NA	NA	0.5	4.87775	NA	NA	NA	NA	4.05262	1	1.40134	NA	NA	NA	NA	1.50927	0.833333
hsa-miR-5690	0.0343262	0.0699463	3.71593	1.68085	3.63888	1.51231	3	3	4.09844	0.039149	0.170442	0.1	0.238	2.9974	1	0.613556	0	0	0	3	3	1.53003	NA	NA	NA	NA	0.816497	0.666667	8.5883	0.0254317	0.153486	0.0765225	0.225526	3.86423	1	3.20618	NA	NA	NA	NA	2.72281	1
hsa-miR-636	0.0339868	0.0698948	3.96012	2.48332	4.02955	2.38738	3	3	2.78331	0.039078	0.170442	0.1	0.238	2.94329	1	0	0.793703	0	0	3	3	0.576862	NA	NA	NA	NA	-0.816497	0.333333	15.5638	NA	NA	NA	NA	8.76346	1	3.22571	0.161646	0.368986	0.184039	0.393194	1.69599	0.888889
hsa-miR-939-5p	0.296862	0.386287	2.608	1.4835	2.7824	1.51231	3	3	2.18025	0.0384419	0.170442	0.1	0.238	3.09838	1	1.89568	1.68671	2.2847	2.38111	3	3	1.15586	0.881363	0.999953	1	1	0.130055	0.5	1.63844	0.555244	0.732068	1	1	0.560481	0.555556	0.868618	0.833678	0.915339	0.7	0.805054	-0.193908	0.333333
hsa-miR-495-3p	0.526816	0.614618	8.08446	8.86606	8.13861	8.92703	3	3	0.581721	0.0394953	0.170563	0.1	0.238	-2.56893	0	7.19018	7.49278	7.06422	7.84176	3	3	0.81079	0.671791	0.971879	1	1	-0.372939	0.444444	1.85868	0.204622	0.411646	0.2	0.385169	1.42306	0.888889	2.59059	0.0725992	0.238882	0.1	0.239172	2.30159	1
hsa-miR-6825-5p	0.0115337	0.0313625	1.84971	1.0708	1.80561	0.956399	3	3	1.71584	0.0393961	0.170563	0.1	0.238	2.51581	1	0	0	0	0	3	3	1	NA	NA	NA	NA	NA	0.5	3.60429	NA	NA	NA	NA	9.59658	1	2.10059	NA	NA	NA	NA	4.41941	1
hsa-miR-3195	0.691876	0.764221	6.2437	4.59152	5.97536	4.73966	3	3	3.14308	0.0397382	0.170922	0.1	0.238	3.16816	1	2.09712	4.32243	2.19846	3.66825	3	3	0.213852	0.224242	0.773875	0.4	0.85509	-1.17957	0.222222	17.7111	0.0603353	0.208986	0.1	0.225526	2.71355	1	1.20505	0.811814	0.907239	0.7	0.805054	0.22001	0.666667
hsa-miR-130a-5p	0.00772611	0.0243857	5.21226	4.26262	5.39779	4.23793	3	3	1.9314	0.0403592	0.171265	0.1	0.238	2.4738	1	0	0.793703	0	0	3	3	0.576862	NA	NA	NA	NA	-0.816497	0.333333	37.0721	NA	NA	NA	NA	21.1561	1	11.0725	0.0391304	0.174423	0.0765225	0.239172	3.41535	1
hsa-miR-17-3p	0.405576	0.498709	8.69745	7.08491	8.71853	6.74035	3	3	3.0579	0.0406176	0.171265	0.1	0.238	3.68283	1	5.79003	6.43558	5.40286	6.33946	3	3	0.639252	0.412576	0.851384	0.7	1	-0.820837	0.333333	7.50276	0.042261	0.188165	0.1	0.225526	3.76528	1	1.56844	0.19802	0.411947	0.1	0.239172	1.40376	1
hsa-miR-3200-3p	0.0410763	0.0796731	6.25106	5.56692	6.26571	5.62591	3	3	1.60674	0.0404364	0.171265	0.1	0.238	3.82491	1	2.99702	2.96401	3.94107	3.56174	3	3	1.02314	0.985688	0.999953	0.7	1	0.0159842	0.666667	9.54036	0.167659	0.364679	0.1	0.225526	1.7338	1	6.07512	0.0605362	0.214447	0.1	0.239172	2.95818	1
hsa-miR-5587-3p	0.000561832	0.00406227	1.21064	0.173976	1.14979	0	3	3	2.05148	0.040124	0.171265	0.0765225	0.238	2.63603	1	0	0	0	0	3	3	1	NA	NA	NA	NA	NA	0.5	2.31441	NA	NA	NA	NA	3.66259	1	1.12816	NA	NA	NA	NA	0.816497	0.666667
hsa-miR-889-5p	0.00803049	0.0248176	2.19003	1.1417	2.21924	0.956399	3	3	2.06813	0.0405537	0.171265	0.1	0.238	2.86462	1	0	0	0	0	3	3	1	NA	NA	NA	NA	NA	0.5	4.56316	NA	NA	NA	NA	13.4019	1	2.20642	NA	NA	NA	NA	3.48669	1
hsa-miR-10395-3p	0.00176622	0.00852634	6.30981	5.71213	6.33106	5.59971	3	3	1.51328	0.043038	0.174155	0.1	0.238	2.41316	1	0.378432	0	0	0	3	3	1.29993	NA	NA	NA	NA	0.816497	0.666667	61.027	0.00177148	0.0474426	0.0765225	0.225526	12.091	1	52.423	NA	NA	NA	NA	30.3132	1
hsa-miR-1285-3p	0.00428712	0.0160946	5.45821	4.61647	5.432	4.57216	3	3	1.79221	0.0433204	0.174155	0.1	0.238	2.715	1	3.72186	1.25552	5.02797	0	3	3	5.52638	0.346294	0.835482	0.353679	0.85509	0.888056	0.777778	3.33192	0.454994	0.658511	0.7	0.798802	0.749281	0.666667	10.2742	0.1116	0.302377	0.0765225	0.239172	2.15209	1
hsa-miR-133a-3p	0.755463	0.815086	0.643365	2.29772	0.439929	2.2343	3	3	0.31768	0.0446672	0.174155	0.1	0.238	-2.42455	0	3.99319	4.83894	3.32713	4.89832	3	3	0.556422	0.427899	0.85931	0.7	1	-0.744694	0.333333	0.098085	0.035218	0.183228	0.1	0.225526	-2.94154	0	0.171798	0.0115663	0.0877404	0.1	0.239172	-3.75282	0
hsa-miR-190a-3p	0.017407	0.0418096	1.45342	0.173976	1.78142	0	3	3	2.42746	0.0439347	0.174155	0.0765225	0.238	2.74503	1	0.613556	2.08571	0	2.20251	3	3	0.360443	0.346425	0.835482	0.353679	0.85509	-0.90867	0.222222	1.78989	0.313891	0.5254	0.657905	0.798802	0.978631	0.666667	0.265772	0.242762	0.462726	0.353679	0.675056	-1.31749	0.222222
hsa-miR-192-3p	0.173245	0.252269	2.33412	1.33175	2.27637	1.52653	3	3	2.00329	0.0435871	0.174155	0.1	0.238	2.5393	1	0.239491	1.14258	0	0	3	3	0.534741	0.514377	0.901209	1	1	-0.631628	0.444444	4.27117	0.00291215	0.0608711	0.0765225	0.225526	5.73742	1	1.14011	0.885455	0.938742	0.657905	0.805054	0.131584	0.666667
hsa-miR-193a-3p	0.535496	0.622869	13.8078	10.8742	13.6765	10.6771	3	3	7.64041	0.043578	0.174155	0.1	0.238	3.49113	1	12.938	11.8487	13.0031	12.0632	3	3	2.12773	0.117227	0.699458	0.2	0.714	1.7554	0.888889	1.82744	0.0502316	0.201421	0.1	0.225526	2.51358	1	0.508912	0.302	0.521707	0.4	0.675056	-0.988724	0.222222
hsa-miR-197-5p	0.813656	0.857179	3.68627	1.92638	3.72118	2.01832	3	3	3.3867	0.041832	0.174155	0.1	0.238	2.89808	1	5.10634	4.63359	5.42231	4.4625	3	3	1.38775	0.653209	0.971879	1	1	0.401121	0.555556	0.373694	0.108703	0.283157	0.2	0.385169	-1.6897	0.111111	0.153126	0.0709432	0.235484	0.1	0.239172	-2.64013	0
hsa-miR-3137	0.00998021	0.0288997	1.70155	0.492776	1.43635	0.521929	3	3	2.31141	0.0416459	0.174155	0.1	0.238	2.42155	1	0.693234	0	0	0	3	3	1.6169	NA	NA	NA	NA	0.816497	0.666667	2.01156	0.282493	0.492066	0.375825	0.641948	1.09023	0.777778	1.40715	NA	NA	NA	NA	1.45529	0.833333
hsa-miR-3619-5p	0.0381717	0.075468	2.50526	1.55701	2.61331	1.52653	3	3	1.92953	0.0420156	0.174155	0.1	0.238	3.29429	1	0.239491	0	0	0	3	3	1.18058	NA	NA	NA	NA	0.816497	0.666667	4.80912	0.0023491	0.0556827	0.0765225	0.225526	5.6331	1	2.94244	NA	NA	NA	NA	18.4725	1
hsa-miR-3648	0.278078	0.365942	1.31402	2.32928	1.49017	2.34366	3	3	0.49474	0.0442137	0.174155	0.1	0.238	-2.54761	0	0	3.4921	0	3.87434	3	3	0.0888735	NA	NA	NA	NA	-2.67705	0	2.48634	NA	NA	NA	NA	3.91595	1	0.446638	0.389068	0.600802	0.7	0.805054	-0.879557	0.333333
hsa-miR-3651	0.0156663	0.0380842	2.50735	1.32939	2.29922	1.26945	3	3	2.26257	0.0449835	0.174155	0.1	0.238	3.15247	1	0	0	0	0	3	3	1	NA	NA	NA	NA	NA	0.5	5.68575	NA	NA	NA	NA	7.04749	1	2.51296	NA	NA	NA	NA	11.6394	1
hsa-miR-449a	0.822537	0.864967	1.96351	3.46424	1.78142	3.50779	3	3	0.353373	0.0434005	0.174155	0.1	0.238	-3.45494	0	1.71882	5.12861	2.5327	5.27907	3	3	0.0940912	0.0510862	0.626247	0.1	0.545038	-3.14592	0	1.18484	0.811069	0.892281	1	1	0.215567	0.555556	0.315482	0.00861801	0.0777302	0.1	0.239172	-6.07552	0
hsa-miR-4725-3p	0.0397436	0.0774866	3.9915	3.2482	3.99771	3.30638	3	3	1.674	0.044957	0.174155	0.1	0.238	2.51408	1	3.20633	1.99034	4.56901	2.20251	3	3	2.32301	0.570103	0.927229	0.506555	1	0.510389	0.722222	1.72329	0.674825	0.798	0.7	0.798802	0.395299	0.333333	2.39141	0.368717	0.583565	0.7	0.805054	0.932797	0.666667
hsa-miR-545-5p	0.7585	0.81609	4.76835	4.25183	4.69809	4.23809	3	3	1.4305	0.0449154	0.174155	0.1	0.238	2.46013	1	4.64379	5.22287	3.82405	5.28112	3	3	0.669391	0.617909	0.957055	0.7	1	-0.473619	0.333333	1.09017	0.911212	0.945167	0.7	0.798802	0.102692	0.666667	0.510138	0.0107624	0.0833258	0.1	0.239172	-3.72774	0
hsa-miR-548ah-3p	0.00237391	0.0104032	0.977526	0.336927	1.04936	0.454739	3	3	1.55898	0.0440598	0.174155	0.1	0.238	2.68314	1	0	0	0	0	3	3	1	NA	NA	NA	NA	NA	0.5	1.96909	NA	NA	NA	NA	8.5248	1	1.26306	NA	NA	NA	NA	1.60893	0.833333
hsa-miR-548k	0.626192	0.705756	6.23117	5.27438	6.07288	5.39136	3	3	1.94099	0.0416165	0.174155	0.1	0.238	2.61977	1	4.25179	3.9075	4.0929	3.87434	3	3	1.26952	0.749309	0.983034	1	1	0.288177	0.555556	3.94325	0.0253308	0.153486	0.1	0.225526	3.779	1	2.57911	0.261338	0.485804	0.4	0.675056	1.20518	0.777778
hsa-miR-5699-5p	0.0189711	0.0447148	3.0426	1.26863	3.09706	0.904386	3	3	3.41995	0.0433841	0.174155	0.1	0.238	3.35266	1	0	0.495381	0	0	3	3	0.709374	NA	NA	NA	NA	-0.816497	0.333333	8.23976	NA	NA	NA	NA	22.3885	1	1.70911	0.300362	0.521707	0.375825	0.675056	0.9745	0.777778
hsa-miR-570-3p	0.23076	0.317329	3.11723	1.81309	3.02339	1.84549	3	3	2.46937	0.0429649	0.174155	0.1	0.238	2.78212	1	2.73193	0.893004	3.86337	0	3	3	3.57744	0.333743	0.835482	0.353679	0.85509	0.916891	0.777778	1.30613	0.806073	0.889088	0.7	0.798802	0.227384	0.333333	1.89223	0.417351	0.624363	0.657905	0.805054	0.785821	0.666667
hsa-miR-6777-5p	0.444261	0.539427	2.52939	0.844785	2.46546	1.07834	3	3	3.21453	0.0424038	0.174155	0.1	0.238	2.44046	1	2.65878	2.4018	3.82405	2.38111	3	3	1.19498	0.900395	0.999953	1	1	0.10885	0.5	0.914218	0.932871	0.957192	0.7	0.798802	-0.0765714	0.333333	0.339853	0.381851	0.595231	0.506555	0.805054	-0.871101	0.277778
hsa-miR-6844	0.900686	0.926192	2.78896	1.36258	2.92251	1.26945	3	3	2.68771	0.0450428	0.174155	0.1	0.238	2.35165	1	3.52912	3.27639	3.6967	3.76657	3	3	1.19146	0.825448	0.999953	1	1	0.19617	0.444444	0.598671	0.518651	0.708054	0.7	0.798802	-0.609009	0.333333	0.265392	0.0390042	0.174423	0.1	0.239172	-2.57905	0
hsa-miR-6869-5p	0.179183	0.258957	2.63933	1.24565	2.73418	1.52653	3	3	2.62748	0.0435355	0.174155	0.1	0.238	2.79978	1	2.29548	0.793703	3.22904	0	3	3	2.83191	0.351202	0.835482	0.353679	0.85509	0.875282	0.777778	1.26914	0.795099	0.885846	0.7	0.798802	0.240333	0.333333	1.36789	0.642858	0.794056	0.657905	0.805054	0.42243	0.666667
hsa-miR-7976	0.0104835	0.029519	3.23523	1.81716	3.5033	1.74466	3	3	2.67229	0.0442936	0.174155	0.1	0.238	3.2374	1	0	0	0	0	3	3	1	NA	NA	NA	NA	NA	0.5	9.41678	NA	NA	NA	NA	7.7051	1	3.52386	NA	NA	NA	NA	14.5634	1
hsa-miR-942-3p	0.00343325	0.0138043	1.18109	0.185347	1.09137	0	3	3	1.99411	0.0421587	0.174155	0.0765225	0.238	2.52502	1	0.378432	0	0	0	3	3	1.29993	NA	NA	NA	NA	0.816497	0.666667	1.74431	0.165238	0.362171	0.375825	0.641948	1.42158	0.777778	1.13709	NA	NA	NA	NA	0.816497	0.666667
hsa-miR-1249-3p	0.51642	0.603702	5.05824	2.86168	4.90109	3.09148	3	3	4.58386	0.0453019	0.174526	0.1	0.238	2.76659	1	3.40215	3.38051	3.03207	2.77749	3	3	1.01511	0.988805	0.999953	1	1	0.0122874	0.555556	3.15161	0.302047	0.514796	0.4	0.641948	1.02142	0.777778	0.697935	0.595837	0.762306	1	1	-0.494156	0.444444
hsa-let-7c-3p	0.181419	0.260902	5.92523	4.96585	5.96609	5.00159	3	3	1.94447	0.0455292	0.174773	0.1	0.238	2.86928	1	3.53809	2.15396	3.23123	3.13894	3	3	2.61015	0.424516	0.856227	0.7	1	0.725525	0.666667	5.23119	0.162348	0.358588	0.2	0.385169	1.69231	0.888889	7.02205	0.11953	0.309589	0.1	0.239172	2.11856	1
hsa-miR-98-3p	0.165277	0.242796	5.92776	4.12951	5.778	3.8419	3	3	3.47799	0.0462066	0.17674	0.1	0.238	2.62416	1	4.2905	3.65427	4.49438	3.76657	3	3	1.55426	0.336146	0.835482	0.7	1	0.998675	0.666667	3.11074	0.0640224	0.211028	0.1	0.225526	2.3232	1	1.39014	0.435747	0.642919	0.4	0.675056	0.772158	0.777778
hsa-miR-1908-3p	0.0130866	0.0341696	3.00242	1.60355	3.01242	1.6885	3	3	2.63695	0.0468924	0.178092	0.1	0.238	2.31878	1	0	0	0	0	3	3	1	NA	NA	NA	NA	NA	0.5	8.01342	NA	NA	NA	NA	7.10797	1	3.0389	NA	NA	NA	NA	3.72293	1
hsa-miR-24-1-5p	0.586321	0.672562	2.32475	3.59831	2.63262	3.50779	3	3	0.413638	0.0468732	0.178092	0.1	0.238	-3.02092	0	1.07167	4.42909	1.1353	4.4625	3	3	0.0975698	0.0270319	0.587839	0.1	0.545038	-4.47822	0	2.3835	0.161779	0.358588	0.2	0.385169	1.49722	0.888889	0.562225	0.00684343	0.0704618	0.1	0.239172	-4.18829	0
hsa-miR-331-3p	0.907919	0.932804	8.61866	7.54538	8.53541	7.75703	3	3	2.10422	0.0483302	0.180354	0.1	0.238	2.3224	1	6.02558	6.27627	5.42231	6.33946	3	3	0.840496	0.78824	0.999953	0.7	1	-0.244355	0.333333	6.03386	0.0683593	0.22024	0.1	0.225526	2.50727	1	2.41012	0.0251706	0.134431	0.1	0.239172	2.8633	1
hsa-miR-483-5p	0.0354527	0.0716817	6.43951	5.33356	6.53281	5.23318	3	3	2.1524	0.0477063	0.180354	0.1	0.238	2.37367	1	8.89953	6.80997	10.0831	6.74527	3	3	4.2562	0.292568	0.820759	0.4	0.85509	1.02901	0.777778	0.181744	0.228292	0.436248	0.4	0.641948	-1.37454	0.222222	0.359384	0.204776	0.414496	0.2	0.393194	-1.38426	0.111111
hsa-miR-548ae-5p	0.018024	0.043006	2.50965	3.3274	2.58292	3.13442	3	3	0.567326	0.0478971	0.180354	0.1	0.238	-2.62294	0	2.56089	1.98095	3.6967	2.38111	3	3	1.49479	0.744579	0.983034	0.506555	1	0.28587	0.722222	0.96511	0.971844	0.984481	0.7	0.798802	-0.0324612	0.333333	2.54287	0.326518	0.541313	0.4	0.675056	1.02617	0.777778
hsa-miR-548ay-5p	0.952585	0.964624	2.11582	3.26913	2.36289	3.21437	3	3	0.449593	0.0483036	0.180354	0.1	0.238	-2.34438	0	4.8379	4.04848	5.10877	3.76851	3	3	1.72837	0.174319	0.729351	0.2	0.714	1.37069	0.888889	0.151556	0.00568717	0.0841845	0.1	0.225526	-4.52266	0	0.582629	0.107533	0.299487	0.1	0.239172	-1.69485	0
hsa-miR-6749-3p	0.0025514	0.0110624	1.33648	0.15158	1.04936	0	3	3	2.27348	0.0481315	0.180354	0.0765225	0.238	2.72227	1	0	0.520596	0	0	3	3	0.697084	NA	NA	NA	NA	-0.816497	0.333333	2.52535	NA	NA	NA	NA	3.39479	1	0.77431	0.557359	0.736931	1	1	-0.555685	0.444444
hsa-miR-3679-5p	0.31758	0.407315	6.35931	5.4787	6.31176	5.63052	3	3	1.84115	0.0486774	0.180393	0.1	0.238	2.35533	1	9.1604	8.30783	10.0773	8.35322	3	3	1.80571	0.511567	0.901209	0.7	1	0.643374	0.666667	0.143479	0.114798	0.292604	0.1	0.225526	-2.07433	0	0.140717	0.000517159	0.0212396	0.1	0.239172	-10.5196	0
hsa-miR-6850-5p	0.0362256	0.0723598	2.11052	1.07696	2.27637	0.904386	3	3	2.04706	0.0486169	0.180393	0.1	0.238	2.33201	1	0.934628	0	0	0	3	3	1.9114	NA	NA	NA	NA	0.816497	0.666667	2.25932	0.335185	0.544588	0.657905	0.798802	0.983478	0.666667	2.10959	NA	NA	NA	NA	3.87723	1
hsa-miR-152-3p	0.56688	0.652839	6.93576	7.96567	7.21535	7.98701	3	3	0.48974	0.0489993	0.180408	0.1	0.238	-2.3886	0	7.65306	8.30923	8.20929	8.04738	3	3	0.63456	0.5208	0.902552	1	1	-0.603169	0.444444	0.608235	0.483499	0.68489	0.7	0.798802	-0.669712	0.333333	0.788095	0.43165	0.64065	0.7	0.805054	-0.728802	0.333333
hsa-miR-6824-3p	0.000345224	0.00302414	1.07356	0.173976	1.27867	0	3	3	1.86552	0.0490184	0.180408	0.0765225	0.238	2.40069	1	0	0	0	0	3	3	1	NA	NA	NA	NA	NA	0.5	2.10462	NA	NA	NA	NA	3.48287	1	1.12816	NA	NA	NA	NA	0.816497	0.666667
hsa-miR-190b-5p	0.361263	0.452365	2.85563	3.83605	2.96817	4.0172	3	3	0.506833	0.0497841	0.181488	0.1	0.238	-2.31291	0	3.49938	3.96668	3.94107	4.05464	3	3	0.723315	0.517501	0.901209	0.7	1	-0.582423	0.333333	0.64005	0.351643	0.556036	0.4	0.641948	-0.897899	0.222222	0.913432	0.79189	0.898353	1	1	-0.234833	0.444444
hsa-miR-4454	0.701388	0.771793	6.44256	5.28868	6.39968	5.14269	3	3	2.22512	0.0498202	0.181488	0.1	0.238	2.57933	1	5.4286	4.63098	5.11115	5.01056	3	3	1.73822	0.351952	0.835482	0.7	1	0.871378	0.666667	2.01946	0.236397	0.438588	0.4	0.641948	1.20144	0.777778	1.57756	0.265501	0.490875	0.2	0.393194	1.15239	0.888889
hsa-miR-7705	0.308838	0.397425	1.49058	2.21313	1.30018	2.11597	3	3	0.606028	0.0497359	0.181488	0.1	0.238	-2.60174	0	0.587559	2.54899	0	3.0366	3	3	0.256774	0.283857	0.817333	0.353679	0.85509	-1.08568	0.222222	1.86998	0.260449	0.46308	0.375825	0.641948	1.18717	0.777778	0.792311	0.827377	0.913247	0.7	0.805054	-0.202075	0.333333
hsa-miR-27a-3p	0.914924	0.936689	14.9728	15.5803	15.0167	15.5062	3	3	0.656359	0.0500861	0.181838	0.1	0.238	-2.30951	0	14.8431	14.9493	14.619	14.7595	3	3	0.929018	0.894111	0.999953	0.7	1	-0.119764	0.333333	1.09412	0.866983	0.91725	0.7	0.798802	0.153633	0.666667	1.54863	0.121372	0.309589	0.2	0.393194	1.67278	0.888889
hsa-miR-29b-1-5p	0.823954	0.865673	6.64584	5.82578	6.46779	6.02464	3	3	1.76547	0.0508966	0.184156	0.1	0.238	2.25701	1	5.42345	5.58466	5.57497	5.63821	3	3	0.894276	0.590769	0.93419	0.7	1	-0.476784	0.333333	2.33332	0.0136275	0.111226	0.1	0.225526	3.4785	1	1.18191	0.446904	0.650436	0.4	0.675056	0.68795	0.777778
hsa-miR-6820-5p	0.00776482	0.0243857	1.9725	0.990914	2.05968	0.904386	3	3	1.97463	0.0510719	0.184168	0.1	0.238	2.46363	1	0	0	0	0	3	3	1	NA	NA	NA	NA	NA	0.5	3.92447	NA	NA	NA	NA	9.66741	1	1.98744	NA	NA	NA	NA	2.89554	1
hsa-miR-1293	0.0196772	0.0459135	2.22929	0.68282	2.07342	0.521929	3	3	2.92101	0.0535795	0.189016	0.1	0.238	2.44136	1	1.97746	0	2.80388	0	3	3	3.938	NA	NA	NA	NA	1.62571	0.833333	1.19071	0.826598	0.896702	0.7	0.798802	0.200352	0.333333	1.60527	NA	NA	NA	NA	1.24459	0.833333
hsa-miR-1296-3p	0.165593	0.242953	2.42824	1.13527	2.40514	1.20641	3	3	2.45033	0.0532957	0.189016	0.1	0.238	2.43341	1	1.17412	1.07851	0.718473	0	3	3	1.06852	0.94781	0.999953	1	1	0.0570817	0.555556	2.38522	0.271553	0.476888	0.4	0.641948	1.17821	0.777778	1.04012	0.964078	0.988816	0.657905	0.805054	0.0405954	0.666667
hsa-miR-144-3p	0.0113684	0.0312295	0.976732	3.10925	0.929494	3.24247	3	3	0.228059	0.0534613	0.189016	0.1	0.238	-2.51031	0	10.7305	12.0473	10.613	12.0711	3	3	0.401437	0.0164721	0.587839	0.1	0.545038	-4.3909	0	0.00115827	4.0797e-05	0.00874075	0.1	0.225526	-20.159	0	0.00203882	0.00393721	0.0517139	0.1	0.239172	-11.7618	0
hsa-miR-3136-5p	0.707356	0.775422	2.63041	1.73995	2.72391	1.51231	3	3	1.85377	0.0533548	0.189016	0.1	0.238	2.30665	1	1.74273	1.28908	1.1353	1.48614	3	3	1.3695	0.7667	0.991709	1	1	0.263872	0.5	1.8502	0.543691	0.727919	0.7	0.798802	0.587517	0.666667	1.36686	0.592623	0.759857	1	1	0.49735	0.555556
hsa-miR-32-3p	0.932343	0.950336	4.7098	3.5106	4.73092	3.77571	3	3	2.29612	0.0539097	0.189016	0.1	0.238	3.24003	1	4.8242	4.7626	4.43657	4.92043	3	3	1.04362	0.909491	0.999953	1	1	0.0991631	0.555556	0.923765	0.801502	0.886306	0.7	0.798802	-0.233127	0.666667	0.419865	0.0448228	0.187011	0.1	0.239172	-2.35741	0
hsa-miR-33b-5p	0.105337	0.167673	7.64184	4.81378	7.63249	4.87439	3	3	7.10117	0.0526021	0.189016	0.1	0.238	3.35616	1	7.31214	6.32778	7.26837	6.29388	3	3	1.97844	0.070499	0.633673	0.1	0.545038	2.00014	1	1.25674	0.361838	0.567941	0.7	0.798802	0.930345	0.666667	0.350138	0.144852	0.345346	0.2	0.393194	-1.66517	0.111111
hsa-miR-381-5p	0.0242908	0.0547014	5.24419	4.5104	5.17207	4.34112	3	3	1.66301	0.0540047	0.189016	0.1	0.238	2.72547	1	1.10556	0.520596	1.55401	0	3	3	1.5	0.485513	0.895418	0.642835	1	0.627033	0.666667	17.6138	0.0159574	0.118917	0.1	0.225526	6.01243	1	15.8873	0.00895213	0.078175	0.0765225	0.239172	5.82599	1
hsa-miR-532-5p	0.0756575	0.12686	10.6514	11.0658	10.5516	11.0909	3	3	0.750306	0.0530741	0.189016	0.1	0.238	-2.22128	0	9.80576	9.12598	10.2714	8.95915	3	3	1.60189	0.384012	0.842288	0.4	0.85509	0.799083	0.777778	1.79704	0.24368	0.445275	0.1	0.225526	1.29456	1	3.83663	0.0454498	0.187543	0.1	0.239172	3.36767	1
hsa-miR-579-5p	0.355465	0.4473	3.00606	1.88199	3.01242	1.74466	3	3	2.1796	0.0537189	0.189016	0.1	0.238	2.21003	1	1.3643	1.3143	0	1.56179	3	3	1.03527	0.976036	0.999953	1	1	0.0266366	0.444444	3.12046	0.351659	0.556036	0.657905	0.798802	0.96056	0.666667	1.48215	0.513854	0.695978	0.7	0.805054	0.611773	0.666667
hsa-miR-1343-5p	0.0287146	0.0615035	3.39322	2.13686	3.71395	2.11597	3	3	2.38892	0.0550668	0.19104	0.1	0.238	2.24983	1	0.693234	0	0	0	3	3	1.6169	NA	NA	NA	NA	0.816497	0.666667	6.49795	0.0405245	0.185767	0.0765225	0.225526	2.81796	1	4.39803	NA	NA	NA	NA	6.3102	1
hsa-miR-185-3p	0.100099	0.161416	4.09187	2.89386	4.23472	2.93916	3	3	2.29422	0.0550529	0.19104	0.1	0.238	2.2004	1	1.6962	1.95194	2.2847	2.29407	3	3	0.837557	0.8595	0.999953	0.824778	1	-0.154436	0.388889	5.26222	0.0959787	0.259659	0.1	0.225526	2.1472	1	1.92109	0.466489	0.664769	0.7	0.805054	0.703272	0.666667
hsa-miR-30e-5p	0.319119	0.408838	10.5731	9.65646	10.6577	9.72107	3	3	1.88769	0.055118	0.19104	0.1	0.238	2.22438	1	9.18555	8.99953	8.31879	9.14755	3	3	1.13762	0.85389	0.999953	0.7	1	0.167576	0.333333	2.6163	0.248367	0.449052	0.7	0.798802	1.26516	0.666667	1.57672	0.145872	0.34549	0.2	0.393194	1.47167	0.888889
hsa-miR-30d-3p	0.849262	0.881296	5.2134	4.43407	5.16755	4.46991	3	3	1.71633	0.0554437	0.191549	0.1	0.238	2.99574	1	5.62465	4.71277	5.62037	4.21488	3	3	1.88149	0.339013	0.835482	0.7	1	1.01147	0.666667	0.751973	0.0127117	0.11004	0.1	0.225526	-3.73784	0	0.824333	0.744975	0.870103	1	1	-0.299083	0.555556
hsa-miR-1276	0.0077491	0.0243857	2.02849	1.04227	2.19073	1.07834	3	3	1.98099	0.0574827	0.192387	0.1	0.238	2.22654	1	0	0	0	0	3	3	1	NA	NA	NA	NA	NA	0.5	4.07976	NA	NA	NA	NA	7.69153	1	2.05946	NA	NA	NA	NA	2.92881	1
hsa-miR-134-3p	0.0140011	0.0352648	5.07277	3.80324	5.14449	4.00427	3	3	2.41083	0.0569214	0.192387	0.1	0.238	2.91025	1	3.516	1.3153	3.55701	0	3	3	4.59702	0.231946	0.773875	0.375825	0.85509	1.32129	0.777778	2.94195	0.037909	0.185545	0.1	0.225526	3.54608	1	5.60976	0.193367	0.406775	0.184039	0.393194	1.49441	0.888889
hsa-miR-212-3p	0.810571	0.85548	4.98005	5.95593	5.04825	5.74794	3	3	0.508429	0.0573495	0.192387	0.1	0.238	-2.52454	0	6.1928	7.34464	5.98242	7.12835	3	3	0.450051	0.049881	0.626247	0.1	0.545038	-2.3521	0	0.431444	0.0480188	0.196367	0.1	0.225526	-2.83299	0	0.381906	0.0212441	0.119592	0.1	0.239172	-3.05981	0
hsa-miR-221-3p	0.112366	0.176445	11.5791	12.2738	11.6468	12.2129	3	3	0.617869	0.0566005	0.192387	0.1	0.238	-2.47396	0	11.5738	9.85308	11.6126	10.035	3	3	3.29608	0.053489	0.626247	0.1	0.545038	3.12319	1	1.00368	0.982826	0.989756	1	1	0.0191522	0.555556	5.35421	0.0260868	0.137001	0.1	0.239172	4.37632	1
hsa-miR-324-5p	0.399724	0.493078	8.78951	8.171	8.67804	8.14026	3	3	1.53529	0.0570017	0.192387	0.1	0.238	2.19555	1	6.267	6.78286	6.08771	6.53532	3	3	0.699374	0.55919	0.927229	0.4	0.85509	-0.523902	0.222222	5.74583	0.0520066	0.201421	0.1	0.225526	3.05201	1	2.61741	0.0878028	0.26376	0.1	0.239172	2.29519	1
hsa-miR-3680-3p	0.000395435	0.00323589	0.837731	0.15158	0.981895	0	3	3	1.60899	0.0572851	0.192387	0.184039	0.37645	2.2226	0.888889	0	0	0	0	3	3	1	NA	NA	NA	NA	NA	0.5	1.78724	NA	NA	NA	NA	3.39632	1	1.11079	NA	NA	NA	NA	0.816497	0.666667
hsa-miR-4301	0.029041	0.0616923	3.75968	2.15567	4.13553	1.98706	3	3	3.03986	0.0559874	0.192387	0.1	0.238	2.49325	1	4.27763	2.58053	3.03207	2.38111	3	3	3.24248	0.394011	0.842288	0.4	0.85509	0.820584	0.777778	0.698363	0.773634	0.871227	1	1	-0.263011	0.555556	0.744911	0.612336	0.771584	1	1	-0.471205	0.444444
hsa-miR-5585-3p	0.145936	0.217966	4.03017	1.70203	4.58901	1.51231	3	3	5.02157	0.0569966	0.192387	0.1	0.238	2.46374	1	2.19135	4.16461	1.76268	5.11582	3	3	0.254677	0.231275	0.773875	0.2	0.714	-1.15154	0.111111	3.57718	0.212188	0.418518	0.2	0.385169	1.24048	0.888889	0.181422	0.116156	0.309135	0.2	0.393194	-1.92767	0.111111
hsa-miR-574-5p	0.456511	0.550381	10.7286	10.2084	10.7945	10.219	3	3	1.43416	0.0560483	0.192387	0.1	0.238	2.18949	1	11.816	11.5415	11.9928	11.4734	3	3	1.20961	0.710908	0.972391	1	1	0.335869	0.555556	0.470587	0.0355005	0.183228	0.1	0.225526	-2.92231	0	0.396906	0.156222	0.363517	0.1	0.239172	-1.7413	0
hsa-miR-629-3p	0.688447	0.761157	5.39098	4.19659	5.53233	4.08643	3	3	2.28848	0.057388	0.192387	0.2	0.37645	2.17219	0.888889	4.95264	5.28659	5.26437	5.28112	3	3	0.79336	0.704942	0.971879	0.7	1	-0.33648	0.333333	1.35505	0.457598	0.659095	0.4	0.641948	0.680104	0.777778	0.46976	0.250481	0.472479	0.2	0.393194	-1.16728	0.111111
hsa-miR-6789-3p	0.0585431	0.103228	3.43043	2.44985	3.49033	2.42189	3	3	1.97327	0.0580772	0.193772	0.1	0.238	3.06811	1	1.76293	0	1.1959	0	3	3	3.39387	NA	NA	NA	NA	1.18466	0.833333	3.17663	0.30215	0.514796	0.7	0.798802	1.09631	0.666667	5.46358	NA	NA	NA	NA	43.2093	1
hsa-miR-342-3p	0.0595887	0.104595	9.94603	9.48158	9.94978	9.53544	3	3	1.37979	0.0601422	0.199419	0.1	0.238	2.37831	1	10.3028	11.6196	10.09	11.4355	3	3	0.401421	0.119423	0.699458	0.2	0.714	-1.74288	0.111111	0.780907	0.360444	0.567618	0.7	0.798802	-0.887152	0.333333	0.227189	0.0558694	0.208746	0.1	0.239172	-3.19702	0
hsa-miR-497-3p	0.0322142	0.067084	5.31385	2.9368	5.34258	2.7369	3	3	5.19476	0.0601092	0.199419	0.1	0.238	3.15253	1	4.33761	3.36625	4.49438	4.98293	3	3	1.96069	0.639423	0.967708	1	1	0.426497	0.555556	1.96733	0.341816	0.549205	0.7	0.798802	1.00788	0.666667	0.742542	0.828722	0.913247	0.7	0.805054	-0.195663	0.333333
hsa-miR-4665-5p	0.187288	0.266701	1.7215	0.987593	1.80561	0.956399	3	3	1.66313	0.0610411	0.201775	0.1	0.238	2.37377	1	1.6553	0	2.19846	0	3	3	3.14989	NA	NA	NA	NA	1.60176	0.833333	1.04695	0.945685	0.967127	0.7	0.798802	0.0619303	0.333333	1.98287	NA	NA	NA	NA	6.81287	1
hsa-miR-3200-5p	0.00123595	0.00707474	3.51836	3.05487	3.54796	3.09148	3	3	1.37888	0.0615086	0.202504	0.1	0.238	2.28914	1	0	0	0	0	3	3	1	NA	NA	NA	NA	NA	0.5	11.4586	NA	NA	NA	NA	33.9781	1	8.31013	NA	NA	NA	NA	17.5574	1
hsa-miR-4466	0.490827	0.579614	2.06572	3.11226	2.14166	3.14498	3	3	0.484128	0.0616399	0.202504	0.1	0.238	-2.22716	0	4.80795	7.35779	4.95028	7.6046	3	3	0.170775	0.0268802	0.587839	0.1	0.545038	-3.02167	0	0.149453	0.00565358	0.0841845	0.1	0.225526	-4.51426	0	0.0527192	0.0105112	0.083011	0.1	0.239172	-5.65377	0
hsa-miR-550a-3p	0.0100234	0.0289011	3.00559	1.69093	2.92251	1.93409	3	3	2.48744	0.0618912	0.202708	0.1	0.238	2.21087	1	0	0	0	0	3	3	1	NA	NA	NA	NA	NA	0.5	8.03107	NA	NA	NA	NA	9.04851	1	3.22864	NA	NA	NA	NA	3.4284	1
hsa-miR-10526-3p	0.418425	0.512879	4.40132	2.69598	4.55225	2.9142	3	3	3.26105	0.062276	0.203346	0.1	0.238	2.3021	1	3.98161	2.22167	4.0929	2.20251	3	3	3.38684	0.305813	0.835482	0.4	0.85509	1.03235	0.777778	1.33766	0.602742	0.749386	0.7	0.798802	0.460681	0.666667	1.38926	0.751234	0.874693	1	1	0.292752	0.555556
hsa-miR-6793-3p	0.0018774	0.00879652	1.99335	0.492776	1.80561	0.521929	3	3	2.82955	0.062851	0.2046	0.1	0.238	2.26842	1	0	0	0	0	3	3	1	NA	NA	NA	NA	NA	0.5	3.98159	NA	NA	NA	NA	3.50773	1	1.40715	NA	NA	NA	NA	1.45529	0.833333
hsa-miR-107	0.756764	0.8152	9.06435	9.80671	9.02763	9.69355	3	3	0.597762	0.0631642	0.204795	0.1	0.238	-2.7305	0	9.71326	9.4055	9.77727	9.39769	3	3	1.23779	0.138443	0.699458	0.2	0.714	1.64151	0.888889	0.637762	0.00240404	0.0556827	0.1	0.225526	-5.63398	0	1.32062	0.199825	0.412732	0.2	0.393194	1.29624	0.888889
hsa-miR-34a-5p	0.0656529	0.11302	13.9588	13.2911	13.8898	13.2168	3	3	1.58864	0.0632933	0.204795	0.1	0.238	2.229	1	13.1118	11.1119	13.3105	10.8623	3	3	3.99948	0.0470058	0.626247	0.1	0.545038	2.86902	1	1.79887	0.0480065	0.196367	0.1	0.225526	2.30188	1	4.52874	0.0465479	0.191024	0.1	0.239172	3.28441	1
hsa-miR-1226-5p	0.346987	0.440158	4.08733	2.89804	4.12108	3.16895	3	3	2.2804	0.0639439	0.204816	0.1	0.238	2.26042	1	4.9046	4.00978	4.59907	5.87393	3	3	1.85939	0.701254	0.971879	0.7	1	0.358426	0.333333	0.567513	0.138601	0.329033	0.1	0.225526	-1.58859	0	0.462738	0.637404	0.791223	0.7	0.805054	-0.444875	0.333333
hsa-miR-124-3p	0.195588	0.276489	2.0279	5.03153	2.29922	5.26394	3	3	0.124685	0.0637077	0.204816	0.1	0.238	-2.28822	0	9.98866	11.0557	9.55093	10.7583	3	3	0.477288	0.165177	0.723535	0.4	0.85509	-1.38544	0.222222	0.00401394	0.00514739	0.0832323	0.1	0.225526	-6.26016	0	0.0153651	0.00108113	0.0320919	0.1	0.239172	-7.2046	0
hsa-miR-3146	0.0797899	0.13227	1.35589	0.644356	1.2369	0.521929	3	3	1.63755	0.0640646	0.204816	0.1	0.238	2.15146	1	1.95388	0.793703	1.76268	0	3	3	2.23484	0.468294	0.894651	0.642835	1	0.663354	0.666667	0.660676	0.666654	0.793435	1	1	-0.404433	0.444444	0.901658	0.869475	0.929891	0.657905	0.805054	-0.150708	0.666667
hsa-miR-597-5p	0.0441873	0.0834889	1.39905	0.492776	1.30018	0.521929	3	3	1.8742	0.0640255	0.204816	0.1	0.238	2.12382	1	0.732821	1.04631	0	0	3	3	0.804692	0.819548	0.999953	1	1	-0.200377	0.444444	1.58692	0.463031	0.665698	0.657905	0.798802	0.713054	0.666667	0.681347	0.654338	0.800338	1	1	-0.417623	0.555556
hsa-miR-668-3p	0.00112624	0.00666296	3.67086	4.20228	3.64775	4.23793	3	3	0.691875	0.0644087	0.205303	0.1	0.238	-2.61682	0	3.88211	2.03217	3.82405	1.48614	3	3	3.60485	0.306127	0.835482	0.7	1	1.10822	0.666667	0.863789	0.182803	0.382104	0.2	0.385169	-1.41987	0.111111	4.50056	0.2503	0.472479	0.7	0.805054	1.29559	0.666667
hsa-miR-6836-3p	0.0036642	0.014336	1.24323	0.440634	1.14979	0.521929	3	3	1.74424	0.0650731	0.206805	0.1	0.238	2.0674	1	0	0	0	0	3	3	1	NA	NA	NA	NA	NA	0.5	2.36728	NA	NA	NA	NA	4.75923	1	1.3572	NA	NA	NA	NA	1.53434	0.833333
hsa-miR-155-5p	0.02715	0.059447	12.9066	12.4813	13.0204	12.5614	3	3	1.34289	0.0656247	0.207941	0.1	0.238	2.14092	1	11.7921	12.8894	11.4961	12.8384	3	3	0.467397	0.0647555	0.626247	0.1	0.545038	-2.76162	0	2.16517	0.0545563	0.203426	0.1	0.225526	2.66954	1	0.753594	0.0308988	0.152313	0.1	0.239172	-2.68807	0
hsa-miR-4710	0.0878674	0.144416	1.96768	0.863783	2.21924	0.799974	3	3	2.14935	0.0662667	0.209278	0.1	0.238	2.19154	1	1.77226	0	2.2847	0	3	3	3.41588	NA	NA	NA	NA	1.58664	0.833333	1.14506	0.856113	0.911414	1	1	0.163424	0.444444	1.8198	NA	NA	NA	NA	3.2332	1
hsa-miR-539-3p	0.623141	0.704658	5.54054	4.24864	5.85024	4.12582	3	3	2.4485	0.0664374	0.209278	0.2	0.37645	2.06549	0.888889	4.46795	3.65601	4.7722	3.87434	3	3	1.75557	0.384602	0.842288	0.4	0.85509	0.811311	0.777778	2.10321	0.133406	0.322053	0.2	0.385169	1.56983	0.888889	1.508	0.502565	0.689993	0.7	0.805054	0.61588	0.666667
hsa-miR-340-3p	0.849652	0.881296	7.93574	7.12615	8.11168	7.02584	3	3	1.75272	0.0669911	0.210403	0.1	0.238	2.44241	1	6.1562	6.42806	6.25527	6.26245	3	3	0.82825	0.555466	0.927229	0.7	1	-0.524772	0.333333	3.43316	0.0103942	0.102389	0.1	0.225526	3.77948	1	1.62235	0.139035	0.334663	0.2	0.393194	1.76425	0.888889
hsa-miR-10a-5p	0.0449934	0.0842338	11.3007	10.8027	11.3776	10.77	3	3	1.41219	0.0677729	0.211002	0.1	0.238	2.60072	1	8.89185	8.1605	8.86685	8.02459	3	3	1.66019	0.018623	0.587839	0.1	0.545038	3.29658	1	5.31035	0.0003448	0.0328326	0.1	0.225526	10.7242	1	6.24289	0.00139702	0.0383569	0.1	0.239172	14.0387	1
hsa-miR-1260b	0.686071	0.759976	10.2651	8.28175	9.88923	8.37294	3	3	3.95415	0.0673848	0.211002	0.1	0.238	2.81799	1	6.693	5.84218	5.33946	5.94294	3	3	1.80354	0.629211	0.964681	1	1	0.436798	0.555556	11.8936	0.111482	0.287771	0.1	0.225526	1.928	1	5.42482	0.079573	0.252383	0.1	0.239172	2.63547	1
hsa-miR-4524a-5p	0.00127292	0.00722988	1.67915	0.359324	1.65041	0.521929	3	3	2.49636	0.0676242	0.211002	0.1	0.238	2.40136	1	0	0	0	0	3	3	1	NA	NA	NA	NA	NA	0.5	3.20239	NA	NA	NA	NA	3.33494	1	1.28282	NA	NA	NA	NA	1.63055	0.833333
hsa-miR-30e-3p	0.298769	0.387899	6.55669	6.19067	6.57865	6.10845	3	3	1.28879	0.0690017	0.213586	0.2	0.37645	2.03155	0.888889	6.26651	7.07713	5.71302	6.61199	3	3	0.570138	0.384406	0.842288	0.4	0.85509	-0.807394	0.222222	1.22279	0.708029	0.821083	0.7	0.798802	0.350566	0.666667	0.54094	0.197411	0.411947	0.1	0.239172	-1.48715	0
hsa-miR-4688	0.156086	0.231342	1.63834	0.71877	1.8929	0.556042	3	3	1.89155	0.0689934	0.213586	0.2	0.37645	2.17039	0.888889	2.68153	2.68141	3.6967	3.32293	3	3	1.00009	0.999953	0.999953	1	1	5.14328e-05	0.5	0.485253	0.524122	0.712973	0.7	0.798802	-0.614666	0.333333	0.256559	0.295268	0.519313	0.7	0.805054	-1.13516	0.333333
hsa-miR-10396b-5p	0.0188958	0.0446278	1.47326	2.22016	1.49017	2.25152	3	3	0.595885	0.0697444	0.213629	0.1	0.238	-2.24779	0	0.587559	0.734169	0	0	3	3	0.903371	0.883998	0.999953	1	1	-0.127302	0.444444	1.84767	0.268342	0.475142	0.375825	0.641948	1.13942	0.777778	2.80109	0.177048	0.389959	0.184039	0.393194	1.62862	0.888889
hsa-miR-125b-5p	0.76712	0.823838	9.59468	8.97825	9.49034	8.91994	3	3	1.53308	0.0700128	0.213629	0.1	0.238	2.3569	1	7.21681	8.41815	7.31248	8.50385	3	3	0.434872	0.00774465	0.502698	0.1	0.545038	-4.41034	0	5.1977	0.000898788	0.0383037	0.1	0.225526	7.27065	1	1.47438	0.0275479	0.141702	0.1	0.239172	2.96692	1
hsa-miR-3940-5p	0.000607235	0.00428009	2.15776	0.325556	1.65041	0.454739	3	3	3.56081	0.0699502	0.213629	0.1	0.238	2.59463	1	0	0	0	0	3	3	1	NA	NA	NA	NA	NA	0.5	4.46221	NA	NA	NA	NA	3.1872	1	1.25315	NA	NA	NA	NA	1.62152	0.833333
hsa-miR-487b-5p	0.00541031	0.0188739	3.55824	2.76485	3.52129	2.92281	3	3	1.73315	0.0694383	0.213629	0.1	0.238	2.01633	1	0	1.18725	0	0	3	3	0.439141	NA	NA	NA	NA	-0.816497	0.333333	11.7798	NA	NA	NA	NA	13.3694	1	2.98473	0.314154	0.529342	0.657905	0.805054	1.06402	0.666667
hsa-miR-610	0.0415482	0.0799321	0.759667	1.30824	0.776589	1.45602	3	3	0.683694	0.0694325	0.213629	0.1	0.238	-2.18872	0	0.587559	0	0	0	3	3	1.5027	NA	NA	NA	NA	0.816497	0.666667	1.1267	0.79871	0.885846	0.657905	0.798802	0.235557	0.666667	2.4764	NA	NA	NA	NA	6.04613	1
hsa-miR-3187-3p	0.926188	0.945721	6.39396	4.95967	5.95283	5.19918	3	3	2.70249	0.0704937	0.214485	0.1	0.238	2.09364	1	6.32945	4.70271	6.65883	4.49932	3	3	3.08813	0.195537	0.754669	0.2	0.714	1.27605	0.888889	1.04573	0.94073	0.963208	1	1	0.0650883	0.555556	1.19496	0.78758	0.895707	1	1	0.243646	0.555556
hsa-miR-28-3p	0.469115	0.560238	9.05585	9.46733	9.12205	9.56041	3	3	0.751849	0.0718437	0.217973	0.1	0.238	-2.02286	0	10.2947	10.2491	10.2291	10.2057	3	3	1.03215	0.858113	0.999953	1	1	0.156054	0.555556	0.423704	0.00378918	0.071595	0.1	0.225526	-5.55184	0	0.581669	0.0310305	0.152313	0.1	0.239172	-2.81388	0
hsa-let-7b-5p	0.00455551	0.0166987	14.4684	14.1455	14.4764	14.1891	3	3	1.25091	0.072281	0.218681	0.1	0.238	2.82539	1	14.7836	15.2153	14.8011	14.8187	3	3	0.741344	0.516265	0.901209	1	1	-0.636429	0.444444	0.803788	0.0189114	0.129657	0.1	0.225526	-5.31648	0	0.476361	0.189228	0.403652	0.1	0.239172	-1.56082	0
hsa-miR-548ak	0.121612	0.188669	0.709356	1.44045	0.538343	1.26945	3	3	0.602448	0.0726094	0.219055	0.1	0.238	-1.98264	0	0.378432	0.793703	0	0	3	3	0.749878	0.670366	0.971879	1	1	-0.385609	0.444444	1.25782	0.501908	0.693766	0.375825	0.641948	0.615816	0.777778	1.56563	0.504202	0.690978	0.657905	0.805054	0.644503	0.666667
hsa-miR-769-3p	0.113176	0.177238	7.48946	7.04608	7.40049	6.91726	3	3	1.35978	0.0728155	0.21906	0.1	0.238	2.03085	1	5.60635	5.41746	5.50066	5.45773	3	3	1.13989	0.843897	0.999953	1	1	0.175407	0.555556	3.68871	0.136328	0.327264	0.1	0.225526	1.93923	1	3.09219	0.0413074	0.17626	0.1	0.239172	3.16776	1
hsa-miR-6824-5p	0.00132263	0.00734903	0.906197	0.173976	0.776589	0	3	3	1.66119	0.0742353	0.222706	0.0765225	0.238	2.02354	1	0.732821	0	0	0	3	3	1.66189	NA	NA	NA	NA	0.816497	0.666667	1.12769	0.83963	0.903974	0.657905	0.798802	0.183666	0.666667	1.12816	NA	NA	NA	NA	0.816497	0.666667
hsa-miR-130b-3p	0.164601	0.242109	10.9998	10.4088	11.0003	10.3997	3	3	1.5063	0.0748833	0.222778	0.1	0.238	2.80213	1	11.5487	10.8019	11.76	10.7749	3	3	1.67808	0.177748	0.729351	0.2	0.714	1.61093	0.888889	0.683538	0.277258	0.484919	0.7	0.798802	-1.20708	0.333333	0.761492	0.136039	0.331707	0.2	0.393194	-1.71378	0.111111
hsa-miR-3688-3p	0.200624	0.283263	2.23169	1.63098	2.21924	1.52653	3	3	1.51646	0.0746416	0.222778	0.1	0.238	2.14722	1	2.20853	0.793703	2.5327	0	3	3	2.66628	0.386912	0.842288	0.353679	0.85509	0.806393	0.777778	1.01618	0.986378	0.990376	1	1	0.0156363	0.444444	1.78667	0.402276	0.606659	0.657905	0.805054	0.852926	0.666667
hsa-miR-7112-3p	0.00219669	0.00993212	1.59022	0.452005	1.27867	0.556042	3	3	2.20108	0.0748273	0.222778	0.1	0.238	2.08442	1	0	0	0	0	3	3	1	NA	NA	NA	NA	NA	0.5	3.01095	NA	NA	NA	NA	3.43655	1	1.36794	NA	NA	NA	NA	1.55907	0.833333
hsa-miR-374a-5p	0.192824	0.273245	9.09947	8.40913	8.87664	8.35182	3	3	1.61365	0.0751371	0.222914	0.1	0.238	2.21697	1	9.26865	10.8401	9.31924	10.7111	3	3	0.336479	0.00359896	0.450245	0.1	0.545038	-5.99169	0	0.889343	0.554823	0.732068	0.7	0.798802	-0.542852	0.333333	0.185446	0.000886835	0.0277505	0.1	0.239172	-9.28076	0
hsa-miR-493-3p	0.794119	0.842198	7.21549	6.18848	7.23938	6.06512	3	3	2.0378	0.0755859	0.223626	0.2	0.37645	1.9814	0.888889	8.20298	8.08873	8.09851	8.29665	3	3	1.08242	0.807455	0.999953	1	1	0.213128	0.555556	0.504355	0.10593	0.27933	0.2	0.385169	-1.69918	0.111111	0.267897	0.00764404	0.0755352	0.1	0.239172	-4.06699	0
hsa-miR-1976	0.00018482	0.00180471	1.34186	0.15158	1.65041	0	3	3	2.28198	0.076245	0.224379	0.0765225	0.238	2.3385	1	0	0	0	0	3	3	1	NA	NA	NA	NA	NA	0.5	2.53479	NA	NA	NA	NA	2.83134	1	1.11079	NA	NA	NA	NA	0.816497	0.666667
hsa-miR-378i	0.939718	0.956916	3.74543	4.52352	3.67421	4.48271	3	3	0.583139	0.0762595	0.224379	0.1	0.238	-2.46874	0	5.83741	5.85848	5.92675	5.58003	3	3	0.985504	0.979805	0.999953	1	1	-0.0225423	0.555556	0.234559	0.00802434	0.0922341	0.1	0.225526	-4.21276	0	0.396404	0.192055	0.406291	0.1	0.239172	-1.56669	0
hsa-miR-4741	0.0450726	0.0842338	2.73478	1.72846	2.58292	1.74466	3	3	2.00878	0.0785536	0.229866	0.1	0.238	1.91932	1	0.761567	0.893004	0	0	3	3	0.912922	0.916354	0.999953	1	1	-0.0914398	0.444444	3.92641	0.107519	0.281785	0.0765225	0.225526	1.96079	1	1.78441	0.453479	0.655477	0.657905	0.805054	0.724876	0.666667
hsa-miR-6877-5p	0.683695	0.758067	2.62235	1.9672	2.74515	1.84549	3	3	1.57478	0.0784849	0.229866	0.2	0.37645	1.96021	0.888889	3.51541	1.94841	3.03207	1.48614	3	3	2.96287	0.366466	0.84134	0.4	0.85509	0.852489	0.777778	0.538473	0.373165	0.580404	0.4	0.641948	-0.909099	0.222222	1.01311	0.989697	0.998998	0.7	0.805054	0.0118243	0.666667
hsa-miR-576-5p	0.403464	0.496637	6.07721	5.00034	6.04233	5.06376	3	3	2.10945	0.0788158	0.230005	0.1	0.238	2.60169	1	2.33661	3.54374	2.19846	3.23553	3	3	0.433129	0.345919	0.835482	0.4	0.85509	-0.93001	0.222222	13.3669	0.0613445	0.208986	0.1	0.225526	3.12126	1	2.7446	0.0537364	0.206905	0.1	0.239172	2.24799	1
hsa-miR-197-3p	0.995836	0.998238	9.9107	8.18675	9.38041	8.11876	3	3	3.30338	0.0790709	0.230122	0.1	0.238	2.5222	1	6.9655	6.99807	7.2458	7.18102	3	3	0.977678	0.978434	0.999953	1	1	-0.0243594	0.555556	7.70179	0.0847738	0.238201	0.1	0.225526	2.06409	1	2.27944	0.0665395	0.2278	0.1	0.239172	2.54087	1
hsa-miR-3189-5p	0.00157033	0.00817952	2.07455	0.68282	2.40011	0.521929	3	3	2.62393	0.0801256	0.23256	0.2	0.37645	1.91573	0.888889	0	0	0	0	3	3	1	NA	NA	NA	NA	NA	0.5	4.21213	NA	NA	NA	NA	4.35644	1	1.60527	NA	NA	NA	NA	1.24459	0.833333
hsa-miR-10401-3p	0.83814	0.876614	5.96242	4.86405	5.71968	5.04333	3	3	2.14113	0.0805951	0.232661	0.1	0.238	1.91432	1	2.53842	3.40834	2.80388	3.42774	3	3	0.547178	0.46988	0.894651	0.7	1	-0.719158	0.333333	10.7332	0.0598405	0.208986	0.1	0.225526	2.67351	1	2.74292	0.0317709	0.154935	0.1	0.239172	3.7315	1
hsa-miR-5002-5p	0.0126249	0.0332655	0.720207	1.36697	0.572918	1.45602	3	3	0.638712	0.0804618	0.232661	0.2	0.37645	-1.94348	0.111111	0	0	0	0	3	3	1	NA	NA	NA	NA	NA	0.5	1.64742	NA	NA	NA	NA	3.56653	1	2.57928	NA	NA	NA	NA	5.16779	1
hsa-miR-28-5p	0.147995	0.220475	10.3199	10.8043	10.398	10.7312	3	3	0.714792	0.0816131	0.234967	0.1	0.238	-1.9918	0	8.20415	9.26916	7.74143	9.07107	3	3	0.477967	0.148652	0.699458	0.4	0.85509	-1.48255	0.222222	4.33417	0.0336844	0.183228	0.1	0.225526	3.48642	1	2.89817	0.0399669	0.174423	0.1	0.239172	3.37473	1
hsa-miR-99a-5p	0.0411227	0.0796731	11.4185	11.7572	11.4854	11.7997	3	3	0.790758	0.082058	0.235614	0.1	0.238	-2.13467	0	9.59477	9.83879	9.49938	10.0817	3	3	0.844386	0.515533	0.901209	0.4	0.85509	-0.581728	0.222222	3.53999	0.00731006	0.0900715	0.1	0.225526	5.5651	1	3.78006	0.0122592	0.0896943	0.1	0.239172	6.26567	1
hsa-miR-323b-3p	0.734529	0.799179	8.3411	7.33893	8.42207	7.49301	3	3	2.00301	0.0826659	0.23562	0.1	0.238	1.89029	1	8.35735	6.3832	8.18389	6.44123	3	3	3.92895	0.0279923	0.587839	0.1	0.545038	3.09894	1	0.988804	0.971019	0.984481	1	1	-0.0316406	0.444444	1.93956	0.159025	0.366343	0.2	0.393194	1.46887	0.888889
hsa-miR-4775	0.118594	0.184975	3.24597	2.29826	3.4096	2.10152	3	3	1.92881	0.082468	0.23562	0.2	0.37645	2.05142	0.888889	2.79035	0	2.19846	0	3	3	6.918	NA	NA	NA	NA	3.49342	1	1.37137	0.562322	0.736855	0.7	0.798802	0.548601	0.666667	4.91863	NA	NA	NA	NA	5.71563	1
hsa-miR-93-5p	0.300649	0.388762	12.5061	11.8028	12.718	11.8863	3	3	1.62826	0.08272	0.23562	0.2	0.37645	1.90855	0.888889	12.2825	12.2997	12.2301	12.1156	3	3	0.988145	0.964525	0.999953	1	1	-0.0388938	0.555556	1.16763	0.516826	0.707539	0.4	0.641948	0.58055	0.777778	0.7086	0.239906	0.459616	0.2	0.393194	-1.16117	0.111111
hsa-miR-129-2-3p	0.0551745	0.0984809	1.54439	2.39942	1.70554	2.38738	3	3	0.552853	0.0838694	0.236968	0.1	0.238	-1.90789	0	4.27787	5.87761	5.25156	6.08005	3	3	0.329938	0.36908	0.841926	0.4	0.85509	-0.889845	0.222222	0.150362	0.181791	0.381313	0.4	0.641948	-1.58253	0.222222	0.0897349	0.00996839	0.0822666	0.1	0.239172	-5.18907	0
hsa-miR-338-5p	0.223845	0.308185	1.25606	3.13051	1.56077	3.09148	3	3	0.27273	0.0842997	0.236968	0.1	0.238	-2.05282	0	5.80299	6.6529	5.62667	6.70689	3	3	0.554818	0.0241426	0.587839	0.1	0.545038	-2.91311	0	0.0427798	0.0149178	0.11457	0.1	0.225526	-5.46509	0	0.0870273	0.00399494	0.0517139	0.1	0.239172	-7.39826	0
hsa-miR-374c-5p	0.00287093	0.0121753	3.51992	3.12363	3.48244	3.13442	3	3	1.31612	0.0842537	0.236968	0.1	0.238	2.56788	1	1.55359	2.47869	1.76268	3.56174	3	3	0.526643	0.575443	0.930284	0.506555	1	-0.503008	0.277778	3.90774	0.142111	0.335507	0.1	0.225526	1.88369	1	1.56367	0.655484	0.800437	0.7	0.805054	0.423733	0.333333
hsa-miR-4429	0.00633914	0.0211063	0.435662	1.51563	0.439929	1.52653	3	3	0.47304	0.0840287	0.236968	0.1	0.238	-2.45664	0	4.9281	0	5.04999	0	3	3	30.4443	NA	NA	NA	NA	17.9885	1	0.0444263	0.000901782	0.0383037	0.1	0.225526	-15.4294	0	2.85923	NA	NA	NA	NA	3.53779	1
hsa-miR-548as-3p	0.000330151	0.00295104	1.22492	0.15158	0.981895	0	3	3	2.1043	0.0836154	0.236968	0.0765225	0.238	2.20855	1	0	0	0	0	3	3	1	NA	NA	NA	NA	NA	0.5	2.33742	NA	NA	NA	NA	2.72727	1	1.11079	NA	NA	NA	NA	0.816497	0.666667
hsa-miR-369-5p	0.0990205	0.160253	9.96936	10.2761	9.92935	10.2749	3	3	0.808476	0.084694	0.237454	0.2	0.37645	-1.88351	0.111111	11.3671	11.1468	11.4301	11.1564	3	3	1.16505	0.146426	0.699458	0.2	0.714	1.46893	0.888889	0.37951	0.000553864	0.0383037	0.1	0.225526	-8.53722	0	0.546892	0.00202948	0.0448277	0.1	0.239172	-5.84055	0
hsa-miR-4420	0.00084419	0.00551095	1.80289	0.336927	1.47648	0.454739	3	3	2.76248	0.0861773	0.240499	0.1	0.238	2.2702	1	0	0	0	0	3	3	1	NA	NA	NA	NA	NA	0.5	3.48919	NA	NA	NA	NA	2.95148	1	1.26306	NA	NA	NA	NA	1.60893	0.833333
hsa-miR-766-3p	0.0957412	0.155379	6.204	5.22182	5.94513	5.31854	3	3	1.97545	0.0862295	0.240499	0.1	0.238	2.2008	1	2.37657	2.04923	2.0797	2.38111	3	3	1.2547	0.867532	0.999953	1	1	0.145873	0.5	14.1963	0.113965	0.292362	0.1	0.225526	2.07779	1	9.01667	0.100019	0.286697	0.1	0.239172	2.33793	1
hsa-miR-1234-3p	0.00128789	0.00726222	1.9614	0.622542	2.40514	0.556042	3	3	2.52951	0.0893211	0.24404	0.2	0.37645	1.84133	0.888889	0	0	0	0	3	3	1	NA	NA	NA	NA	NA	0.5	3.89439	NA	NA	NA	NA	3.51144	1	1.53959	NA	NA	NA	NA	1.33736	0.833333
hsa-miR-299-3p	0.140302	0.21118	7.81675	6.45305	7.65373	6.82509	3	3	2.57344	0.0893218	0.24404	0.1	0.238	2.18533	1	7.88009	7.25419	7.85021	7.16501	3	3	1.54317	0.348	0.835482	0.7	1	0.947027	0.666667	0.957044	0.808322	0.890402	1	1	-0.211672	0.444444	0.573895	0.317054	0.529342	0.4	0.675056	-0.933418	0.222222
hsa-miR-323b-5p	0.0270665	0.059447	3.1588	2.32326	3.21537	2.38738	3	3	1.78453	0.089304	0.24404	0.2	0.37645	1.82413	0.888889	0.378432	0	0	0	3	3	1.29993	NA	NA	NA	NA	0.816497	0.666667	6.87029	0.00538695	0.0841845	0.0765225	0.225526	4.88644	1	5.00461	NA	NA	NA	NA	7.31507	1
hsa-miR-3620-3p	0.219387	0.302764	3.50602	2.2671	3.28917	2.42189	3	3	2.36022	0.0882201	0.24404	0.1	0.238	2.18673	1	0.732821	1.3143	0	1.56179	3	3	0.668279	0.596526	0.938148	0.642835	1	-0.468991	0.333333	6.83622	0.0422065	0.188165	0.0765225	0.225526	2.6625	1	1.93563	0.304185	0.523951	0.2	0.393194	1.08347	0.888889
hsa-miR-4668-5p	0.0487287	0.0893104	1.61179	0.876191	1.47648	0.904386	3	3	1.66509	0.0888722	0.24404	0.1	0.238	1.8273	1	0.874584	0	0	0	3	3	1.83348	NA	NA	NA	NA	0.816497	0.666667	1.66694	0.491446	0.686749	0.657905	0.798802	0.66576	0.666667	1.83552	NA	NA	NA	NA	3.03643	1
hsa-miR-6764-5p	0.0133541	0.034563	0.722986	1.22504	0.747134	1.20641	3	3	0.706101	0.0891618	0.24404	0.2	0.37645	-1.82481	0.111111	0	0	0	0	3	3	1	NA	NA	NA	NA	NA	0.5	1.6506	NA	NA	NA	NA	3.76195	1	2.33762	NA	NA	NA	NA	6.22237	1
hsa-miR-6885-3p	0.000469975	0.00365762	0.930302	0.173976	0.981895	0	3	3	1.68918	0.0888729	0.24404	0.184039	0.37645	1.92532	0.888889	0	0	0	0	3	3	1	NA	NA	NA	NA	NA	0.5	1.90568	NA	NA	NA	NA	2.81892	1	1.12816	NA	NA	NA	NA	0.816497	0.666667
hsa-miR-877-3p	0.0322922	0.0671263	3.56174	2.66838	3.81934	2.62586	3	3	1.8575	0.0889699	0.24404	0.2	0.37645	1.83415	0.888889	0	1.62824	0	1.56179	3	3	0.323483	NA	NA	NA	NA	-1.3851	0.166667	11.8084	NA	NA	NA	NA	9.77038	1	2.05643	0.393262	0.601506	0.7	0.805054	0.853196	0.666667
hsa-let-7i-5p	0.363217	0.453944	15.2279	14.633	15.3472	14.5658	3	3	1.51038	0.0909584	0.246624	0.2	0.37645	1.91489	0.888889	14.7623	14.4674	14.448	14.069	3	3	1.22685	0.678031	0.971879	0.4	0.85509	0.366047	0.777778	1.38084	0.393083	0.600485	0.7	0.798802	0.812669	0.666667	1.12164	0.780065	0.893979	0.7	0.805054	0.256243	0.666667
hsa-miR-6747-3p	0.00151533	0.00810429	1.81962	0.452005	1.67531	0.556042	3	3	2.58043	0.0907464	0.246624	0.1	0.238	2.04626	1	0	0	0	0	3	3	1	NA	NA	NA	NA	NA	0.5	3.52987	NA	NA	NA	NA	3.02166	1	1.36794	NA	NA	NA	NA	1.55907	0.833333
hsa-miR-6892-5p	0.0287404	0.0615035	2.71748	1.63098	3.02339	1.52653	3	3	2.12358	0.0906782	0.246624	0.1	0.238	2.27105	1	0	0.520596	0	0	3	3	0.697084	NA	NA	NA	NA	-0.816497	0.333333	6.57722	NA	NA	NA	NA	5.9274	1	2.15903	0.161534	0.368986	0.375825	0.675056	1.70281	0.777778
hsa-miR-33a-3p	0.0253172	0.0565742	3.66658	3.27773	3.54796	3.30638	3	3	1.30935	0.091434	0.247287	0.1	0.238	2.33559	1	4.42537	3.52006	4.25341	5.27907	3	3	1.87294	0.667837	0.971879	1	1	0.394258	0.555556	0.590995	0.360971	0.567618	0.7	0.798802	-0.939519	0.333333	0.845377	0.903107	0.949907	0.7	0.805054	-0.112403	0.333333
hsa-let-7i-3p	0.218123	0.301503	10.7131	9.85553	10.7139	9.77374	3	3	1.81202	0.0919625	0.24809	0.1	0.238	2.48877	1	8.60733	8.37894	8.54824	8.40795	3	3	1.17153	0.748818	0.983034	0.7	1	0.298	0.666667	4.30436	0.0765067	0.22912	0.1	0.225526	2.77613	1	2.78291	0.0252394	0.134431	0.1	0.239172	4.08355	1
hsa-miR-21-3p	0.485641	0.574806	9.09345	7.71498	9.14159	7.45409	3	3	2.59992	0.0936259	0.251943	0.1	0.238	2.11345	1	7.66678	6.7277	7.73338	6.9079	3	3	1.91731	0.136721	0.699458	0.2	0.714	1.57018	0.888889	2.68825	0.0531167	0.201421	0.1	0.225526	2.59163	1	1.98245	0.175952	0.389793	0.2	0.393194	1.42492	0.888889
hsa-miR-937-5p	0.0121374	0.0323479	1.66188	0.622542	1.67531	0.556042	3	3	2.05528	0.0941339	0.252675	0.2	0.37645	1.88432	0.888889	0.378432	0	0	0	3	3	1.29993	NA	NA	NA	NA	0.816497	0.666667	2.4342	0.0557764	0.203533	0.0765225	0.225526	2.33409	1	1.53959	NA	NA	NA	NA	1.33736	0.833333
hsa-miR-188-5p	0.370218	0.461086	8.5189	7.719	8.50379	7.57444	3	3	1.74098	0.0946142	0.25333	0.2	0.37645	1.98707	0.888889	8.23957	7.68074	8.46928	7.19882	3	3	1.47308	0.488454	0.895418	0.7	1	0.654543	0.666667	1.21363	0.41951	0.625224	0.7	0.798802	0.756819	0.666667	1.02688	0.960605	0.986887	0.7	0.805054	0.0440412	0.666667
hsa-miR-1227-3p	0.203794	0.286346	4.04508	2.36902	3.61037	2.16575	3	3	3.19553	0.0957563	0.255112	0.1	0.238	1.95337	1	0.587559	0.495381	0	0	3	3	1.06598	0.91047	0.999953	1	1	0.0979314	0.555556	10.9854	0.0155986	0.117526	0.0765225	0.225526	3.30472	1	3.66456	0.0418411	0.177529	0.0765225	0.239172	2.57961	1
hsa-miR-4687-5p	0.00430497	0.0160946	1.88092	0.336927	1.67531	0.454739	3	3	2.916	0.0956849	0.255112	0.1	0.238	2.19183	1	0	0.793703	0	0	3	3	0.576862	NA	NA	NA	NA	-0.816497	0.333333	3.68309	NA	NA	NA	NA	2.79656	1	0.728613	0.626098	0.783666	1	1	-0.459356	0.555556
hsa-miR-1307-3p	0.430156	0.525596	11.017	10.4433	10.9061	10.4048	3	3	1.48839	0.0968615	0.255176	0.2	0.37645	1.80411	0.888889	9.26871	9.55769	9.67015	9.26665	3	3	0.818476	0.743079	0.983034	1	1	-0.289383	0.444444	3.35969	0.0460678	0.195446	0.1	0.225526	2.81852	1	1.84752	0.317027	0.529342	0.7	0.805054	1.04833	0.666667
hsa-miR-186-3p	0.00920924	0.0275803	4.07148	2.12244	4.03185	2.7369	3	3	3.86116	0.0974483	0.255176	0.1	0.238	2.39563	1	3.40797	2.57286	3.32713	3.56174	3	3	1.784	0.591454	0.93419	1	1	0.504808	0.444444	1.58393	0.216165	0.420075	0.4	0.641948	1.43058	0.777778	0.731832	0.777581	0.893979	0.7	0.805054	-0.252439	0.333333
hsa-miR-4485-5p	0.0208234	0.0479145	1.5717	2.87182	1.47648	2.54026	3	3	0.406091	0.0966779	0.255176	0.1	0.238	-2.25044	0	0.378432	2.28038	0	0	3	3	0.267582	0.493187	0.895418	1	1	-0.67181	0.444444	2.2867	0.0767299	0.22912	0.0765225	0.225526	2.46177	1	1.50676	0.821442	0.91123	0.657905	0.805054	0.207636	0.666667
hsa-miR-454-3p	0.541574	0.62868	10.1192	9.33644	10.2033	9.22106	3	3	1.72047	0.0968748	0.255176	0.2	0.37645	1.90763	0.888889	6.66745	7.59357	6.49298	7.6019	3	3	0.526274	0.149375	0.699458	0.2	0.714	-1.67252	0.111111	10.9419	0.00391552	0.071595	0.1	0.225526	5.47878	1	3.347	0.00159483	0.0399239	0.1	0.239172	6.23785	1
hsa-miR-485-3p	0.168675	0.246895	6.29419	5.04847	6.24481	5.14269	3	3	2.37137	0.0972094	0.255176	0.1	0.238	2.17197	1	1.23223	3.09167	0	2.67901	3	3	0.275584	0.269668	0.813842	0.375825	0.85509	-1.11888	0.222222	33.4042	0.0527837	0.201421	0.0765225	0.225526	3.33274	1	3.88201	0.0569136	0.211595	0.1	0.239172	2.21024	1
hsa-miR-5090	0.00957405	0.028308	1.66408	0.937344	1.65041	0.799974	3	3	1.65489	0.0969309	0.255176	0.2	0.37645	1.85224	0.888889	0	0	0	0	3	3	1	NA	NA	NA	NA	NA	0.5	3.16912	NA	NA	NA	NA	7.79082	1	1.915	NA	NA	NA	NA	2.84802	1
hsa-miR-551b-3p	0.0561637	0.0999422	0.69888	1.37314	0.747134	1.52653	3	3	0.626655	0.097432	0.255176	0.1	0.238	-2.22616	0	3.9195	5.03965	3.94107	5.1755	3	3	0.460047	0.22888	0.773875	0.2	0.714	-1.22681	0.111111	0.107275	0.0383213	0.185545	0.1	0.225526	-3.97186	0	0.0787537	0.0016529	0.0400429	0.1	0.239172	-7.08359	0
hsa-miR-191-3p	0.000519067	0.0039166	5.25604	4.46738	5.18179	4.39293	3	3	1.72747	0.0989773	0.257685	0.1	0.238	2.10705	1	3.14949	5.53251	4.1523	5.63336	3	3	0.191708	0.275719	0.815754	0.2	0.714	-1.19839	0.111111	4.3066	0.319784	0.530166	0.4	0.641948	1.05221	0.777778	0.47793	0.0240216	0.130726	0.1	0.239172	-3.62796	0
hsa-miR-221-5p	0.246222	0.332273	8.06869	7.40157	7.89593	7.46159	3	3	1.5879	0.099229	0.257685	0.1	0.238	2.21288	1	3.52557	4.84051	3.40232	4.92043	3	3	0.401942	0.379668	0.842288	0.7	1	-0.900531	0.333333	23.314	0.0557503	0.203533	0.1	0.225526	3.09279	1	5.90142	0.00330465	0.048035	0.1	0.239172	10.0276	1
hsa-miR-382-5p	0.782535	0.838404	8.0003	8.61852	8.00183	8.44696	3	3	0.651473	0.0986779	0.257685	0.1	0.238	-2.27118	0	8.44187	7.53196	8.46928	7.75273	3	3	1.87893	0.0625811	0.626247	0.1	0.545038	2.1939	1	0.736335	0.140319	0.332191	0.1	0.225526	-1.83425	0	2.12368	0.0404082	0.174423	0.1	0.239172	2.50494	1
hsa-miR-6763-5p	0.556813	0.643158	2.52267	1.18309	2.74515	0.956399	3	3	2.53078	0.0993686	0.257685	0.2	0.37645	1.9406	0.888889	5.07003	1.3153	5.04999	0	3	3	13.4985	0.0901313	0.662456	0.0765225	0.545038	2.1881	1	0.171068	0.0218064	0.143204	0.1	0.225526	-2.98158	0	0.912435	0.929822	0.968511	0.657905	0.805054	-0.0805903	0.666667
hsa-miR-548c-5p	0.249032	0.334924	3.41781	2.62499	3.48244	2.54026	3	3	1.73246	0.0998069	0.258196	0.2	0.37645	1.79254	0.888889	2.57967	3.47292	3.79792	4.89832	3	3	0.538399	0.703538	0.971879	0.506555	1	-0.335957	0.277778	1.78775	0.584269	0.745116	0.7	0.798802	0.52331	0.333333	0.555581	0.676947	0.814724	0.7	0.805054	-0.391129	0.333333
hsa-miR-101-3p	0.186235	0.265868	9.45697	8.70995	9.3015	8.86981	3	3	1.67832	0.100793	0.260119	0.1	0.238	1.7767	1	10.8543	11.0714	10.7131	11.031	3	3	0.86031	0.350126	0.835482	0.4	0.85509	-0.867968	0.222222	0.379635	0.0067992	0.0882866	0.1	0.225526	-4.40023	0	0.194602	0.00543816	0.0618797	0.1	0.239172	-6.34556	0
hsa-miR-136-5p	0.677441	0.751849	9.13459	7.72747	8.97846	7.866	3	3	2.65206	0.102499	0.262824	0.2	0.37645	1.7521	0.888889	8.89041	9.26673	8.82441	9.99008	3	3	0.770399	0.719281	0.973749	0.7	1	-0.320328	0.333333	1.18442	0.719175	0.831827	0.7	0.798802	0.315884	0.666667	0.344062	0.203116	0.414496	0.4	0.675056	-1.28828	0.222222
hsa-miR-378a-5p	0.00737511	0.0236085	2.11018	0.755529	2.19073	0.521929	3	3	2.55735	0.102439	0.262824	0.2	0.37645	1.85554	0.888889	0.239491	0	0	0	3	3	1.18058	NA	NA	NA	NA	0.816497	0.666667	3.65706	0.00894564	0.0934928	0.0765225	0.225526	4.00591	1	1.68825	NA	NA	NA	NA	1.19319	0.833333
hsa-miR-548as-5p	0.283834	0.37308	1.16582	1.63814	1.2369	1.66874	3	3	0.720805	0.102577	0.262824	0.1	0.238	-1.90156	0	1.10556	2.30365	1.55401	3.0366	3	3	0.435853	0.428451	0.85931	0.506555	1	-0.751515	0.277778	1.04265	0.924172	0.951942	0.7	0.798802	0.0872774	0.333333	0.630467	0.630214	0.787505	0.7	0.805054	-0.456367	0.333333
hsa-miR-26a-5p	0.00985014	0.0286864	14.5379	14.8304	14.4922	14.8051	3	3	0.816467	0.103664	0.264975	0.2	0.37645	-1.8833	0.111111	13.2587	14.8619	12.9462	14.7297	3	3	0.329161	0.038629	0.614615	0.1	0.545038	-3.02223	0	2.42697	0.0802225	0.232481	0.1	0.225526	2.61964	1	0.978441	0.890273	0.941683	1	1	-0.121412	0.555556
hsa-miR-1260a	0.853643	0.883288	9.58016	7.97357	9.19583	8.04105	3	3	3.04531	0.103937	0.265039	0.1	0.238	2.26502	1	6.73967	5.12056	5.6454	5.2514	3	3	3.07186	0.317927	0.835482	0.4	0.85509	0.938687	0.777778	7.16265	0.108019	0.282232	0.2	0.385169	1.85465	0.888889	7.22509	0.0794587	0.252383	0.1	0.239172	2.68077	1
hsa-miR-154-3p	0.384693	0.475546	7.1652	6.35298	7.13346	6.55621	3	3	1.7559	0.104958	0.265119	0.1	0.238	2.21997	1	5.08922	6.62826	4.93971	6.38998	3	3	0.344116	0.0387362	0.614615	0.1	0.545038	-2.61374	0	4.21629	0.0141773	0.113784	0.1	0.225526	6.06784	1	0.826292	0.608201	0.770251	1	1	-0.456566	0.444444
hsa-miR-16-5p	0.17878	0.258708	13.6945	13.4036	13.7516	13.4107	3	3	1.22342	0.104758	0.265119	0.1	0.238	2.26984	1	13.2199	13.1524	13.4176	13.2576	3	3	1.04788	0.815483	0.999953	0.7	1	0.206009	0.666667	1.38959	0.159591	0.35617	0.1	0.225526	1.55402	1	1.19021	0.217425	0.431975	0.1	0.239172	1.44074	1
hsa-miR-2277-3p	0.0632489	0.109694	3.18769	2.01303	3.4096	2.38738	3	3	2.2574	0.104495	0.265119	0.2	0.37645	1.70939	0.888889	2.29893	0	2.80388	0	3	3	4.92092	NA	NA	NA	NA	1.55361	0.833333	1.85159	0.545302	0.727919	1	1	0.571628	0.555556	4.0363	NA	NA	NA	NA	4.07184	1
hsa-miR-409-5p	0.00885898	0.0270187	4.08365	4.62879	3.99331	4.69074	3	3	0.685324	0.104473	0.265119	0.2	0.37645	-1.85368	0.111111	1.84579	1.18725	1.84067	0	3	3	1.57849	0.70133	0.971879	0.642835	1	0.336829	0.666667	4.71696	0.169485	0.367644	0.1	0.225526	1.70215	1	10.8645	0.097002	0.282661	0.0765225	0.239172	2.33063	1
hsa-miR-1180-5p	0.000997921	0.006168	1.43588	0.336927	1.04936	0.454739	3	3	2.14199	0.105749	0.265779	0.1	0.238	1.97589	1	0	0	0	0	3	3	1	NA	NA	NA	NA	NA	0.5	2.70546	NA	NA	NA	NA	2.78676	1	1.26306	NA	NA	NA	NA	1.60893	0.833333
hsa-miR-193b-3p	0.188509	0.267915	10.2171	9.38775	10.2349	9.6176	3	3	1.77687	0.106213	0.265779	0.1	0.238	2.02248	1	7.0615	6.49284	7.39685	6.64496	3	3	1.48315	0.585158	0.93419	0.7	1	0.492801	0.666667	8.91105	0.0568265	0.203767	0.1	0.225526	3.16767	1	7.43802	0.0113494	0.0869731	0.1	0.239172	4.06435	1
hsa-miR-374a-3p	0.201835	0.284627	5.10485	3.87209	4.84849	3.76981	3	3	2.35016	0.105783	0.265779	0.2	0.37645	1.76873	0.888889	3.80615	5.05022	4.24409	5.11582	3	3	0.422182	0.40696	0.851384	0.7	1	-0.846656	0.333333	2.46006	0.396196	0.602021	0.4	0.641948	0.825893	0.777778	0.441924	0.0523287	0.205753	0.1	0.239172	-2.8391	0
hsa-miR-935	0.00790166	0.0244945	6.00385	5.06195	6.00241	5.14269	3	3	1.92106	0.106063	0.265779	0.1	0.238	2.27439	1	3.18347	4.86726	2.80388	4.71459	3	3	0.311263	0.390678	0.842288	0.7	1	-0.860605	0.333333	7.06348	0.209318	0.417176	0.4	0.641948	1.49069	0.777778	1.14448	0.732167	0.860489	1	1	0.300467	0.555556
hsa-miR-4647	0.0326292	0.0675133	2.1117	0.922533	2.21924	1.31158	3	3	2.28021	0.106893	0.266859	0.1	0.238	1.85914	1	1.3643	1.45303	0	0	3	3	0.940349	0.966633	0.999953	1	1	-0.0363494	0.444444	1.67877	0.640782	0.775516	0.657905	0.798802	0.440462	0.666667	0.692316	0.756124	0.877665	1	1	-0.284022	0.555556
hsa-miR-26a-2-3p	0.0234934	0.0531912	4.44773	3.4389	4.50431	3.56258	3	3	2.01229	0.108817	0.271031	0.2	0.37645	1.69666	0.888889	0.821388	1.22275	0	0	3	3	0.757143	0.800562	0.999953	1	1	-0.222475	0.444444	12.3492	0.0348633	0.183228	0.0765225	0.225526	3.37435	1	4.6465	0.205184	0.414496	0.375825	0.675056	1.41489	0.777778
hsa-miR-6089	0.00790486	0.0244945	0.349593	0.854141	0.314713	0.799974	3	3	0.704881	0.1099	0.27246	0.1	0.238	-2.11174	0	5.59015	6.93646	5.44622	6.99879	3	3	0.393296	0.0159369	0.587839	0.1	0.545038	-3.29855	0	0.0264506	0.00125146	0.0383037	0.1	0.225526	-18.7838	0	0.0147584	6.61167e-05	0.00833338	0.1	0.239172	-15.9271	0
hsa-miR-766-5p	0.00386793	0.0150319	3.49585	3.2299	3.51134	3.21437	3	3	1.20243	0.109783	0.27246	0.1	0.238	1.95464	1	2.77858	2.85209	3.5017	3.9459	3	3	0.950322	0.972938	0.999953	1	1	-0.0294691	0.5	1.64408	0.668421	0.793435	1	1	0.405226	0.555556	1.29937	0.817487	0.908185	0.7	0.805054	0.214306	0.333333
hsa-miR-1249-5p	0.12187	0.188818	1.71816	0.486809	1.97276	0.556042	3	3	2.34787	0.110392	0.273047	0.2	0.37645	1.81579	0.888889	0.896434	1.10764	1.1353	0	3	3	0.863813	0.872828	0.999953	1	1	-0.143591	0.555556	1.76752	0.289187	0.499447	0.4	0.641948	0.997157	0.777778	0.650295	0.635301	0.78998	1	1	-0.445234	0.555556
hsa-miR-3611	0.184321	0.264095	3.34504	1.57272	3.45721	1.52653	3	3	3.41602	0.111026	0.273982	0.1	0.238	2.16369	1	4.49379	2.88906	4.33243	3.9459	3	3	3.04139	0.387107	0.842288	0.4	0.85509	0.879653	0.777778	0.451014	0.0423755	0.188165	0.1	0.225526	-3.04906	0	0.401552	0.476143	0.674686	0.7	0.805054	-0.670261	0.333333
hsa-miR-624-3p	0.00108165	0.00654622	1.72101	0.452005	1.8929	0.556042	3	3	2.40995	0.111502	0.274526	0.2	0.37645	1.86372	0.888889	0	0	0	0	3	3	1	NA	NA	NA	NA	NA	0.5	3.29666	NA	NA	NA	NA	2.79344	1	1.36794	NA	NA	NA	NA	1.55907	0.833333
hsa-miR-4755-5p	0.0505296	0.0912912	1.50639	0.660909	1.47648	0.904386	3	3	1.79687	0.112323	0.275912	0.1	0.238	1.73693	1	1.14	0	1.1353	0	3	3	2.20381	NA	NA	NA	NA	1.41129	0.833333	1.28913	0.641887	0.775516	0.7	0.798802	0.431244	0.666667	1.58108	NA	NA	NA	NA	1.61446	0.833333
hsa-miR-195-3p	0.00347392	0.0139196	3.80708	3.22117	3.93183	3.30638	3	3	1.50099	0.113656	0.278548	0.2	0.37645	1.70755	0.888889	1.75602	2.18616	2.46416	3.23553	3	3	0.74219	0.775509	0.999013	0.506555	1	-0.249847	0.277778	4.14412	0.138419	0.329033	0.1	0.225526	1.83391	1	2.04913	0.444298	0.648859	0.7	0.805054	0.764927	0.666667
hsa-miR-431-5p	0.0380058	0.075468	6.78164	7.32428	6.80788	7.26514	3	3	0.686513	0.113927	0.278574	0.1	0.238	-1.81419	0	4.51379	6.55545	4.1523	6.48007	3	3	0.242885	0.0173449	0.587839	0.1	0.545038	-3.65739	0	4.81605	0.02189	0.143204	0.1	0.225526	4.55145	1	1.7039	0.0739482	0.240412	0.2	0.393194	1.96679	0.888889
hsa-miR-1277-5p	0.841721	0.878621	6.423	5.71419	6.3751	5.85544	3	3	1.63445	0.114432	0.27865	0.1	0.238	1.75712	1	6.26364	6.68099	6.3173	6.54853	3	3	0.748799	0.106316	0.699458	0.1	0.545038	-1.72011	0	1.11679	0.64624	0.778172	1	1	0.419325	0.555556	0.51164	0.0131527	0.0940733	0.1	0.239172	-3.48034	0
hsa-miR-454-5p	0.106683	0.169143	3.41899	2.23584	3.19243	2.11597	3	3	2.27071	0.114478	0.27865	0.2	0.37645	1.66153	0.888889	0.732821	0.734169	0	0	3	3	0.999066	0.999026	0.999953	1	1	-0.00106063	0.444444	6.436	0.0456057	0.195413	0.0765225	0.225526	2.54888	1	2.83171	0.166592	0.375799	0.375825	0.675056	1.49386	0.777778
hsa-miR-6741-3p	0.00359701	0.01425	1.45041	0.510903	1.60187	0.521929	3	3	1.91787	0.116197	0.281555	0.1	0.238	2.1623	1	0	0	0	0	3	3	1	NA	NA	NA	NA	NA	0.5	2.73285	NA	NA	NA	NA	3.34996	1	1.42494	NA	NA	NA	NA	14.0177	1
hsa-miR-7111-3p	0.0116057	0.0313625	1.54637	0.660909	1.56077	0.904386	3	3	1.84736	0.116121	0.281555	0.1	0.238	2.14994	1	0.732821	0	0	0	3	3	1.66189	NA	NA	NA	NA	0.816497	0.666667	1.75753	0.382511	0.58959	0.657905	0.798802	0.905298	0.666667	1.58108	NA	NA	NA	NA	1.61446	0.833333
hsa-miR-326	0.0146817	0.0363756	6.8853	6.33704	6.69106	6.23797	3	3	1.46233	0.117881	0.28499	0.2	0.37645	1.63894	0.888889	6.00242	5.06458	6.2777	5.95994	3	3	1.91566	0.508625	0.901209	0.4	0.85509	0.592616	0.777778	1.84406	0.414405	0.620882	0.7	0.798802	0.813245	0.666667	2.41572	0.316595	0.529342	0.1	0.239172	1.06121	1
hsa-miR-10523-5p	0.000223014	0.00207314	1.2459	0.15158	1.09137	0	3	3	2.13513	0.118849	0.286066	0.0765225	0.238	1.91999	1	0	0	0	0	3	3	1	NA	NA	NA	NA	NA	0.5	2.37167	NA	NA	NA	NA	2.31201	1	1.11079	NA	NA	NA	NA	0.816497	0.666667
hsa-miR-181b-2-3p	0.103187	0.164929	2.73188	1.9042	2.52336	2.10152	3	3	1.77483	0.120294	0.286066	0.1	0.238	1.60817	1	2.05362	2.11575	2.46416	2.67901	3	3	0.957847	0.969814	0.999953	1	1	-0.0328732	0.5	1.6002	0.601075	0.749386	1	1	0.492099	0.555556	0.863607	0.867478	0.929891	0.7	0.805054	-0.151982	0.333333
hsa-miR-1914-3p	0.0065528	0.0216933	2.22686	0.88692	2.29922	0.904386	3	3	2.5314	0.120433	0.286066	0.1	0.238	2.11432	1	0	0	0	0	3	3	1	NA	NA	NA	NA	NA	0.5	4.68112	NA	NA	NA	NA	3.52778	1	1.84922	NA	NA	NA	NA	15.7452	1
hsa-miR-3074-3p	0.000661689	0.00457234	1.19264	0.3188	1.04936	0	3	3	1.83253	0.119686	0.286066	0.184039	0.37645	1.61197	0.888889	0	0	0	0	3	3	1	NA	NA	NA	NA	NA	0.5	2.2857	NA	NA	NA	NA	3.17145	1	1.24729	NA	NA	NA	NA	0.816497	0.666667
hsa-miR-370-3p	0.291279	0.381585	8.14345	7.23317	8.11724	7.57367	3	3	1.87941	0.120616	0.286066	0.1	0.238	2.10912	1	5.80334	5.19153	5.839	5.90524	3	3	1.52817	0.564424	0.927229	1	1	0.514692	0.555556	5.06341	0.0596312	0.208986	0.1	0.225526	3.1745	1	4.11713	0.0987995	0.285379	0.1	0.239172	1.98691	1
hsa-miR-378c	0.137259	0.207405	5.67228	6.43245	5.62962	6.20936	3	3	0.590425	0.120689	0.286066	0.1	0.238	-2.02348	0	6.85436	5.95788	7.06422	5.68479	3	3	1.86152	0.139504	0.699458	0.2	0.714	1.5636	0.888889	0.440714	0.0368646	0.184754	0.1	0.225526	-3.65752	0	1.38951	0.394211	0.601732	0.4	0.675056	0.785085	0.777778
hsa-miR-423-3p	0.341317	0.434915	12.7076	11.9968	12.5689	11.9794	3	3	1.63669	0.119144	0.286066	0.1	0.238	1.84596	1	10.9548	9.63827	11.1407	9.55933	3	3	2.49059	0.109067	0.699458	0.2	0.714	1.88795	0.888889	3.37018	0.0560018	0.203533	0.1	0.225526	2.41828	1	5.1285	0.00330237	0.048035	0.1	0.239172	7.1395	1
hsa-miR-6511b-3p	0.117404	0.183365	3.27266	1.8482	2.92251	1.98706	3	3	2.68414	0.12073	0.286066	0.1	0.238	1.90402	1	1.92282	0	0.718473	0	3	3	3.79164	NA	NA	NA	NA	0.995369	0.833333	2.54883	0.490262	0.686749	0.7	0.798802	0.656149	0.666667	3.6005	NA	NA	NA	NA	7.58866	1
hsa-miR-6735-5p	0.0111703	0.0310496	1.39364	0.533423	1.27867	0.521929	3	3	1.81531	0.120377	0.286066	0.2	0.37645	1.60737	0.888889	0.844234	0	0	0	3	3	1.79531	NA	NA	NA	NA	0.816497	0.666667	1.46348	0.591466	0.746804	0.657905	0.798802	0.499439	0.666667	1.44736	NA	NA	NA	NA	1.3989	0.833333
hsa-miR-3145-5p	0.00920074	0.0275803	1.1384	0.470379	1.04936	0.454739	3	3	1.58889	0.12115	0.286427	0.2	0.37645	1.72762	0.888889	0.518003	0	0	0	3	3	1.43197	NA	NA	NA	NA	0.816497	0.666667	1.5373	0.354275	0.559141	0.657905	0.798802	0.937873	0.666667	1.38547	NA	NA	NA	NA	1.39053	0.833333
hsa-let-7a-2-3p	0.0046559	0.0168928	4.56184	4.00048	4.57539	4.0172	3	3	1.47566	0.123791	0.290822	0.1	0.238	2.0796	1	1.42516	0	0.718473	0	3	3	2.68544	NA	NA	NA	NA	1.07157	0.833333	8.79496	0.0964599	0.259957	0.1	0.225526	2.3117	1	16.0053	NA	NA	NA	NA	166.427	1
hsa-miR-369-3p	0.269536	0.357127	9.34612	9.91276	9.50567	9.7765	3	3	0.675184	0.123823	0.290822	0.1	0.238	-1.62009	0	10.6861	10.027	10.4098	10.1034	3	3	1.57904	0.243912	0.789697	0.2	0.714	1.26892	0.888889	0.395032	0.0610366	0.208986	0.1	0.225526	-2.33711	0	0.923852	0.612031	0.771584	0.7	0.805054	-0.453924	0.333333
hsa-miR-548o-5p	0.238075	0.325684	3.41781	2.64949	3.48244	2.54026	3	3	1.70328	0.123302	0.290822	0.2	0.37645	1.65117	0.888889	2.57967	3.47292	3.79792	4.89832	3	3	0.538399	0.703538	0.971879	0.506555	1	-0.335957	0.277778	1.78775	0.584269	0.745116	0.7	0.798802	0.52331	0.333333	0.565099	0.685673	0.818665	0.7	0.805054	-0.378983	0.333333
hsa-miR-4655-5p	0.0138084	0.0351896	1.22639	0.625982	1.2369	0.556042	3	3	1.51614	0.124471	0.291703	0.2	0.37645	1.86465	0.888889	0	0	0	0	3	3	1	NA	NA	NA	NA	NA	0.5	2.3398	NA	NA	NA	NA	4.03929	1	1.54326	NA	NA	NA	NA	5.83783	1
hsa-miR-181c-3p	0.0474062	0.0874381	4.95859	4.15477	5.05211	4.1735	3	3	1.74572	0.126277	0.294252	0.1	0.238	2.04483	1	4.43547	2.27862	3.6967	2.67901	3	3	4.4594	0.223122	0.773875	0.4	0.85509	1.21087	0.777778	1.43706	0.590926	0.746804	0.7	0.798802	0.497547	0.666667	3.67094	0.262917	0.487533	0.2	0.393194	1.25865	0.888889
hsa-miR-361-3p	0.755162	0.815086	7.27271	7.91961	7.34316	7.93416	3	3	0.638651	0.126383	0.294252	0.1	0.238	-1.8587	0	6.21581	5.71245	6.02805	6.08005	3	3	1.41751	0.552264	0.927229	1	1	0.536998	0.555556	2.08045	0.120153	0.300209	0.1	0.225526	2.02521	1	4.61764	0.0589234	0.211974	0.1	0.239172	2.58788	1
hsa-miR-500b-3p	0.0138525	0.0352224	1.69896	0.94693	1.56077	1.07834	3	3	1.68416	0.126099	0.294252	0.1	0.238	1.65063	1	0	0	0	0	3	3	1	NA	NA	NA	NA	NA	0.5	3.24668	NA	NA	NA	NA	4.41286	1	1.92777	NA	NA	NA	NA	3.88702	1
hsa-miR-181c-5p	0.978791	0.988145	8.39688	8.93101	8.38681	9.01058	3	3	0.690576	0.126854	0.294709	0.2	0.37645	-1.59315	0.111111	8.35283	8.87764	7.84271	8.91645	3	3	0.695051	0.58901	0.93419	0.7	1	-0.519197	0.333333	1.03101	0.962575	0.979024	0.7	0.798802	0.0428609	0.666667	1.03768	0.832829	0.915339	0.7	0.805054	0.191329	0.666667
hsa-miR-323a-5p	0.000445932	0.00352499	5.7722	4.942	5.74866	4.69612	3	3	1.77794	0.128136	0.297042	0.2	0.37645	1.70884	0.888889	5.36051	2.95647	5.46202	4.15684	3	3	5.29283	0.246124	0.791587	0.1	0.545038	1.30986	1	1.33025	0.187738	0.386758	0.2	0.385169	1.29593	0.888889	3.96007	0.312161	0.529342	0.4	0.675056	1.06077	0.777778
hsa-miR-376b-3p	0.40177	0.495076	10.9879	9.57084	11.051	9.95387	3	3	2.67045	0.1301	0.300945	0.1	0.238	1.71831	1	8.3467	8.66046	8.34026	8.80475	3	3	0.804541	0.860588	0.999953	1	1	-0.159819	0.444444	6.23861	0.225696	0.433663	0.2	0.385169	1.37584	0.888889	1.87954	0.298532	0.521076	0.4	0.675056	0.98796	0.777778
hsa-miR-4448	0.0289521	0.0616923	4.01445	4.48014	3.86279	4.5002	3	3	0.724125	0.130542	0.301315	0.2	0.37645	-1.77964	0.111111	0.587559	1.26007	0	1.48614	3	3	0.627413	0.493764	0.895418	0.642835	1	-0.61524	0.333333	10.7547	0.0194827	0.13147	0.0765225	0.225526	4.51141	1	9.31831	0.0392612	0.174423	0.1	0.239172	3.88687	1
hsa-miR-3657	0.661822	0.737332	1.9543	0.755529	1.8929	0.521929	3	3	2.29545	0.132347	0.304825	0.2	0.37645	1.64408	0.888889	3.28561	1.93628	3.23123	2.38111	3	3	2.54794	0.317763	0.835482	0.4	0.85509	0.992514	0.777778	0.397408	0.0791447	0.232481	0.1	0.225526	-2.01598	0	0.441121	0.376499	0.590294	0.506555	0.805054	-0.846899	0.277778
hsa-miR-548w	0.516077	0.603702	4.80833	3.84407	5.03262	3.64231	3	3	1.95105	0.134782	0.309767	0.2	0.37645	1.66771	0.888889	4.02212	4.12298	4.0929	4.15684	3	3	0.932476	0.887188	0.999953	1	1	-0.129429	0.444444	1.72453	0.194723	0.397328	0.4	0.641948	1.43333	0.777778	0.824215	0.703935	0.836479	1	1	-0.348439	0.444444
hsa-let-7a-5p	0.170087	0.248605	16.0099	15.4959	16.0045	15.6351	3	3	1.42806	0.135292	0.310273	0.1	0.238	1.76902	1	14.5691	15.7822	14.5456	16.1742	3	3	0.431345	0.0835173	0.655925	0.2	0.714	-1.92434	0.111111	2.71485	0.0349229	0.183228	0.1	0.225526	3.71288	1	0.820022	0.584552	0.755591	0.7	0.805054	-0.497396	0.333333
hsa-let-7e-5p	0.0923209	0.150458	13.6588	13.4026	13.6292	13.4247	3	3	1.19431	0.135626	0.310375	0.2	0.37645	1.67179	0.888889	11.7216	12.6749	11.93	12.9772	3	3	0.516467	0.131067	0.699458	0.2	0.714	-1.54858	0.111111	3.8294	0.0214526	0.142924	0.1	0.225526	4.37899	1	1.65598	0.183464	0.400527	0.1	0.239172	1.60051	1
hsa-miR-627-5p	0.00186924	0.00879376	5.70061	5.34279	5.7582	5.31443	3	3	1.28149	0.136406	0.311494	0.2	0.37645	1.71059	0.888889	6.68552	4.19771	6.8646	5.3445	3	3	5.60925	0.19494	0.754669	0.1	0.545038	1.48848	1	0.505258	0.0960465	0.259659	0.1	0.225526	-2.32032	0	2.21158	0.478111	0.674927	1	1	0.702482	0.444444
hsa-miR-551a	0.785686	0.838789	6.36212	4.91148	6.34338	4.9577	3	3	2.73329	0.136721	0.311549	0.1	0.238	1.92011	1	4.7899	3.97062	4.41568	3.87434	3	3	1.76452	0.347721	0.835482	0.4	0.85509	0.888411	0.777778	2.97362	0.148582	0.342298	0.2	0.385169	1.45914	0.888889	1.91968	0.138826	0.334663	0.1	0.239172	1.84448	1
hsa-miR-758-3p	0.29231	0.382075	7.61121	6.96521	7.65723	6.8547	3	3	1.56482	0.13882	0.315661	0.2	0.37645	1.73403	0.888889	5.05543	5.41561	5.04999	5.63821	3	3	0.779069	0.489212	0.895418	0.7	1	-0.622553	0.333333	5.87987	0.0132787	0.111226	0.1	0.225526	5.56701	1	2.92737	0.0210085	0.119592	0.1	0.239172	3.02314	1
hsa-miR-10a-3p	0.0134373	0.0346211	6.63074	7.27148	6.76859	7.31712	3	3	0.641382	0.139992	0.317652	0.1	0.238	-1.78038	0	8.62157	6.67945	9.09451	6.69598	3	3	3.8427	0.114418	0.699458	0.1	0.545038	2.14316	1	0.251593	0.0984462	0.262014	0.1	0.225526	-2.07426	0	1.50737	0.0148575	0.0993312	0.1	0.239172	3.44483	1
hsa-miR-433-3p	0.178317	0.25836	5.36335	5.86333	5.34815	5.80779	3	3	0.707116	0.142238	0.321678	0.1	0.238	-1.83911	0	3.961	4.42346	4.0929	4.82429	3	3	0.725748	0.591095	0.93419	0.4	0.85509	-0.477229	0.222222	2.64332	0.109775	0.28422	0.1	0.225526	2.23268	1	2.71297	0.128053	0.318437	0.1	0.239172	1.83093	1
hsa-miR-543	0.0450181	0.0842338	6.56574	7.21032	6.54891	6.97579	3	3	0.639678	0.142367	0.321678	0.2	0.37645	-1.52044	0.111111	3.14168	4.55585	4.04357	4.71459	3	3	0.375227	0.475122	0.894905	0.7	1	-0.705016	0.333333	10.7336	0.166578	0.364033	0.1	0.225526	1.71456	1	6.29617	0.0022381	0.0466892	0.1	0.239172	5.72432	1
hsa-miR-139-5p	0.953833	0.964624	10.8122	11.5461	10.8503	11.4768	3	3	0.601308	0.142897	0.322196	0.1	0.238	-1.70577	0	10.1583	12.1036	10.3107	12.0368	3	3	0.259653	0.0312853	0.603721	0.1	0.545038	-3.31782	0	1.5735	0.057529	0.205427	0.1	0.225526	2.30262	1	0.679461	0.369565	0.583565	0.7	0.805054	-0.832804	0.333333
hsa-miR-335-3p	0.462263	0.554334	5.39528	3.54129	6.21916	3.87152	3	3	3.615	0.144297	0.324669	0.4	0.59749	1.58779	0.777778	3.5645	3.47768	5.31202	3.56174	3	3	1.06203	0.966716	0.999953	0.7	1	0.0376279	0.666667	3.5573	0.424543	0.626356	0.4	0.641948	0.759125	0.777778	1.04507	0.937792	0.974111	1	1	0.0681525	0.555556
hsa-miR-2682-3p	0.062826	0.109451	3.85816	2.96468	3.5516	3.28058	3	3	1.85765	0.145315	0.325064	0.1	0.238	1.47767	1	2.08197	0	1.1959	0	3	3	4.23383	NA	NA	NA	NA	1.11569	0.833333	3.42522	0.363924	0.569129	0.7	0.798802	0.93014	0.666667	7.80651	NA	NA	NA	NA	6.60847	1
hsa-miR-494-5p	0.221554	0.305392	5.50728	4.73198	5.77708	4.74753	3	3	1.71155	0.145384	0.325064	0.2	0.37645	1.58189	0.888889	5.60614	5.32547	6.16192	4.71459	3	3	1.21476	0.795771	0.999953	1	1	0.226164	0.444444	0.933774	0.914457	0.946217	0.7	0.798802	-0.0958298	0.333333	0.662739	0.469598	0.667933	1	1	-0.701307	0.444444
hsa-miR-580-3p	0.000197948	0.00190095	1.16313	0.185347	1.36908	0	3	3	1.96944	0.145095	0.325064	0.184039	0.37645	1.66402	0.888889	0	0	0	0	3	3	1	NA	NA	NA	NA	NA	0.5	2.23943	NA	NA	NA	NA	2.14605	1	1.13709	NA	NA	NA	NA	0.816497	0.666667
hsa-miR-3177-3p	0.0043258	0.0160946	4.25472	3.61319	4.02955	3.56258	3	3	1.55998	0.145883	0.325298	0.1	0.238	1.82537	1	2.51015	1.63277	3.22904	0	3	3	1.83704	0.696265	0.971879	1	1	0.343992	0.555556	3.35093	0.308294	0.52112	0.4	0.641948	1.07665	0.777778	3.94608	0.348956	0.563583	0.657905	0.805054	0.989783	0.666667
hsa-miR-542-5p	0.629645	0.708961	8.15272	8.50988	8.19346	8.61556	3	3	0.780703	0.146095	0.325298	0.2	0.37645	-1.47797	0.111111	8.05321	9.04747	7.89442	9.05527	3	3	0.501992	0.175026	0.729351	0.2	0.714	-1.65401	0.111111	1.07142	0.860298	0.912576	1	1	0.15984	0.555556	0.688921	0.0335217	0.158551	0.1	0.239172	-3.00073	0
hsa-miR-9903	0.00769373	0.02436	1.73512	0.834399	1.65041	0.521929	3	3	1.86699	0.148171	0.329235	0.2	0.37645	1.46138	0.888889	0	0	0	0	3	3	1	NA	NA	NA	NA	NA	0.5	3.32906	NA	NA	NA	NA	3.88296	1	1.78311	NA	NA	NA	NA	1.96557	1
hsa-miR-1185-1-3p	0.176348	0.256145	9.10633	8.15001	9.0608	8.5607	3	3	1.94035	0.148616	0.32954	0.1	0.238	1.75833	1	7.14347	7.37491	6.32893	7.31404	3	3	0.851784	0.819333	0.999953	0.7	1	-0.211253	0.333333	3.89833	0.155373	0.351332	0.1	0.225526	1.79234	1	1.71131	0.207524	0.414496	0.4	0.675056	1.42289	0.777778
hsa-miR-4488	0.850959	0.881296	4.33222	5.22925	4.15034	5.19264	3	3	0.53699	0.149365	0.330517	0.2	0.37645	-1.53552	0.111111	3.12364	3.66491	3.03207	2.77749	3	3	0.687162	0.811195	0.999953	1	1	-0.208481	0.444444	2.3111	0.484443	0.685096	0.7	0.798802	0.686906	0.666667	2.95742	0.42804	0.63655	0.7	0.805054	0.783508	0.666667
hsa-miR-1185-2-3p	0.0235286	0.0531912	4.81986	4.37834	4.73718	4.39576	3	3	1.35803	0.149872	0.330954	0.2	0.37645	1.5714	0.888889	3.0609	4.08546	3.32713	3.76851	3	3	0.491562	0.273533	0.813842	0.4	0.85509	-1.10678	0.222222	3.38452	0.121088	0.300636	0.1	0.225526	2.07	1	1.22508	0.488232	0.680107	0.4	0.675056	0.633381	0.777778
hsa-miR-3187-5p	0.00201118	0.00931072	1.82465	0.707827	1.65041	0.454739	3	3	2.16869	0.151004	0.332174	0.4	0.59749	1.4786	0.777778	0	0	0	0	3	3	1	NA	NA	NA	NA	NA	0.5	3.5422	NA	NA	NA	NA	4.09638	1	1.63334	NA	NA	NA	NA	1.16036	0.833333
hsa-miR-374b-5p	0.545551	0.632665	10.5579	10.1686	10.5751	10.3001	3	3	1.30977	0.151044	0.332174	0.1	0.238	1.71191	1	9.83158	10.5038	9.58212	10.4758	3	3	0.627554	0.260745	0.805939	0.4	0.85509	-1.06892	0.222222	1.65447	0.187035	0.386239	0.2	0.385169	1.58246	0.888889	0.792709	0.461715	0.661733	0.4	0.675056	-0.689171	0.222222
hsa-miR-1909-5p	0.476444	0.566661	1.53121	0.937344	1.47648	0.799974	3	3	1.50929	0.152697	0.334889	0.2	0.37645	1.47921	0.888889	1.52869	0.793703	1.55401	0	3	3	1.66438	0.567935	0.927229	0.642835	1	0.507872	0.666667	1.00175	0.99799	0.99799	1	1	0.00229821	0.444444	1.10469	0.877029	0.935581	0.657905	0.805054	0.139961	0.666667
hsa-miR-548au-3p	0.000346136	0.00302414	0.906895	0.185347	0.929494	0	3	3	1.64895	0.152904	0.334889	0.184039	0.37645	1.53683	0.888889	0	0	0	0	3	3	1	NA	NA	NA	NA	NA	0.5	1.87501	NA	NA	NA	NA	2.20667	1	1.13709	NA	NA	NA	NA	0.816497	0.666667
hsa-miR-4804-5p	0.843376	0.878927	3.97485	2.11542	4.61656	1.93409	3	3	3.62863	0.154467	0.336932	0.2	0.37645	1.43147	0.888889	2.13508	4.06221	2.46416	3.76657	3	3	0.262952	0.235313	0.775635	0.4	0.85509	-1.19781	0.222222	3.57953	0.261052	0.463192	0.2	0.385169	1.09754	0.888889	0.259394	0.122378	0.31033	0.2	0.393194	-1.60791	0.111111
hsa-miR-744-3p	0.181168	0.260863	5.60324	5.269	5.72833	5.28248	3	3	1.26072	0.154315	0.336932	0.1	0.238	1.8068	1	4.63166	5.07223	4.30142	4.80843	3	3	0.736841	0.463607	0.894651	0.4	0.85509	-0.668346	0.222222	1.96099	0.146672	0.340774	0.2	0.385169	1.71106	0.888889	1.14613	0.592779	0.759857	0.7	0.805054	0.514355	0.666667
hsa-miR-455-5p	0.293849	0.383339	6.57979	5.71387	6.59855	5.88194	3	3	1.8225	0.155017	0.337447	0.1	0.238	1.71676	1	4.02772	4.57574	4.56901	4.49932	3	3	0.683959	0.62961	0.964681	1	1	-0.426447	0.444444	5.86473	0.082303	0.234331	0.1	0.225526	2.60241	1	2.20095	0.241135	0.460796	0.2	0.393194	1.1713	0.888889
hsa-miR-30a-5p	0.0363045	0.0723598	12.5335	12.1071	12.5836	12.1202	3	3	1.34387	0.155691	0.338225	0.2	0.37645	1.48451	0.888889	10.3871	9.60213	10.1398	9.56736	3	3	1.72311	0.300684	0.832126	0.4	0.85509	1.10297	0.777778	4.42708	0.0512603	0.201421	0.1	0.225526	2.90665	1	5.67639	0.000133157	0.00833338	0.1	0.239172	11.9707	1
hsa-miR-320a-3p	0.010348	0.0293668	13.2688	12.5671	13.48	12.5565	3	3	1.6264	0.156737	0.339181	0.1	0.238	1.80943	1	15.1157	12.8741	15.283	12.7019	3	3	4.72914	0.0488773	0.626247	0.1	0.545038	2.70392	1	0.277988	0.075095	0.228217	0.1	0.225526	-2.18839	0	0.808316	0.399293	0.605795	0.7	0.805054	-0.86704	0.333333
hsa-miR-6889-5p	0.00784106	0.0244271	1.29301	0.544794	1.30018	0.556042	3	3	1.67971	0.156764	0.339181	0.2	0.37645	1.42184	0.888889	1.93541	0	1.76268	0	3	3	3.82488	NA	NA	NA	NA	1.35011	0.833333	0.640644	0.642493	0.775516	1	1	-0.434443	0.444444	1.45881	NA	NA	NA	NA	1.42873	0.833333
hsa-miR-185-5p	0.361269	0.452365	10.2062	9.89376	10.2097	9.81551	3	3	1.24181	0.15768	0.340473	0.2	0.37645	1.55917	0.888889	9.89444	9.52349	9.83448	9.48412	3	3	1.2932	0.491088	0.895418	0.7	1	0.621218	0.666667	1.24123	0.414249	0.620882	0.7	0.798802	0.816206	0.666667	1.29259	0.441342	0.648626	0.7	0.805054	0.739333	0.666667
hsa-miR-450a-5p	0.48264	0.572858	6.68742	7.23351	6.70999	7.17413	3	3	0.684878	0.158042	0.340568	0.2	0.37645	-1.45994	0.111111	5.05699	6.12945	5.05624	6.18109	3	3	0.475509	0.133096	0.699458	0.2	0.714	-1.5748	0.111111	3.09605	0.0186955	0.12921	0.1	0.225526	3.2329	1	2.14958	0.121037	0.309589	0.1	0.239172	1.86796	1
hsa-miR-24-2-5p	0.150152	0.223401	5.92839	6.39867	5.96173	6.23906	3	3	0.721823	0.158635	0.341161	0.2	0.37645	-1.4882	0.111111	6.44567	7.05798	6.2577	7.03012	3	3	0.654151	0.180534	0.729351	0.4	0.85509	-1.55871	0.222222	0.698688	0.231924	0.437877	0.2	0.385169	-1.25401	0.111111	0.633185	0.0828666	0.255419	0.1	0.239172	-2.27456	0
hsa-miR-15a-5p	0.320742	0.410465	11.2771	11.4912	11.291	11.4666	3	3	0.862071	0.160325	0.342407	0.1	0.238	-1.72022	0	11.0767	10.8554	11.0884	10.7478	3	3	1.16572	0.423533	0.856227	0.4	0.85509	0.736388	0.777778	1.14906	0.290144	0.499447	0.7	0.798802	1.14932	0.666667	1.55379	0.0676298	0.2278	0.1	0.239172	2.31664	1
hsa-miR-200b-3p	0.0687563	0.117492	2.01029	2.26762	2.05871	2.2995	3	3	0.836635	0.160763	0.342407	0.2	0.37645	-1.45195	0.111111	3.74803	3.65601	3.82405	3.87434	3	3	1.06586	0.907841	0.999953	1	1	0.104679	0.444444	0.299839	0.00599672	0.0856531	0.1	0.225526	-5.57128	0	0.381991	0.177065	0.389959	0.2	0.393194	-1.65129	0.111111
hsa-miR-337-3p	0.0418023	0.0802881	9.16539	8.88055	9.1348	8.93935	3	3	1.21827	0.160813	0.342407	0.2	0.37645	1.40543	0.888889	6.62908	6.15083	6.54134	6.33946	3	3	1.39305	0.360784	0.836605	0.7	1	0.87894	0.666667	5.80104	0.00117602	0.0383037	0.1	0.225526	8.7343	1	6.6333	0.0147647	0.0993312	0.1	0.239172	5.42894	1
hsa-miR-503-5p	0.261881	0.348569	10.4106	10.8493	10.5716	10.8376	3	3	0.737818	0.16034	0.342407	0.1	0.238	-1.7719	0	10.2964	10.5533	10.0891	10.5381	3	3	0.836887	0.5927	0.93419	1	1	-0.482294	0.444444	1.08238	0.725627	0.836962	1	1	0.307748	0.444444	1.22771	0.509112	0.693302	0.7	0.805054	0.650066	0.666667
hsa-miR-6732-3p	0.00331202	0.0135038	1.78317	0.336927	1.47648	0.454739	3	3	2.72497	0.160165	0.342407	0.1	0.238	1.68779	1	0.613556	0	0	0	3	3	1.53003	NA	NA	NA	NA	0.816497	0.666667	2.24951	0.270809	0.476557	0.375825	0.641948	1.04402	0.777778	1.26306	NA	NA	NA	NA	1.60893	0.833333
hsa-miR-10396a-5p	0.010215	0.0293083	1.34939	1.98089	1.49017	1.98706	3	3	0.645506	0.162663	0.342983	0.1	0.238	-1.67991	0	0.587559	0.734169	0	0	3	3	0.903371	0.883998	0.999953	1	1	-0.127302	0.444444	1.69564	0.332202	0.543316	0.375825	0.641948	0.943864	0.777778	2.37302	0.230749	0.448943	0.657905	0.805054	1.38	0.666667
hsa-miR-1304-5p	0.505951	0.595056	2.66551	1.85448	2.63262	1.84549	3	3	1.75446	0.16187	0.342983	0.2	0.37645	1.43278	0.888889	2.58305	0.495381	3.22904	0	3	3	4.2506	0.256814	0.800723	0.353679	0.85509	1.18985	0.777778	1.05882	0.957138	0.976509	0.7	0.798802	0.0491224	0.333333	2.56525	0.0992091	0.285464	0.184039	0.393194	1.78296	0.888889
hsa-miR-3149	0.00578697	0.0197198	0.86049	0.15158	0.776589	0	3	3	1.63457	0.162374	0.342983	0.184039	0.37645	1.54765	0.888889	1.74273	2.43006	1.1353	3.23553	3	3	0.621004	0.712676	0.972946	1	1	-0.32291	0.5	0.542524	0.54961	0.731752	1	1	-0.568574	0.444444	0.206115	0.205524	0.414496	0.353679	0.675056	-1.49179	0.222222
hsa-miR-3662	0.00083455	0.00547879	1.57986	0.452005	1.09137	0.556042	3	3	2.18534	0.162533	0.342983	0.1	0.238	1.55187	1	0	0	0	0	3	3	1	NA	NA	NA	NA	NA	0.5	2.98941	NA	NA	NA	NA	2.37059	1	1.36794	NA	NA	NA	NA	1.55907	0.833333
hsa-miR-6756-3p	0.212387	0.294856	3.52152	2.19504	2.9587	2.34366	3	3	2.5079	0.162685	0.342983	0.1	0.238	1.65912	1	2.4449	1.41633	2.2847	0	3	3	2.04	0.63971	0.967708	0.642835	1	0.412871	0.666667	2.10909	0.551448	0.731752	0.7	0.798802	0.552819	0.666667	1.7156	0.638549	0.791337	0.657905	0.805054	0.445687	0.666667
hsa-miR-4517	0.0138093	0.0351896	2.57498	1.55607	2.29922	1.51231	3	3	2.02638	0.16307	0.34312	0.2	0.37645	1.39963	0.888889	0	0	0	0	3	3	1	NA	NA	NA	NA	NA	0.5	5.95861	NA	NA	NA	NA	4.68265	1	2.94052	NA	NA	NA	NA	3.26196	1
hsa-miR-424-3p	0.0503853	0.0912912	6.76716	7.13511	6.76802	7.1783	3	3	0.774886	0.164982	0.346461	0.2	0.37645	-1.4275	0.111111	4.95507	4.36143	5.04999	4.21488	3	3	1.50905	0.180806	0.729351	0.2	0.714	1.38963	0.888889	3.51151	0.0116319	0.108354	0.1	0.225526	4.25578	1	6.83848	0.000432099	0.0212396	0.1	0.239172	10.6657	1
hsa-miR-573	0.00131001	0.00731841	1.06887	0.336927	1.09137	0.454739	3	3	1.66087	0.1655	0.346869	0.4	0.59749	1.51048	0.777778	0	0	0	0	3	3	1	NA	NA	NA	NA	NA	0.5	2.09779	NA	NA	NA	NA	2.44598	1	1.26306	NA	NA	NA	NA	1.60893	0.833333
hsa-miR-4463	0.000745647	0.00503928	0.146643	1.55466	0	1.31158	3	3	0.37683	0.168272	0.351304	0.0765225	0.238	-1.6587	0	0	0.734169	0	0	3	3	0.601164	NA	NA	NA	NA	-0.816497	0.333333	1.10699	NA	NA	NA	NA	0.816497	0.666667	1.766	0.457855	0.658714	0.375825	0.675056	0.670636	0.777778
hsa-miR-6858-5p	0.00310471	0.012872	0.837731	0.266658	0.981895	0	3	3	1.48563	0.16797	0.351304	0.184039	0.37645	1.39535	0.888889	0.732821	1.07851	0	0	3	3	0.786932	0.805698	0.999953	1	1	-0.216466	0.444444	1.07543	0.901365	0.943187	0.657905	0.798802	0.112709	0.666667	0.56965	0.533658	0.714398	1	1	-0.596654	0.444444
hsa-miR-6789-5p	0.0571969	0.10147	1.28772	1.08038	1.2369	1.07834	3	3	1.15456	0.169092	0.352331	0.2	0.37645	1.39399	0.888889	1.82734	0	2.0797	0	3	3	3.54883	NA	NA	NA	NA	1.50673	0.833333	0.687953	0.641041	0.775516	0.7	0.798802	-0.442791	0.333333	2.1146	NA	NA	NA	NA	12.2215	1
hsa-miR-193b-5p	0.953104	0.964624	4.61121	3.73029	4.67921	3.67308	3	3	1.84156	0.169508	0.352512	0.2	0.37645	1.48072	0.888889	4.99479	4.61398	4.90904	5.01056	3	3	1.30207	0.612941	0.953464	1	1	0.449589	0.555556	0.766537	0.56723	0.73768	1	1	-0.5323	0.444444	0.54198	0.219013	0.433981	0.2	0.393194	-1.18927	0.111111
hsa-let-7f-2-3p	0.700379	0.771455	4.70614	4.37312	4.67813	4.44294	3	3	1.25965	0.173212	0.356432	0.1	0.238	1.61272	1	3.91157	4.12855	3.58165	3.76851	3	3	0.860367	0.863376	0.999953	1	1	-0.150082	0.444444	1.73456	0.473233	0.678195	0.7	0.798802	0.71501	0.666667	1.18474	0.779551	0.893979	0.7	0.805054	0.25812	0.666667
hsa-miR-129-5p	0.0273746	0.0596797	0.823674	1.50899	0.919412	1.6885	3	3	0.621869	0.172738	0.356432	0.4	0.59749	-1.35884	0.222222	6.21923	7.34576	5.84489	7.68901	3	3	0.458017	0.230111	0.773875	0.2	0.714	-1.18396	0.111111	0.0237561	0.00659841	0.0869975	0.1	0.225526	-6.30864	0	0.0174968	0.000670894	0.0219062	0.1	0.239172	-8.91944	0
hsa-miR-1304-3p	0.00137295	0.00749	6.50372	5.87845	6.20722	5.92408	3	3	1.54251	0.172371	0.356432	0.1	0.238	1.65459	1	4.85359	5.23139	6.97235	5.52044	3	3	0.769609	0.891341	0.999953	0.7	1	-0.125749	0.666667	3.13863	0.568499	0.738187	1	1	0.549437	0.444444	1.56597	0.169614	0.380239	0.1	0.239172	1.67382	1
hsa-miR-1915-5p	0.00643738	0.0213721	1.38874	0.638389	1.04936	0.556042	3	3	1.6822	0.172804	0.356432	0.1	0.238	1.54065	1	0	0	0	0	3	3	1	NA	NA	NA	NA	NA	0.5	2.6185	NA	NA	NA	NA	3.0349	1	1.55659	NA	NA	NA	NA	3.82772	1
hsa-miR-199b-5p	0.0302536	0.0639176	1.07356	1.61881	1.27867	1.52653	3	3	0.68527	0.173391	0.356432	0.2	0.37645	-1.36042	0.111111	3.40215	4.91981	3.03207	5.27907	3	3	0.349252	0.32969	0.835482	0.7	1	-0.992802	0.333333	0.199078	0.184727	0.383319	0.1	0.225526	-1.56522	0	0.101462	0.00422997	0.0529452	0.1	0.239172	-6.19236	0
hsa-miR-643	0.0120377	0.0321558	2.50475	1.69093	2.36289	1.93409	3	3	1.75786	0.172733	0.356432	0.2	0.37645	1.42777	0.888889	0.844234	0	0	0	3	3	1.79531	NA	NA	NA	NA	0.816497	0.666667	3.16129	0.181417	0.381313	0.375825	0.641948	1.54794	0.777778	3.22864	NA	NA	NA	NA	3.4284	1
hsa-miR-5008-5p	0.00549471	0.0190593	1.0079	0.336927	0.981895	0.454739	3	3	1.59214	0.173777	0.356542	0.4	0.59749	1.45428	0.777778	0	0.495381	0	0	3	3	0.709374	NA	NA	NA	NA	-0.816497	0.333333	2.01098	NA	NA	NA	NA	2.45161	1	0.895985	0.785998	0.895707	1	1	-0.246876	0.555556
hsa-miR-200a-3p	0.503943	0.593896	1.30621	0.796518	1.27867	0.556042	3	3	1.42375	0.176903	0.359617	0.4	0.59749	1.50696	0.777778	1.14	1.5328	1.1353	1.56179	3	3	0.761651	0.739726	0.983034	0.824778	1	-0.292334	0.388889	1.12211	0.825562	0.896702	0.7	0.798802	0.203476	0.666667	0.600286	0.494026	0.683266	0.7	0.805054	-0.657873	0.333333
hsa-miR-335-5p	0.924559	0.944888	8.26563	6.81397	8.51185	7.17019	3	3	2.73524	0.175896	0.359617	0.2	0.37645	1.35471	0.888889	9.69285	8.7242	10.1821	8.57621	3	3	1.95701	0.286179	0.817333	0.4	0.85509	1.03689	0.777778	0.371847	0.17063	0.367644	0.4	0.641948	-1.3709	0.222222	0.26605	0.0888344	0.26474	0.1	0.239172	-1.97327	0
hsa-miR-410-3p	0.0285981	0.0614252	7.01128	7.49597	7.02133	7.68004	3	3	0.714655	0.17738	0.359617	0.4	0.59749	-1.55956	0.222222	7.15489	5.34723	7.27953	5.68685	3	3	3.50074	0.229896	0.773875	0.2	0.714	1.17967	0.888889	0.905253	0.860399	0.912576	0.7	0.798802	-0.162415	0.333333	4.43439	0.165003	0.374372	0.1	0.239172	1.6663	1
hsa-miR-410-5p	0.00583005	0.0198057	3.67594	4.18627	3.5516	4.23793	3	3	0.702061	0.176925	0.359617	0.2	0.37645	-1.57631	0.111111	0.613556	1.10764	0	0	3	3	0.71001	0.721495	0.973813	1	1	-0.318602	0.444444	8.3535	0.0246449	0.153486	0.0765225	0.225526	3.76277	1	8.44808	0.108175	0.299487	0.0765225	0.239172	2.26502	1
hsa-miR-4529-3p	0.000149098	0.00156083	1.26693	0.185347	1.27867	0	3	3	2.11635	0.177646	0.359617	0.184039	0.37645	1.53056	0.888889	0	0	0	0	3	3	1	NA	NA	NA	NA	NA	0.5	2.40649	NA	NA	NA	NA	1.89318	1	1.13709	NA	NA	NA	NA	0.816497	0.666667
hsa-miR-548e-3p	0.128875	0.197044	1.97246	1.22872	2.05968	1.26945	3	3	1.67451	0.177962	0.359617	0.2	0.37645	1.4557	0.888889	1.95186	0	1.76268	0	3	3	3.86873	NA	NA	NA	NA	1.34454	0.833333	1.01438	0.988065	0.990376	1	1	0.013519	0.555556	2.34358	NA	NA	NA	NA	5.67857	1
hsa-miR-585-3p	0.00586331	0.0198057	1.16945	0.846256	1.27867	0.904386	3	3	1.25109	0.176829	0.359617	0.2	0.37645	1.35351	0.888889	0	0	0	0	3	3	1	NA	NA	NA	NA	NA	0.5	2.24925	NA	NA	NA	NA	7.94802	1	1.79783	NA	NA	NA	NA	4.49993	1
hsa-miR-655-5p	0.0792051	0.131803	2.5942	1.69992	2.87536	1.85409	3	3	1.85868	0.177759	0.359617	0.4	0.59749	1.47657	0.777778	0.761567	0.734169	0	0	3	3	1.01917	0.980579	0.999953	1	1	0.0211479	0.555556	3.56186	0.123284	0.303604	0.184039	0.385169	1.68748	0.888889	1.95309	0.317816	0.529342	0.657905	0.805054	1.03787	0.666667
hsa-miR-363-3p	0.131173	0.199312	3.74512	2.88243	3.61037	3.16895	3	3	1.81843	0.180836	0.364738	0.1	0.238	1.52059	1	2.517	4.79657	3.5017	5.40708	3	3	0.205959	0.215001	0.773875	0.4	0.85509	-1.24705	0.222222	2.34262	0.435336	0.637749	0.7	0.798802	0.7855	0.666667	0.265329	0.119724	0.309589	0.2	0.393194	-1.73379	0.111111
hsa-miR-186-5p	0.446731	0.541369	8.86401	8.48417	8.91499	8.47862	3	3	1.30119	0.182597	0.36697	0.2	0.37645	1.56939	0.888889	8.21823	7.74151	8.31879	7.5408	3	3	1.39158	0.235732	0.775635	0.2	0.714	1.13966	0.888889	1.56458	0.115788	0.29358	0.2	0.385169	1.66476	0.888889	1.67326	0.0800394	0.252561	0.1	0.239172	2.5766	1
hsa-miR-204-3p	0.819672	0.862735	2.41395	3.24774	2.57902	3.09148	3	3	0.561054	0.182628	0.36697	0.2	0.37645	-1.32923	0.111111	5.19259	3.83677	5.10877	4.89832	3	3	2.55942	0.576199	0.930284	1	1	0.518788	0.555556	0.145729	0.0530667	0.201421	0.1	0.225526	-2.55282	0	0.664789	0.795544	0.900342	0.7	0.805054	-0.239698	0.333333
hsa-miR-3916	0.0137961	0.0351896	1.59569	0.94693	1.47648	1.07834	3	3	1.56783	0.183766	0.368564	0.2	0.37645	1.37172	0.888889	0	0	0	0	3	3	1	NA	NA	NA	NA	NA	0.5	3.0224	NA	NA	NA	NA	3.9362	1	1.92777	NA	NA	NA	NA	3.88702	1
hsa-let-7d-3p	0.135144	0.204742	7.58947	7.15153	7.50486	7.12973	3	3	1.35466	0.187007	0.374364	0.4	0.59749	1.30545	0.777778	6.38877	5.38262	6.52269	5.42941	3	3	2.00854	0.12844	0.699458	0.1	0.545038	1.99258	1	2.2985	0.0813227	0.232481	0.1	0.225526	2.2093	1	3.40796	0.00856722	0.0777302	0.1	0.239172	6.58568	1
hsa-miR-34a-3p	0.0787241	0.131244	6.6269	5.87138	6.74001	6.0527	3	3	1.68824	0.189253	0.378152	0.2	0.37645	1.35696	0.888889	6.5014	4.67153	6.44556	4.71459	3	3	3.55505	0.00115489	0.450245	0.1	0.545038	7.78029	1	1.09089	0.655008	0.783997	0.7	0.798802	0.40531	0.666667	2.29716	0.0772176	0.249959	0.1	0.239172	2.31156	1
hsa-miR-6800-5p	0.0116552	0.0314229	1.16945	0.402136	1.27867	0	3	3	1.70209	0.189619	0.378178	0.184039	0.37645	1.49276	0.888889	1.69885	1.67019	2.19846	0	3	3	1.02007	0.988815	0.999953	1	1	0.0124188	0.555556	0.69284	0.607095	0.750587	0.7	0.798802	-0.49046	0.333333	0.41522	0.530274	0.712408	1	1	-0.602683	0.444444
hsa-miR-26b-5p	0.660625	0.737332	12.46	12.9194	12.5732	12.997	3	3	0.727294	0.190831	0.379184	0.2	0.37645	-1.43959	0.111111	12.0111	13.6944	11.8166	13.8714	3	3	0.31136	0.0149298	0.587839	0.1	0.545038	-3.88668	0	1.36504	0.317116	0.527705	0.4	0.641948	0.939118	0.777778	0.584385	0.0305982	0.152313	0.1	0.239172	-3.14096	0
hsa-miR-9899	0.0505951	0.0912912	2.16947	1.33355	1.94572	1.45602	3	3	1.785	0.190568	0.379184	0.2	0.37645	1.3291	0.888889	0.239491	0	0	0	3	3	1.18058	NA	NA	NA	NA	0.816497	0.666667	3.81051	0.0274365	0.160082	0.0765225	0.225526	3.19705	1	2.52022	NA	NA	NA	NA	3.89571	1
hsa-miR-1266-5p	9.3884e-05	0.00114859	1.23057	0.173976	0.776589	0	3	3	2.08001	0.192067	0.379191	0.0765225	0.238	1.47378	1	0	0	0	0	3	3	1	NA	NA	NA	NA	NA	0.5	2.34659	NA	NA	NA	NA	1.79769	1	1.12816	NA	NA	NA	NA	0.816497	0.666667
hsa-miR-3190-3p	0.0034161	0.013783	0.82908	1.37314	0.747134	1.52653	3	3	0.685839	0.192251	0.379191	0.2	0.37645	-1.27988	0.111111	0	1.38561	0	0	3	3	0.382727	NA	NA	NA	NA	-0.816497	0.333333	1.77655	NA	NA	NA	NA	2.68959	1	0.99139	0.993686	0.998998	0.657905	0.805054	-0.00724435	0.666667
hsa-miR-329-5p	0.00459107	0.0167236	2.1255	1.69395	2.19073	1.66874	3	3	1.34868	0.192183	0.379191	0.2	0.37645	1.36585	0.888889	0	0.764691	0	0	3	3	0.588579	NA	NA	NA	NA	-0.816497	0.333333	4.36353	NA	NA	NA	NA	14.4653	1	1.9043	0.348649	0.563583	0.657905	0.805054	0.950716	0.666667
hsa-miR-548a-3p	0.000880475	0.00568395	0.986269	0.3188	1.14979	0	3	3	1.58828	0.192177	0.379191	0.184039	0.37645	1.28361	0.888889	1.00596	0	0	0	3	3	2.00828	NA	NA	NA	NA	0.816497	0.666667	0.986441	0.986459	0.990376	0.657905	0.798802	-0.0153986	0.666667	1.24729	NA	NA	NA	NA	0.816497	0.666667
hsa-miR-95-3p	0.334749	0.427449	1.67714	2.74764	1.47648	2.2995	3	3	0.476154	0.192691	0.379361	0.4	0.59749	-1.31173	0.222222	5.71995	7.76373	5.9005	7.70155	3	3	0.242527	0.0379621	0.614615	0.1	0.545038	-2.66485	0	0.0606726	0.00142362	0.040668	0.1	0.225526	-6.45446	0	0.0309033	0.00273131	0.048035	0.1	0.239172	-5.40308	0
hsa-miR-125b-2-3p	0.031175	0.0653886	7.88622	7.60175	8.02844	7.56783	3	3	1.21796	0.193921	0.381081	0.2	0.37645	1.50312	0.888889	7.53758	7.43998	7.73338	7.7918	3	3	1.07	0.845411	0.999953	1	1	0.171222	0.555556	1.27336	0.328837	0.540909	0.4	0.641948	0.939816	0.777778	1.11866	0.71505	0.845674	0.7	0.805054	0.342453	0.333333
hsa-miR-501-3p	0.00527166	0.0185066	6.77883	6.43998	6.8993	6.39664	3	3	1.26475	0.195286	0.38306	0.2	0.37645	1.47129	0.888889	5.51593	5.45585	6.1376	5.58053	3	3	1.04252	0.959148	0.999953	1	1	0.0445702	0.555556	2.39977	0.213925	0.419069	0.1	0.225526	1.40112	1	1.97812	0.361131	0.577504	0.7	0.805054	0.956931	0.666667
hsa-miR-6799-3p	0.00594367	0.020019	1.95581	1.15513	1.8929	0.956399	3	3	1.74193	0.198473	0.388601	0.4	0.59749	1.38694	0.777778	0	0	0	0	3	3	1	NA	NA	NA	NA	NA	0.5	3.87934	NA	NA	NA	NA	8.73429	1	2.22704	NA	NA	NA	NA	2.17087	1
hsa-miR-381-3p	0.355891	0.4473	9.15101	8.34097	9.16084	8.75951	3	3	1.75326	0.200627	0.391387	0.1	0.238	1.49454	1	8.04162	8.21471	8.42809	8.16979	3	3	0.886938	0.783027	0.999953	1	1	-0.250469	0.555556	2.15755	0.170517	0.367644	0.1	0.225526	1.67918	1	1.09146	0.808444	0.906092	0.7	0.805054	0.218185	0.666667
hsa-miR-629-5p	0.632176	0.71032	7.75067	8.02041	7.75988	8.15208	3	3	0.829469	0.20027	0.391387	0.4	0.59749	-1.48691	0.222222	8.01892	7.00813	8.48872	6.92711	3	3	2.01501	0.22933	0.773875	0.4	0.85509	1.31079	0.777778	0.830327	0.699163	0.814107	0.7	0.798802	-0.363999	0.333333	2.01709	0.0148174	0.0993312	0.1	0.239172	3.48329	1
hsa-miR-361-5p	0.0733368	0.123863	9.6321	9.78272	9.5988	9.78121	3	3	0.900861	0.201062	0.391522	0.4	0.59749	-1.43749	0.222222	10.1485	9.69412	10.558	9.60585	3	3	1.37015	0.405413	0.851384	0.7	1	0.807977	0.666667	0.699135	0.350292	0.556036	0.7	0.798802	-0.968312	0.333333	1.06334	0.650397	0.799347	0.7	0.805054	0.428202	0.666667
hsa-miR-450b-3p	0.0324678	0.0673706	1.77624	1.14576	1.70554	1.45602	3	3	1.54807	0.204068	0.396655	0.1	0.238	1.42939	1	0	1.28908	0	1.48614	3	3	0.409211	NA	NA	NA	NA	-1.51576	0.166667	3.42531	NA	NA	NA	NA	14.5698	1	0.905431	0.865465	0.929891	1	1	-0.150828	0.444444
hsa-miR-4787-3p	0.00132814	0.00734903	1.30621	0.611171	1.27867	0.521929	3	3	1.61893	0.204559	0.39689	0.4	0.59749	1.44056	0.777778	0	0	0	0	3	3	1	NA	NA	NA	NA	NA	0.5	2.47291	NA	NA	NA	NA	10.7493	1	1.5275	NA	NA	NA	NA	1.30893	0.833333
hsa-miR-548d-3p	0.0174147	0.0418096	2.12163	1.25422	2.36289	1.20641	3	3	1.82438	0.205269	0.397547	0.2	0.37645	1.3057	0.888889	0.518003	0	0	0	3	3	1.43197	NA	NA	NA	NA	0.816497	0.666667	3.03905	0.0711482	0.224169	0.0765225	0.225526	2.25892	1	2.38538	NA	NA	NA	NA	2.15147	1
hsa-miR-4749-3p	0.00151222	0.00810429	1.44384	0.533423	1.14979	0.521929	3	3	1.87959	0.206024	0.397571	0.2	0.37645	1.27566	0.888889	0	0	0	0	3	3	1	NA	NA	NA	NA	NA	0.5	2.72044	NA	NA	NA	NA	2.39332	1	1.44736	NA	NA	NA	NA	1.3989	0.833333
hsa-miR-548q	0.308842	0.397425	2.0104	2.62954	2.29922	2.71326	3	3	0.651058	0.205871	0.397571	0.4	0.59749	-1.24735	0.222222	2.4449	1.36846	2.2847	0	3	3	2.10882	0.619274	0.957059	0.642835	1	0.439217	0.666667	0.73995	0.796528	0.885846	1	1	-0.237317	0.555556	2.39675	0.455124	0.656043	0.657905	0.805054	0.740444	0.666667
hsa-miR-548b-3p	0.257375	0.343758	1.66677	2.22016	1.97276	2.25152	3	3	0.681417	0.207476	0.399653	0.1	0.238	-1.35435	0	2.23888	1.0122	2.62375	0	3	3	2.34028	0.478787	0.894905	0.642835	1	0.638902	0.666667	0.67263	0.684231	0.80598	0.7	0.798802	-0.377861	0.333333	2.3101	0.354857	0.56944	0.657905	0.805054	0.966882	0.666667
hsa-miR-760	0.204561	0.286731	6.39632	5.46036	6.05686	5.2498	3	3	1.91317	0.207934	0.399816	0.2	0.37645	1.34129	0.888889	8.01767	7.76602	8.23532	7.39686	3	3	1.19057	0.658984	0.971879	0.7	1	0.394459	0.666667	0.325031	0.0703085	0.223165	0.1	0.225526	-2.24341	0	0.202268	0.0192107	0.112768	0.1	0.239172	-3.78218	0
hsa-miR-584-5p	0.250553	0.336192	5.99015	6.34661	5.99203	6.34048	3	3	0.78108	0.210436	0.403471	0.1	0.238	-1.48323	0	5.96451	5.14015	6.38488	5.1755	3	3	1.77074	0.499126	0.895418	0.7	1	0.638922	0.666667	1.01794	0.981739	0.989756	0.7	0.798802	0.0209127	0.333333	2.3077	0.0870262	0.26376	0.1	0.239172	2.58178	1
hsa-miR-659-5p	0.00983268	0.0286864	0.627954	0.15158	0.439929	0	3	3	1.39124	0.210589	0.403471	0.375825	0.59749	1.27663	0.777778	1.10556	0.495381	1.55401	0	3	3	1.52645	0.459167	0.893311	0.353679	0.85509	0.668996	0.777778	0.718168	0.496956	0.691382	0.7	0.798802	-0.633403	0.333333	0.787962	0.565647	0.737501	1	1	-0.541861	0.444444
hsa-miR-135a-5p	0.0191149	0.0449626	1.88298	1.33175	1.65041	1.52653	3	3	1.46534	0.212876	0.405825	0.4	0.59749	1.20919	0.777778	5.90835	7.0361	5.61074	7.06935	3	3	0.457626	0.123117	0.699458	0.2	0.714	-1.80766	0.111111	0.0614109	0.00428593	0.0732786	0.1	0.225526	-6.15328	0	0.0191787	0.000119952	0.00833338	0.1	0.239172	-13.8723	0
hsa-miR-532-3p	0.0115779	0.0313625	5.80784	5.12835	5.67003	5.16311	3	3	1.60157	0.212954	0.405825	0.1	0.238	1.4494	1	3.38461	5.21184	4.7076	4.35909	3	3	0.281805	0.424109	0.856227	1	1	-0.741731	0.444444	5.36373	0.289424	0.499447	0.2	0.385169	1.13237	0.888889	0.943774	0.944746	0.978562	0.7	0.805054	-0.063862	0.666667
hsa-miR-7109-5p	0.0420882	0.0805709	1.02949	0.625982	1.2369	0.556042	3	3	1.32272	0.212605	0.405825	0.2	0.37645	1.34587	0.888889	0.613556	0	0	0	3	3	1.53003	NA	NA	NA	NA	0.816497	0.666667	1.33417	0.577715	0.74117	0.657905	0.798802	0.518682	0.666667	1.54326	NA	NA	NA	NA	5.83783	1
hsa-miR-1236-5p	0.000131803	0.0014051	0.663847	0.15158	0.439929	0	3	3	1.42629	0.213586	0.40615	0.375825	0.59749	1.28239	0.777778	1.68333	1.49673	0	0	3	3	1.13808	0.93801	0.999953	1	1	0.0676394	0.555556	0.493293	0.608167	0.750587	0.657905	0.798802	-0.487378	0.666667	0.393613	0.463959	0.662421	1	1	-0.730072	0.444444
hsa-miR-375-3p	0.240831	0.327305	3.61024	2.11395	3.32856	1.98706	3	3	2.82116	0.213883	0.40615	0.2	0.37645	1.31154	0.888889	5.39285	6.16705	5.38148	6.0011	3	3	0.584715	0.414803	0.853514	0.7	1	-0.806205	0.333333	0.290657	0.192721	0.396071	0.2	0.385169	-1.28113	0.111111	0.0602417	0.00215167	0.0461687	0.1	0.239172	-7.55746	0
hsa-miR-6514-5p	0.439864	0.534647	1.07356	1.57333	1.27867	1.52653	3	3	0.707217	0.214777	0.407126	0.4	0.59749	-1.20503	0.222222	2.49575	2.14918	2.19846	2.67901	3	3	1.27154	0.818186	0.999953	1	1	0.201353	0.555556	0.373143	0.231082	0.437877	0.4	0.641948	-1.31078	0.222222	0.670894	0.660889	0.802127	0.7	0.805054	-0.411581	0.333333
hsa-miR-1261	0.00112909	0.00666296	0.438311	1.26671	0.538343	1.07834	3	3	0.563154	0.217311	0.411201	0.2	0.37645	-1.28386	0.111111	0	0	0	0	3	3	1	NA	NA	NA	NA	NA	0.5	1.35502	NA	NA	NA	NA	1.55807	0.833333	2.40612	NA	NA	NA	NA	2.18139	1
hsa-miR-4449	0.0104902	0.029519	1.04087	1.53984	1.04936	1.31158	3	3	0.707616	0.218181	0.41212	0.1	0.238	-1.43314	0	0	0	0	0	3	3	1	NA	NA	NA	NA	NA	0.5	2.05747	NA	NA	NA	NA	26.6538	1	2.90762	NA	NA	NA	NA	4.45087	1
hsa-miR-4785	0.00615911	0.0205658	1.17173	0.470379	1.04936	0.454739	3	3	1.62602	0.220654	0.416057	0.2	0.37645	1.20664	0.888889	0	0.734169	0	0	3	3	0.601164	NA	NA	NA	NA	-0.816497	0.333333	2.25281	NA	NA	NA	NA	2.47899	1	0.832897	0.762329	0.883502	1	1	-0.274582	0.555556
hsa-miR-151a-5p	0.0284072	0.0611281	14.0008	13.8722	14.0102	13.9147	3	3	1.09323	0.221755	0.416665	0.2	0.37645	1.36331	0.888889	12.8045	13.3458	13.0133	13.3861	3	3	0.687126	0.263975	0.812404	0.4	0.85509	-1.07656	0.222222	2.29157	0.0375644	0.185545	0.1	0.225526	4.03639	1	1.44032	0.251024	0.472479	0.2	0.393194	1.26224	0.888889
hsa-miR-6805-5p	0.146894	0.219115	2.8673	1.74692	2.89097	1.98706	3	3	2.17404	0.221654	0.416665	0.2	0.37645	1.36116	0.888889	1.42127	1.38561	1.1353	0	3	3	1.02502	0.984045	0.999953	1	1	0.0175351	0.555556	2.72459	0.252274	0.455155	0.4	0.641948	1.26847	0.777778	1.28459	0.82934	0.913247	0.657905	0.805054	0.1928	0.666667
hsa-miR-219a-5p	0.0128175	0.0336966	0.539225	0.98497	0.686533	1.1214	3	3	0.734205	0.22299	0.418253	0.4	0.59749	-1.18528	0.222222	5.8802	7.20144	5.52922	7.01554	3	3	0.400192	0.0747227	0.635143	0.1	0.545038	-2.05521	0	0.0246721	0.00222404	0.0556827	0.1	0.225526	-9.12645	0	0.013448	0.000102612	0.00833338	0.1	0.239172	-13.494	0
hsa-miR-203a-3p	0.520132	0.607431	1.50034	2.25937	1.27867	2.16575	3	3	0.590891	0.224224	0.419832	0.4	0.59749	-1.18295	0.222222	0.761567	2.53837	0	3.23553	3	3	0.29183	0.32089	0.835482	0.353679	0.85509	-0.956622	0.222222	1.66875	0.454345	0.658511	0.375825	0.641948	0.69784	0.777778	0.824165	0.853687	0.923803	0.7	0.805054	-0.168523	0.333333
hsa-miR-3928-3p	0.00159421	0.00819676	0.500592	1.38742	0.439929	1.45602	3	3	0.5408	0.225907	0.421509	0.2	0.37645	-1.3523	0.111111	0	0	0	0	3	3	1	NA	NA	NA	NA	NA	0.5	1.41479	NA	NA	NA	NA	3.18175	1	2.61611	NA	NA	NA	NA	2.17927	1
hsa-miR-6511b-5p	0.0232317	0.0527251	2.30379	1.40833	2.66632	1.66874	3	3	1.8602	0.225637	0.421509	0.4	0.59749	1.18452	0.777778	1.07635	0	0	0	3	3	2.10869	NA	NA	NA	NA	0.816497	0.666667	2.34152	0.374948	0.58212	0.657905	0.798802	0.880154	0.666667	2.6543	NA	NA	NA	NA	2.33296	1
hsa-miR-10b-5p	0.0359562	0.0720365	12.3159	12.0871	12.4182	12.0885	3	3	1.17189	0.22772	0.423146	0.4	0.59749	1.33995	0.777778	10.2365	9.42145	10.263	9.29831	3	3	1.75942	0.066433	0.626247	0.1	0.545038	2.721	1	4.22622	0.0010955	0.0383037	0.1	0.225526	11.4189	1	6.34505	0.00681854	0.0704618	0.1	0.239172	9.10344	1
hsa-miR-12114	0.0201887	0.0469186	1.6145	0.907108	1.65041	0.521929	3	3	1.63285	0.227889	0.423146	0.4	0.59749	1.27458	0.777778	1.10904	0	0	0	3	3	2.15703	NA	NA	NA	NA	0.816497	0.666667	1.41957	0.694762	0.812293	0.657905	0.798802	0.367723	0.666667	1.87528	NA	NA	NA	NA	1.76672	1
hsa-miR-887-5p	0.108556	0.171623	3.20742	2.43796	3.30939	2.10152	3	3	1.70463	0.22797	0.423146	0.2	0.37645	1.1615	0.888889	0.378432	1.90135	0	2.38111	3	3	0.347982	0.259973	0.805939	0.353679	0.85509	-1.17448	0.222222	7.10575	0.00637921	0.0869975	0.0765225	0.225526	4.27245	1	1.45057	0.652463	0.799347	1	1	0.413788	0.444444
hsa-miR-181d-5p	0.459146	0.552172	8.7735	8.55502	8.77399	8.46784	3	3	1.1635	0.228734	0.423831	0.2	0.37645	1.18071	0.888889	8.87048	9.3523	8.91566	9.41557	3	3	0.716074	0.0535363	0.626247	0.1	0.545038	-2.21322	0	0.934987	0.608293	0.750587	0.7	0.798802	-0.453387	0.333333	0.575435	0.00918583	0.0792938	0.1	0.239172	-4.20921	0
hsa-miR-126-5p	0.303527	0.391452	14.476	14.186	14.3523	14.1385	3	3	1.22271	0.230264	0.424875	0.4	0.59749	1.15895	0.777778	13.1103	12.0322	12.9154	12.3032	3	3	2.11127	0.0836326	0.655925	0.1	0.545038	1.9776	1	2.57715	0.0142808	0.113784	0.1	0.225526	4.05168	1	4.44999	0.0174538	0.107441	0.1	0.239172	4.3405	1
hsa-miR-4440	0.00418303	0.015983	1.6003	1.10123	1.65041	1.26945	3	3	1.41331	0.230488	0.424875	0.2	0.37645	1.26596	0.888889	0	0	0	0	3	3	1	NA	NA	NA	NA	NA	0.5	3.03207	NA	NA	NA	NA	10.7419	1	2.14538	NA	NA	NA	NA	3.01713	1
hsa-miR-618	0.0195535	0.0457166	3.12757	2.08588	3.20169	2.34366	3	3	2.05863	0.229952	0.424875	0.2	0.37645	1.27307	0.888889	0.732821	1.0122	0	0	3	3	0.823945	0.835056	0.999953	1	1	-0.182544	0.444444	5.25884	0.0698878	0.223007	0.0765225	0.225526	2.52969	1	2.1048	0.426727	0.635857	0.657905	0.805054	0.738151	0.666667
hsa-miR-1843	0.206618	0.288223	4.71885	5.16717	4.82281	5.02261	3	3	0.732892	0.232012	0.426218	0.4	0.59749	-1.26681	0.222222	6.40173	5.93719	6.60563	5.46706	3	3	1.37988	0.514445	0.901209	0.7	1	0.605615	0.666667	0.311459	0.0147711	0.11457	0.1	0.225526	-4.75685	0	0.586411	0.310387	0.529342	0.4	0.675056	-1.00377	0.222222
hsa-miR-3191-3p	4.85053e-05	0.000772098	1.11865	0.185347	1.65041	0	3	3	1.90964	0.23191	0.426218	0.353679	0.59749	1.2928	0.777778	0	0	0	0	3	3	1	NA	NA	NA	NA	NA	0.5	2.17144	NA	NA	NA	NA	1.63233	0.833333	1.13709	NA	NA	NA	NA	0.816497	0.666667
hsa-miR-4758-5p	0.00278677	0.0118616	0.146643	0.927254	0	1.26945	3	3	0.58212	0.232765	0.426869	0.353679	0.59749	-1.29732	0.222222	1.16723	2.67311	0	2.38111	3	3	0.352117	0.499121	0.895418	0.642835	1	-0.612261	0.333333	0.492915	0.474679	0.679132	1	1	-0.708349	0.444444	0.298157	0.399178	0.605795	0.506555	0.805054	-0.838476	0.277778
hsa-miR-490-5p	0.0317153	0.0661637	0.190973	0.510903	0	0.521929	3	3	0.801108	0.233946	0.428301	0.657905	0.84236	-1.35154	0.333333	3.86872	5.04114	3.32713	5.28112	3	3	0.443676	0.228508	0.773875	0.2	0.714	-1.15994	0.111111	0.0781424	0.017299	0.122523	0.0765225	0.225526	-4.83252	0	0.0432775	0.0155695	0.100799	0.1	0.239172	-6.41645	0
hsa-miR-23a-5p	0.446793	0.541369	6.93273	6.47294	7.11503	6.43348	3	3	1.37534	0.236555	0.432339	0.4	0.59749	1.30996	0.777778	4.54863	5.19209	4.30142	5.28112	3	3	0.640173	0.247824	0.793483	0.2	0.714	-1.1068	0.111111	5.2202	0.00727174	0.0900715	0.1	0.225526	4.30326	1	2.42982	0.0492816	0.201144	0.1	0.239172	3.26121	1
hsa-miR-1252-5p	0.000368911	0.00308399	0.926616	0.301462	1.04936	0	3	3	1.54238	0.238689	0.434915	0.184039	0.37645	1.13188	0.888889	0	0	0	0	3	3	1	NA	NA	NA	NA	NA	0.5	1.90081	NA	NA	NA	NA	2.25581	1	1.23239	NA	NA	NA	NA	0.816497	0.666667
hsa-miR-6509-3p	5.68508e-05	0.000869219	1.12256	0.15158	0.776589	0	3	3	1.96017	0.238777	0.434915	0.184039	0.37645	1.2971	0.888889	0	0	0	0	3	3	1	NA	NA	NA	NA	NA	0.5	2.17733	NA	NA	NA	NA	1.54795	1	1.11079	NA	NA	NA	NA	0.816497	0.666667
hsa-miR-12135	0.0486775	0.0893104	4.18416	5.00791	4.31444	5.26623	3	3	0.56497	0.242261	0.439022	0.2	0.37645	-1.17054	0.111111	0	2.78897	0	3.0366	3	3	0.144689	NA	NA	NA	NA	-3.50903	0	18.1785	NA	NA	NA	NA	6.84624	1	4.65553	0.0586822	0.211974	0.1	0.239172	2.55638	1
hsa-miR-378g	0.0152279	0.0373309	2.51386	2.7292	2.49441	2.7369	3	3	0.861346	0.241522	0.439022	0.2	0.37645	-1.13598	0.111111	2.51781	1.52787	3.72937	2.20251	3	3	1.9861	0.545794	0.923452	0.506555	1	0.548463	0.722222	0.99727	0.997788	0.99799	0.7	0.798802	-0.00255063	0.333333	2.29951	0.255497	0.479235	0.1	0.239172	1.26472	1
hsa-miR-589-5p	0.108249	0.17137	5.06749	5.43853	5.14466	5.51837	3	3	0.773223	0.242163	0.439022	0.4	0.59749	-1.13446	0.222222	9.38984	7.26252	9.77088	7.29229	3	3	4.36906	0.0364242	0.614615	0.1	0.545038	3.62227	1	0.0499853	0.0043608	0.0732786	0.1	0.225526	-6.92828	0	0.28244	0.00111104	0.0320919	0.1	0.239172	-7.28618	0
hsa-miR-7113-5p	0.00110579	0.00662336	1.0065	0.185347	1.36908	0	3	3	1.76681	0.243794	0.441054	0.353679	0.59749	1.23609	0.777778	1.20111	0	1.76268	0	3	3	2.29917	NA	NA	NA	NA	1.63185	0.833333	0.873805	0.817404	0.895134	0.506555	0.790743	-0.201641	0.277778	1.13709	NA	NA	NA	NA	0.816497	0.666667
hsa-miR-548x-5p	0.17576	0.255611	1.5039	0.956572	1.27867	1.07834	3	3	1.46138	0.24487	0.442253	0.2	0.37645	1.13554	0.888889	0.82705	0	0.718473	0	3	3	1.77405	NA	NA	NA	NA	1.31961	0.833333	1.59865	0.336685	0.544588	0.4	0.641948	0.912903	0.777778	1.94069	NA	NA	NA	NA	3.48344	1
hsa-miR-4723-5p	0.00807717	0.0248957	1.41289	0.748705	1.04936	0.521929	3	3	1.58467	0.245734	0.443065	0.4	0.59749	1.13983	0.777778	0	0	0	0	3	3	1	NA	NA	NA	NA	NA	0.5	2.66269	NA	NA	NA	NA	2.90046	1	1.68028	NA	NA	NA	NA	2.34137	1
hsa-miR-452-5p	0.123583	0.190962	8.68428	8.42863	8.58601	8.52359	3	3	1.19387	0.249118	0.44691	0.4	0.59749	1.10284	0.777778	7.5161	7.27268	7.47335	7.28466	3	3	1.1838	0.134005	0.699458	0.2	0.714	1.62644	0.888889	2.24727	0.00659675	0.0869975	0.1	0.225526	6.17145	1	2.22831	0.00237632	0.047057	0.1	0.239172	5.75778	1
hsa-miR-501-5p	0.356069	0.4473	7.537	7.02595	7.72528	6.98893	3	3	1.42509	0.24881	0.44691	0.7	0.84236	1.26945	0.666667	5.61274	4.78426	5.67972	4.71257	3	3	1.77581	0.200413	0.761143	0.2	0.714	1.30426	0.888889	3.79544	0.0286222	0.164626	0.1	0.225526	2.87041	1	4.72951	0.00995633	0.0822666	0.1	0.239172	6.57757	1
hsa-miR-6511a-3p	0.00431312	0.0160946	3.25936	2.48265	3.35939	2.9142	3	3	1.71322	0.248716	0.44691	0.4	0.59749	1.15098	0.777778	0	0	0	0	3	3	1	NA	NA	NA	NA	NA	0.5	9.57559	NA	NA	NA	NA	9.7614	1	5.58924	NA	NA	NA	NA	4.23353	1
hsa-miR-656-5p	0.018535	0.0438649	0.891173	0.638389	0.776589	0.556042	3	3	1.1915	0.250068	0.447863	0.4	0.59749	1.09796	0.777778	0	0.734169	0	0	3	3	0.601164	NA	NA	NA	NA	-0.816497	0.333333	1.85468	NA	NA	NA	NA	5.61492	1	0.935766	0.908994	0.954762	0.657905	0.805054	-0.104734	0.666667
hsa-miR-4326	0.010587	0.0296436	3.30634	1.98106	3.77236	2.11597	3	3	2.50583	0.251631	0.449911	0.4	0.59749	1.10747	0.777778	0	0	0	0	3	3	1	NA	NA	NA	NA	NA	0.5	9.89254	NA	NA	NA	NA	3.4547	1	3.94782	NA	NA	NA	NA	2.75764	1
hsa-miR-3912-3p	0.0124207	0.0329518	1.74536	1.50229	1.78142	1.52653	3	3	1.18351	0.253334	0.4522	0.4	0.59749	1.10814	0.777778	0.732821	0.734169	0	0	3	3	0.999066	0.999026	0.999953	1	1	-0.00106063	0.444444	2.01746	0.299762	0.512766	0.657905	0.798802	1.10643	0.666667	1.70304	0.405474	0.610243	0.657905	0.805054	0.845836	0.666667
hsa-miR-1238-3p	7.12822e-05	0.00101012	0.883744	0.15158	1.04936	0	3	3	1.66113	0.255482	0.455277	0.353679	0.59749	1.21106	0.777778	0	0	0	0	3	3	1	NA	NA	NA	NA	NA	0.5	1.84516	NA	NA	NA	NA	1.53599	0.833333	1.11079	NA	NA	NA	NA	0.816497	0.666667
hsa-miR-190a-5p	0.893302	0.92096	2.21346	2.93031	1.8929	3.00961	3	3	0.608422	0.256962	0.457153	0.4	0.59749	-1.11633	0.222222	1.34446	4.7162	1.1353	4.92043	3	3	0.0966064	0.0412485	0.626247	0.1	0.545038	-2.43623	0	1.82639	0.428828	0.62997	0.4	0.641948	0.743408	0.777778	0.289997	0.128775	0.319174	0.2	0.393194	-1.82138	0.111111
hsa-miR-365a-5p	0.00577782	0.0197198	1.25835	0.492776	1.67531	0.521929	3	3	1.70005	0.258147	0.457742	0.4	0.59749	1.12219	0.777778	0.378432	0	0	0	3	3	1.29993	NA	NA	NA	NA	0.816497	0.666667	1.84027	0.229068	0.436248	0.184039	0.385169	1.17003	0.888889	1.40715	NA	NA	NA	NA	1.45529	0.833333
hsa-miR-6848-5p	0.000664996	0.00457234	1.05677	0.402136	0.791851	0	3	3	1.57422	0.258057	0.457742	0.375825	0.59749	1.10023	0.777778	0	0	0	0	3	3	1	NA	NA	NA	NA	NA	0.5	2.08027	NA	NA	NA	NA	3.16542	1	1.32146	NA	NA	NA	NA	0.816497	0.666667
hsa-miR-188-3p	0.0151616	0.0372468	3.88021	3.12	3.79604	2.82827	3	3	1.69374	0.261493	0.462907	0.4	0.59749	1.20618	0.777778	1.97746	2.01645	2.80388	2.38111	3	3	0.973335	0.980025	0.999953	1	1	-0.0217579	0.5	3.73926	0.19343	0.396577	0.1	0.225526	1.54936	1	2.14883	0.423922	0.632934	0.4	0.675056	0.761441	0.777778
hsa-miR-337-5p	0.164006	0.241539	8.83293	8.36326	8.9943	8.62933	3	3	1.38479	0.262891	0.464615	0.4	0.59749	1.11287	0.777778	9.35734	8.2541	9.08819	8.07365	3	3	2.14837	0.145765	0.699458	0.2	0.714	1.59672	0.888889	0.695241	0.409214	0.617423	0.4	0.641948	-0.809989	0.222222	1.0786	0.797241	0.900342	1	1	0.224537	0.444444
hsa-miR-659-3p	0.000165101	0.00166824	0.659618	0.15158	0.929494	0	3	3	1.42212	0.263817	0.465482	0.353679	0.59749	1.13765	0.777778	0.874584	0	0	0	3	3	1.83348	NA	NA	NA	NA	0.816497	0.666667	0.861566	0.835313	0.90155	1	1	-0.187652	0.555556	1.11079	NA	NA	NA	NA	0.816497	0.666667
hsa-miR-6796-3p	8.4119e-05	0.00108607	0.762086	0.173976	1.04936	0	3	3	1.50328	0.264584	0.466068	0.353679	0.59749	1.13691	0.777778	0	0	0	0	3	3	1	NA	NA	NA	NA	NA	0.5	1.69594	NA	NA	NA	NA	1.61676	0.833333	1.12816	NA	NA	NA	NA	0.816497	0.666667
hsa-miR-6729-3p	0.00178118	0.0085526	0.994736	0.266658	0.776589	0	3	3	1.65643	0.265051	0.466124	0.375825	0.59749	1.10284	0.777778	0.378432	0	0	0	3	3	1.29993	NA	NA	NA	NA	0.816497	0.666667	1.53294	0.366343	0.570829	0.375825	0.641948	0.835596	0.777778	1.20302	NA	NA	NA	NA	0.816497	0.666667
hsa-miR-152-5p	0.0131444	0.0341696	2.02645	1.21282	1.56077	0.904386	3	3	1.75763	0.269172	0.469517	0.4	0.59749	1.06453	0.777778	0	0	0	0	3	3	1	NA	NA	NA	NA	NA	0.5	4.07401	NA	NA	NA	NA	3.25447	1	2.3179	NA	NA	NA	NA	2.73632	1
hsa-miR-4286	0.0537453	0.0962281	6.97776	6.45514	6.76387	6.54324	3	3	1.43656	0.268947	0.469517	0.4	0.59749	1.17222	0.777778	5.24191	5.42371	4.7722	4.89832	3	3	0.881597	0.848935	0.999953	0.7	1	-0.166311	0.333333	3.33076	0.112599	0.289781	0.2	0.385169	1.82801	0.888889	2.04405	0.205074	0.414496	0.4	0.675056	1.47033	0.777778
hsa-miR-4761-3p	0.00162655	0.00825352	1.11907	0.452005	1.2369	0.556042	3	3	1.58784	0.267809	0.469517	0.4	0.59749	1.10097	0.777778	0	0	0	0	3	3	1	NA	NA	NA	NA	NA	0.5	2.17207	NA	NA	NA	NA	2.10342	1	1.36794	NA	NA	NA	NA	1.55907	0.833333
hsa-miR-548n	0.0949153	0.154254	2.75162	2.03563	2.66632	2.01832	3	3	1.64261	0.269007	0.469517	0.7	0.84236	1.23249	0.666667	2.79035	0.893004	2.19846	0	3	3	3.72528	0.167929	0.724199	0.375825	0.85509	1.40096	0.777778	0.97351	0.964173	0.979024	1	1	-0.0392507	0.444444	2.20783	0.329037	0.544287	0.657905	0.805054	1.04397	0.666667
hsa-miR-671-3p	0.203076	0.285683	3.59794	3.10498	3.75262	3.00722	3	3	1.40732	0.268703	0.469517	0.7	0.84236	1.16934	0.666667	3.36784	1.07851	2.2847	0	3	3	4.8883	0.216167	0.773875	0.375825	0.85509	1.19855	0.777778	1.17291	0.860296	0.912576	0.7	0.798802	0.16011	0.666667	4.07408	0.200046	0.412732	0.375825	0.675056	1.52711	0.777778
hsa-miR-29a-5p	0.839919	0.877685	7.32479	6.67097	7.51643	6.70017	3	3	1.57333	0.271319	0.472491	0.4	0.59749	1.17428	0.777778	6.16706	6.49275	5.66388	6.5089	3	3	0.797922	0.637763	0.967708	0.7	1	-0.442745	0.333333	2.23105	0.194697	0.397328	0.2	0.385169	1.29084	0.888889	1.13149	0.369876	0.583565	0.7	0.805054	0.824569	0.666667
hsa-miR-127-3p	0.785322	0.838789	11.7857	12.1175	11.8766	11.9305	3	3	0.794523	0.271917	0.472764	0.7	0.84236	-1.0864	0.333333	12.3594	12.727	12.4531	12.6922	3	3	0.775086	0.198257	0.76064	0.4	0.85509	-1.34097	0.222222	0.671885	0.0239073	0.151767	0.1	0.225526	-2.92946	0	0.655449	0.107911	0.299487	0.2	0.393194	-1.68978	0.111111
hsa-miR-3085-5p	0.0551857	0.0984809	4.06278	5.66653	5.08823	6.07309	3	3	0.329021	0.273016	0.473906	0.4	0.59749	-1.08648	0.222222	0.934628	0.495381	0	0	3	3	1.3559	0.705519	0.971879	1	1	0.339048	0.555556	8.74317	0.0921517	0.253936	0.184039	0.385169	1.80858	0.888889	36.0306	0.00263631	0.048035	0.0765225	0.239172	5.55785	1
hsa-miR-362-3p	0.102272	0.163691	3.66033	3.2453	3.54796	3.50399	3	3	1.33332	0.274125	0.475062	0.4	0.59749	1.05746	0.777778	5.84138	4.1609	5.89809	4.21488	3	3	3.20534	0.00563545	0.502698	0.1	0.545038	5.67726	1	0.220515	0.00110338	0.0383037	0.1	0.225526	-8.38726	0	0.530123	0.0575929	0.211974	0.1	0.239172	-2.1948	0
hsa-miR-3175	0.00909684	0.0275248	1.03906	0.533423	1.27867	0.521929	3	3	1.41975	0.277307	0.479573	0.2	0.37645	1.03325	0.888889	1.3844	0	1.1353	0	3	3	2.61063	NA	NA	NA	NA	1.28442	0.833333	0.787126	0.737623	0.845556	1	1	-0.308161	0.555556	1.44736	NA	NA	NA	NA	1.3989	0.833333
hsa-miR-6882-5p	0.000434555	0.00348244	0.943594	0.185347	1.04936	0	3	3	1.69143	0.277624	0.479573	0.353679	0.59749	1.12731	0.777778	1.74273	0	1.1353	0	3	3	3.34668	NA	NA	NA	NA	1.16641	0.833333	0.574693	0.593338	0.746804	0.824778	0.934967	-0.492468	0.388889	1.13709	NA	NA	NA	NA	0.816497	0.666667
hsa-miR-1285-5p	0.812895	0.857155	3.58003	3.22035	3.56746	3.4106	3	3	1.28315	0.278891	0.480985	0.2	0.37645	1.14215	0.888889	4.48833	3.98631	4.49438	4.10539	3	3	1.4162	0.400609	0.851384	0.7	1	0.801159	0.666667	0.532813	0.0458319	0.195413	0.1	0.225526	-3.11161	0	0.588063	0.235785	0.454038	0.4	0.675056	-1.20119	0.222222
hsa-miR-6800-3p	0.00046307	0.00363573	1.38382	0.562833	1.27867	0	3	3	1.76661	0.279771	0.481729	0.375825	0.59749	1.11842	0.777778	0	0	0	0	3	3	1	NA	NA	NA	NA	NA	0.5	2.60958	NA	NA	NA	NA	5.48427	1	1.47717	NA	NA	NA	NA	0.816497	0.666667
hsa-miR-1972	0.0097981	0.0286864	1.86427	1.02219	2.29285	0.799974	3	3	1.79263	0.280578	0.482343	0.4	0.59749	1.03993	0.777778	0.844234	0	0	0	3	3	1.79531	NA	NA	NA	NA	0.816497	0.666667	2.02796	0.376868	0.582989	0.657905	0.798802	0.827525	0.666667	2.031	NA	NA	NA	NA	2.25543	1
hsa-miR-324-3p	0.294267	0.383339	8.75965	8.34961	8.76456	8.24761	3	3	1.32872	0.281566	0.483264	0.2	0.37645	1.05838	0.888889	6.84809	6.64595	6.81105	6.34056	3	3	1.1504	0.818882	0.999953	1	1	0.20073	0.555556	3.76216	0.0392058	0.185767	0.1	0.225526	2.78039	1	3.25727	0.116491	0.309135	0.1	0.239172	2.04872	1
hsa-miR-6785-5p	9.34192e-05	0.00114859	0.676249	0.15158	0.791851	0	3	3	1.4386	0.283098	0.485116	0.353679	0.59749	1.09231	0.777778	0	0	0	0	3	3	1	NA	NA	NA	NA	NA	0.5	1.59798	NA	NA	NA	NA	1.52652	0.833333	1.11079	NA	NA	NA	NA	0.816497	0.666667
hsa-miR-4722-5p	0.00686411	0.0222895	0.982097	0.56812	1.04936	0.799974	3	3	1.33235	0.28359	0.485183	0.4	0.59749	1.08956	0.777778	0	0.793703	0	0	3	3	0.576862	NA	NA	NA	NA	-0.816497	0.333333	1.97533	NA	NA	NA	NA	6.62678	1	0.855249	0.809571	0.906092	1	1	-0.21835	0.555556
hsa-miR-4725-5p	9.90692e-05	0.00118679	0.642128	0.15158	0.776589	0	3	3	1.40498	0.284688	0.48551	0.353679	0.59749	1.0795	0.777778	0	0	0	0	3	3	1	NA	NA	NA	NA	NA	0.5	1.56063	NA	NA	NA	NA	1.54816	0.833333	1.11079	NA	NA	NA	NA	0.816497	0.666667
hsa-miR-628-3p	0.4629	0.554526	5.67746	5.46691	5.65078	5.45884	3	3	1.15713	0.284687	0.48551	0.4	0.59749	1.14062	0.777778	5.47592	7.08956	5.64565	7.06935	3	3	0.326774	0.0883981	0.657461	0.1	0.545038	-2.22867	0	1.14992	0.752606	0.855416	1	1	0.294511	0.555556	0.324739	0.00354299	0.0493343	0.1	0.239172	-5.40798	0
hsa-miR-1913	0.00205115	0.009396	1.64453	0.946038	1.80561	1.31158	3	3	1.62281	0.28519	0.485593	0.4	0.59749	1.05674	0.777778	0	0	0	0	3	3	1	NA	NA	NA	NA	NA	0.5	3.12646	NA	NA	NA	NA	5.32132	1	1.92657	NA	NA	NA	NA	1.61912	0.833333
hsa-miR-539-5p	0.0489424	0.08942	4.52016	3.99025	4.69287	4.13448	3	3	1.44385	0.286881	0.487698	0.4	0.59749	1.04304	0.777778	1.48748	1.57389	1.1353	1.48614	3	3	0.941859	0.952107	0.999953	1	1	-0.0521898	0.5	8.18333	0.0840969	0.237858	0.1	0.225526	2.48161	1	5.3382	0.108827	0.299487	0.1	0.239172	1.96876	1
hsa-miR-106b-3p	0.577476	0.663726	7.91539	7.61263	7.91045	7.58431	3	3	1.2335	0.289097	0.488365	0.4	0.59749	1.01209	0.777778	7.4094	7.73128	7.55209	8.02592	3	3	0.80003	0.533366	0.91544	0.4	0.85509	-0.559145	0.222222	1.4201	0.22894	0.436248	0.2	0.385169	1.18474	0.888889	0.92105	0.788365	0.895707	0.7	0.805054	-0.24297	0.333333
hsa-miR-660-3p	0.0140145	0.0352648	4.35023	3.81786	4.38999	4.14356	3	3	1.4463	0.28825	0.488365	0.2	0.37645	1.1209	0.888889	1.6553	1.10764	2.19846	0	3	3	1.46171	0.715491	0.973749	1	1	0.321136	0.555556	6.47522	0.0835211	0.237012	0.1	0.225526	2.58857	1	6.54418	0.122806	0.31033	0.184039	0.393194	1.8929	0.888889
hsa-miR-664b-5p	0.847443	0.880795	1.19264	1.63098	1.04936	1.52653	3	3	0.737983	0.287795	0.488365	0.4	0.59749	-1.09548	0.222222	3.34102	0.734169	3.03207	0	3	3	6.09172	0.0512122	0.626247	0.0765225	0.545038	2.5777	1	0.225566	0.0126946	0.11004	0.1	0.225526	-3.60243	0	1.86194	0.345951	0.563577	0.657905	0.805054	0.986043	0.666667
hsa-miR-92a-3p	0.756971	0.8152	14.5656	14.0847	14.6158	14.1825	3	3	1.39556	0.289021	0.488365	0.4	0.59749	1.03291	0.777778	13.2505	12.1872	13.3513	12.2882	3	3	2.08969	0.0224285	0.587839	0.1	0.545038	3.67508	1	2.48811	0.0353965	0.183228	0.1	0.225526	2.75048	1	3.72567	0.00308749	0.048035	0.1	0.239172	7.08027	1
hsa-miR-450a-1-3p	0.00702106	0.0225996	2.89376	3.28851	3.02339	3.34388	3	3	0.760618	0.28966	0.488545	0.4	0.59749	-1.00468	0.222222	0.587559	1.10764	0	0	3	3	0.697331	0.705804	0.971879	1	1	-0.338679	0.444444	4.94579	0.0429966	0.189938	0.0765225	0.225526	2.94329	1	4.53427	0.184511	0.401646	0.184039	0.393194	1.58276	0.888889
hsa-miR-187-3p	0.61375	0.695783	4.83818	4.35862	4.7331	4.16985	3	3	1.39432	0.293667	0.494525	0.4	0.59749	1.00856	0.777778	6.36208	6.38476	6.40539	6.61199	3	3	0.9844	0.965809	0.999953	1	1	-0.0373767	0.444444	0.347747	0.0398581	0.185767	0.1	0.225526	-2.78827	0	0.245512	0.0104045	0.083011	0.1	0.239172	-3.72591	0
hsa-miR-4758-3p	0.00566294	0.0194684	1.7215	1.09774	1.80561	0.904386	3	3	1.54088	0.294577	0.495277	0.4	0.59749	1.0365	0.777778	0	0	0	0	3	3	1	NA	NA	NA	NA	NA	0.5	3.29778	NA	NA	NA	NA	6.30393	1	2.14019	NA	NA	NA	NA	2.04701	1
hsa-miR-30c-2-3p	0.0491069	0.0895797	6.45342	6.14528	6.24944	6.08084	3	3	1.23811	0.296508	0.495414	0.4	0.59749	1.05245	0.777778	2.26275	3.68289	3.23123	3.32293	3	3	0.373676	0.338593	0.835482	0.4	0.85509	-0.962141	0.222222	18.2608	0.061358	0.208986	0.1	0.225526	2.959	1	5.51131	0.0213387	0.119592	0.1	0.239172	4.84222	1
hsa-miR-4677-3p	0.00420142	0.015983	2.78988	2.28902	3.11922	2.34366	3	3	1.41505	0.295393	0.495414	0.7	0.84236	1.10122	0.666667	0	0	0	0	3	3	1	NA	NA	NA	NA	NA	0.5	6.91572	NA	NA	NA	NA	6.35198	1	4.88725	NA	NA	NA	NA	19.3809	1
hsa-miR-597-3p	0.0115559	0.0313625	1.64639	1.10123	1.49017	1.26945	3	3	1.45919	0.29605	0.495414	0.7	0.84236	0.983084	0.666667	0	0	0	0	3	3	1	NA	NA	NA	NA	NA	0.5	3.1305	NA	NA	NA	NA	3.94353	1	2.14538	NA	NA	NA	NA	3.01713	1
hsa-miR-7111-5p	0.00354422	0.0141525	1.87265	1.01875	1.78142	1.31158	3	3	1.80738	0.29632	0.495414	0.4	0.59749	0.98102	0.777778	0	0	0	0	3	3	1	NA	NA	NA	NA	NA	0.5	3.66204	NA	NA	NA	NA	3.18822	1	2.02616	NA	NA	NA	NA	1.58593	0.833333
hsa-let-7e-3p	0.0394021	0.0772226	4.78197	4.55059	4.88377	4.56471	3	3	1.17395	0.297066	0.495572	0.4	0.59749	0.978619	0.777778	2.2285	2.58053	3.1285	2.38111	3	3	0.783482	0.805308	0.999953	1	1	-0.217769	0.444444	5.87042	0.14843	0.342298	0.1	0.225526	1.84526	1	3.91785	0.100762	0.287726	0.1	0.239172	2.26856	1
hsa-miR-210-3p	0.729298	0.794231	5.60867	6.38163	5.75274	6.03169	3	3	0.585216	0.297912	0.496211	0.4	0.59749	-1.03823	0.222222	5.38294	4.35131	5.33946	4.71257	3	3	2.04434	0.394009	0.842288	0.7	1	0.781795	0.666667	1.16937	0.783537	0.877766	1	1	0.249122	0.555556	4.08496	0.120174	0.309589	0.1	0.239172	1.672	1
hsa-miR-1273c	0.000230574	0.00212641	1.0473	0.325556	1.43635	0.454739	3	3	1.64917	0.304512	0.504811	0.506555	0.742162	1.06336	0.722222	0	0	0	0	3	3	1	NA	NA	NA	NA	NA	0.5	2.06666	NA	NA	NA	NA	1.6153	0.833333	1.25315	NA	NA	NA	NA	1.62152	0.833333
hsa-miR-3622b-5p	0.000362126	0.00305834	0.26395	0.908487	0	1.26945	3	3	0.639698	0.304563	0.504811	0.353679	0.59749	-0.996488	0.222222	1.01069	0	0	0	3	3	2.01487	NA	NA	NA	NA	0.816497	0.666667	0.595949	0.541025	0.7256	1	1	-0.583685	0.444444	1.87708	NA	NA	NA	NA	1.62163	0.833333
hsa-miR-4632-3p	0.000104152	0.00120062	0.671162	0.173976	0.776589	0	3	3	1.41146	0.306087	0.504811	0.353679	0.59749	1.01317	0.777778	0	0	0	0	3	3	1	NA	NA	NA	NA	NA	0.5	1.59236	NA	NA	NA	NA	1.5183	0.833333	1.12816	NA	NA	NA	NA	0.816497	0.666667
hsa-miR-4687-3p	0.0342741	0.0699463	1.81645	1.50409	1.80561	1.45602	3	3	1.24174	0.305809	0.504811	0.4	0.59749	0.994429	0.777778	0.82705	0	0.718473	0	3	3	1.77405	NA	NA	NA	NA	1.31961	0.833333	1.98536	0.18332	0.382251	0.2	0.385169	1.44758	0.888889	2.83645	NA	NA	NA	NA	9.64662	1
hsa-miR-502-5p	0.206082	0.287821	5.47505	4.87544	5.33949	5.02217	3	3	1.51531	0.304281	0.504811	0.4	0.59749	1.03994	0.777778	0.617923	2.88441	0.718473	3.32293	3	3	0.207835	0.0589554	0.626247	0.1	0.545038	-2.46456	0	28.9829	0.00123772	0.0383037	0.1	0.225526	7.22267	1	3.9752	0.089744	0.265345	0.1	0.239172	2.33683	1
hsa-miR-619-5p	0.791685	0.842198	5.09067	4.44662	5.24271	4.4543	3	3	1.56271	0.306374	0.504811	0.4	0.59749	1.03248	0.777778	5.20828	6.39322	5.11115	6.15491	3	3	0.439843	0.0666594	0.626247	0.1	0.545038	-2.23686	0	0.921716	0.836327	0.90155	1	1	-0.184955	0.555556	0.259427	0.0194686	0.113268	0.1	0.239172	-3.7785	0
hsa-miR-6875-5p	0.00156141	0.00817277	0.627739	0.173976	0.791851	0	3	3	1.36961	0.30514	0.504811	0.353679	0.59749	1.0037	0.777778	0.777065	0	1.1353	0	3	3	1.71364	NA	NA	NA	NA	1.63134	0.833333	0.901672	0.783521	0.877766	0.506555	0.790743	-0.240386	0.277778	1.12816	NA	NA	NA	NA	0.816497	0.666667
hsa-miR-6857-3p	0.00537245	0.0188036	1.09301	0.852223	1.04936	0.956399	3	3	1.18164	0.307428	0.505769	0.7	0.84236	0.977656	0.666667	0	0	0	0	3	3	1	NA	NA	NA	NA	NA	0.5	2.13319	NA	NA	NA	NA	8.17181	1	1.80528	NA	NA	NA	NA	4.12087	1
hsa-miR-3679-3p	9.39036e-05	0.00114859	1.21709	0.359447	1.70554	0	3	3	1.81207	0.308076	0.506057	0.353679	0.59749	0.986054	0.777778	0	0	0	0	3	3	1	NA	NA	NA	NA	NA	0.5	2.32477	NA	NA	NA	NA	1.6225	0.833333	1.28293	NA	NA	NA	NA	0.816497	0.666667
hsa-miR-1-3p	0.0215777	0.0493568	0.0980459	0.611171	0	0.521929	3	3	0.700703	0.309173	0.506306	0.353679	0.59749	-1.06431	0.222222	3.17456	2.6265	2.89809	3.56174	3	3	1.46213	0.728641	0.977913	1	1	0.316886	0.444444	0.118543	0.0191306	0.130119	0.0765225	0.225526	-5.21999	0	0.247359	0.266027	0.490875	0.506555	0.805054	-1.18829	0.277778
hsa-miR-1306-3p	0.0103311	0.0293668	1.53258	0.625982	1.65041	0.556042	3	3	1.87462	0.308936	0.506306	0.7	0.84236	1.09277	0.666667	0.398634	0	0	0	3	3	1.31826	NA	NA	NA	NA	0.816497	0.666667	2.19458	0.235673	0.438588	0.184039	0.385169	1.18535	0.888889	1.54326	NA	NA	NA	NA	5.83783	1
hsa-miR-1299	2.39977e-05	0.000442625	0.0980459	0.689452	0	0.556042	3	3	0.663696	0.311155	0.508773	0.353679	0.59749	-1.06741	0.222222	1.52004	0	0	0	3	3	2.86799	NA	NA	NA	NA	0.816497	0.666667	0.373196	0.448387	0.652406	1	1	-0.762247	0.444444	1.61267	NA	NA	NA	NA	1.27466	0.833333
hsa-miR-4707-3p	0.00302561	0.0126466	1.18225	0.678246	1.04936	0.956399	3	3	1.41815	0.315111	0.514457	0.7	0.84236	0.943522	0.666667	0	0	0	0	3	3	1	NA	NA	NA	NA	NA	0.5	2.26931	NA	NA	NA	NA	3.5489	1	1.60019	NA	NA	NA	NA	1.62427	0.833333
hsa-miR-29c-3p	0.45951	0.552172	9.0298	9.40709	9.05883	9.46046	3	3	0.769887	0.315973	0.51508	0.4	0.59749	-1.0226	0.222222	9.85383	10.1124	9.50652	10.2744	3	3	0.835943	0.642151	0.967894	0.7	1	-0.419619	0.333333	0.564862	0.20004	0.404333	0.1	0.225526	-1.48086	0	0.613328	0.132133	0.326421	0.2	0.393194	-1.55373	0.111111
hsa-miR-1537-3p	0.345304	0.438975	2.23943	1.74868	1.97819	1.6885	3	3	1.40518	0.31732	0.516489	0.4	0.59749	0.977061	0.777778	2.14136	0	1.1959	0	3	3	4.41179	NA	NA	NA	NA	1.79155	1	1.07034	0.931895	0.957192	0.7	0.798802	0.0768737	0.666667	3.3605	NA	NA	NA	NA	7.56425	1
hsa-miR-146a-5p	0.589431	0.674797	9.07745	10.4091	9.97759	11.0461	3	3	0.397301	0.323411	0.524899	0.4	0.59749	-0.926427	0.222222	11.0517	10.0033	11.1168	10.4067	3	3	2.06823	0.268287	0.813842	0.4	0.85509	1.0593	0.777778	0.254496	0.163062	0.35924	0.4	0.641948	-1.43302	0.222222	1.32483	0.669758	0.807365	0.7	0.805054	0.378797	0.666667
hsa-miR-548g-5p	0.155745	0.231132	1.5039	1.08406	1.27867	1.07834	3	3	1.33778	0.323467	0.524899	0.2	0.37645	1.0077	0.888889	0.82705	0	0.718473	0	3	3	1.77405	NA	NA	NA	NA	1.31961	0.833333	1.59865	0.336685	0.544588	0.4	0.641948	0.912903	0.777778	2.11999	NA	NA	NA	NA	8.396	1
hsa-miR-1248	0.262176	0.348569	3.93942	2.77181	3.79904	3.67453	3	3	2.2464	0.326281	0.524963	0.1	0.238	1.02922	1	5.66184	5.55763	5.6077	5.78245	3	3	1.07491	0.915877	0.999953	1	1	0.0924641	0.444444	0.30304	0.0699987	0.223007	0.1	0.225526	-2.50607	0	0.145005	0.079647	0.252383	0.1	0.239172	-1.92939	0
hsa-miR-148b-3p	0.448967	0.543437	7.85663	8.02158	7.93274	7.95891	3	3	0.891958	0.326686	0.524963	0.7	0.84236	-0.911919	0.333333	7.91768	7.72129	7.71311	7.69529	3	3	1.14583	0.645085	0.969664	1	1	0.422245	0.555556	0.958562	0.880917	0.926314	1	1	-0.136134	0.555556	1.23139	0.174242	0.388296	0.4	0.675056	1.37198	0.777778
hsa-miR-30b-5p	0.00427107	0.0160946	8.44107	8.5849	8.46401	8.58938	3	3	0.905113	0.326625	0.524963	0.7	0.84236	-0.928462	0.333333	6.9552	7.80487	6.35191	8.06397	3	3	0.554912	0.328835	0.835482	0.7	1	-0.955742	0.333333	2.80086	0.147198	0.340943	0.2	0.385169	1.83678	0.888889	1.71716	0.127999	0.318437	0.1	0.239172	1.95043	1
hsa-miR-497-5p	0.381341	0.472097	9.34346	9.60154	9.33811	9.49747	3	3	0.8362	0.326104	0.524963	0.4	0.59749	-1.03042	0.222222	8.69519	8.0761	8.76398	8.07897	3	3	1.53591	0.0736623	0.633673	0.1	0.545038	2.30398	1	1.56728	0.0786604	0.232455	0.1	0.225526	2.58626	1	2.87874	0.00800649	0.0765986	0.1	0.239172	5.68084	1
hsa-miR-5701	0.00447115	0.0164414	4.96918	5.15269	4.87168	5.21636	3	3	0.880562	0.326937	0.524963	0.2	0.37645	-0.912137	0.111111	0	1.25476	0	1.56179	3	3	0.419062	NA	NA	NA	NA	-1.56634	0.166667	31.3237	NA	NA	NA	NA	33.5158	1	14.907	0.024335	0.131479	0.1	0.239172	4.79721	1
hsa-miR-615-3p	0.0499494	0.0908314	3.9049	2.77567	4.48493	3.44292	3	3	2.18741	0.32601	0.524963	0.4	0.59749	0.913581	0.777778	2.49841	1.07851	3.40232	0	3	3	2.67566	0.442284	0.877574	0.353679	0.85509	0.697407	0.777778	2.65091	0.399351	0.605741	0.4	0.641948	0.795981	0.777778	3.24262	0.271675	0.500068	0.184039	0.393194	1.06265	0.888889
hsa-miR-6857-5p	0.000112182	0.00123811	0.63231	0.185347	0.747134	0	3	3	1.36317	0.326419	0.524963	0.353679	0.59749	0.949206	0.777778	0	0	0	0	3	3	1	NA	NA	NA	NA	NA	0.5	1.55004	NA	NA	NA	NA	1.53269	0.833333	1.13709	NA	NA	NA	NA	0.816497	0.666667
hsa-miR-224-5p	0.049605	0.0903465	11.0258	10.917	11.0271	10.9372	3	3	1.07828	0.327616	0.525264	0.4	0.59749	0.954867	0.777778	8.13306	8.95334	8.22382	8.76931	3	3	0.566335	0.295511	0.824199	0.4	0.85509	-1.05604	0.222222	7.42662	0.0361326	0.183228	0.1	0.225526	4.0052	1	3.90062	0.0135806	0.0953179	0.1	0.239172	6.3823	1
hsa-miR-3620-5p	0.00100497	0.0061787	1.28772	0.782595	1.2369	1.07834	3	3	1.41925	0.328647	0.525345	0.4	0.59749	1.01321	0.777778	0	0	0	0	3	3	1	NA	NA	NA	NA	NA	0.5	2.44143	NA	NA	NA	NA	10.7651	1	1.72022	NA	NA	NA	NA	1.617	0.833333
hsa-miR-6793-5p	0.0425244	0.0810056	0.363767	0.748705	0.314713	0.521929	3	3	0.765812	0.328258	0.525345	0.4	0.59749	-0.911003	0.222222	1.28079	2.22109	1.76268	3.23553	3	3	0.521125	0.514471	0.901209	0.506555	1	-0.596812	0.277778	0.5296	0.290227	0.499447	0.506555	0.790743	-1.09293	0.277778	0.360386	0.315311	0.529342	0.7	0.805054	-1.05255	0.333333
hsa-miR-4667-5p	0.000103558	0.00120062	0.104904	0.553715	0	0.454739	3	3	0.732647	0.329718	0.52627	0.353679	0.59749	-0.998323	0.222222	0.761567	0	0	0	3	3	1.69533	NA	NA	NA	NA	0.816497	0.666667	0.634344	0.480138	0.682385	1	1	-0.69744	0.444444	1.46786	NA	NA	NA	NA	1.28528	0.833333
hsa-miR-6808-3p	0.0272275	0.0594707	1.34939	0.929971	1.49017	0.956399	3	3	1.33739	0.330867	0.52732	0.4	0.59749	0.91125	0.777778	0.587559	0	0	0	3	3	1.5027	NA	NA	NA	NA	0.816497	0.666667	1.69564	0.332202	0.543316	0.375825	0.641948	0.943864	0.777778	1.90524	NA	NA	NA	NA	3.32544	1
hsa-miR-6849-3p	0.026529	0.058384	0.711783	1.10788	0.791851	1.31158	3	3	0.759911	0.331615	0.527726	0.4	0.59749	-0.907507	0.222222	0.821388	0	0	0	3	3	1.76711	NA	NA	NA	NA	0.816497	0.666667	0.926842	0.907935	0.945134	0.657905	0.798802	-0.10519	0.666667	2.15529	NA	NA	NA	NA	3.24163	1
hsa-miR-1255a	0.00521216	0.0183879	3.08237	2.55587	3.36036	2.44531	3	3	1.44042	0.332167	0.52782	0.7	0.84236	0.954	0.666667	0	0	0	0	3	3	1	NA	NA	NA	NA	NA	0.5	8.47003	NA	NA	NA	NA	6.14726	1	5.88023	NA	NA	NA	NA	11.0864	1
hsa-miR-6746-5p	0.0260275	0.0574981	1.98156	1.4835	1.97819	1.51231	3	3	1.41231	0.333626	0.529353	0.4	0.59749	0.989143	0.777778	2.06176	0	1.1353	0	3	3	4.17496	NA	NA	NA	NA	1.10054	0.833333	0.945924	0.963636	0.979024	0.7	0.798802	-0.0414558	0.666667	2.79626	NA	NA	NA	NA	10.4273	1
hsa-miR-3605-3p	0.00441859	0.0162997	2.79284	2.60449	2.87426	2.63935	3	3	1.13947	0.334685	0.529465	0.4	0.59749	0.916916	0.777778	0	1.22275	0	0	3	3	0.428465	NA	NA	NA	NA	-0.816497	0.333333	6.92995	NA	NA	NA	NA	25.3662	1	2.60582	0.375696	0.590267	0.657905	0.805054	0.916535	0.666667
hsa-miR-548e-5p	0.124541	0.191931	1.01954	1.46209	0.791851	1.20641	3	3	0.735831	0.33452	0.529465	0.4	0.59749	-0.906258	0.222222	1.76671	0	2.5327	0	3	3	3.40277	NA	NA	NA	NA	1.62821	0.833333	0.595769	0.491364	0.686749	0.7	0.798802	-0.665518	0.333333	2.75507	NA	NA	NA	NA	3.7092	1
hsa-miR-431-3p	0.0362628	0.0723598	3.96812	4.42937	3.96587	4.28738	3	3	0.726359	0.33846	0.534648	0.7	0.84236	-1.01353	0.333333	4.73983	4.6806	4.74511	4.4625	3	3	1.04191	0.923005	0.999953	1	1	0.0841427	0.555556	0.585725	0.172674	0.369954	0.1	0.225526	-1.68647	0	0.84018	0.684527	0.818598	0.7	0.805054	-0.357718	0.333333
hsa-miR-1294	0.128066	0.196064	3.57144	2.86328	4.01366	2.62586	3	3	1.63372	0.339253	0.53511	0.4	0.59749	0.910046	0.777778	3.19638	2.82556	3.03207	3.66825	3	3	1.29308	0.827161	0.999953	1	1	0.198262	0.444444	1.2969	0.6313	0.7685	0.7	0.798802	0.424102	0.666667	1.02649	0.981886	0.998998	0.7	0.805054	0.0206943	0.333333
hsa-miR-664a-5p	0.00686716	0.0222895	3.24706	2.90487	3.25654	2.83046	3	3	1.26768	0.341456	0.537004	0.4	0.59749	0.881854	0.777778	2.44267	0	3.22904	0	3	3	5.43645	NA	NA	NA	NA	1.59953	0.833333	1.74641	0.586731	0.746804	1	1	0.519248	0.555556	7.48949	NA	NA	NA	NA	10.095	1
hsa-miR-7114-5p	0.000968427	0.00608277	1.56528	0.644356	1.49017	0.521929	3	3	1.89333	0.341177	0.537004	0.7	0.84236	0.988002	0.666667	0	0	0	0	3	3	1	NA	NA	NA	NA	NA	0.5	2.95935	NA	NA	NA	NA	1.71631	1	1.56304	NA	NA	NA	NA	3.3463	1
hsa-miR-5001-3p	0.0145298	0.0362185	2.8663	1.96706	2.96061	2.51154	3	3	1.86508	0.342606	0.538023	0.2	0.37645	0.986892	0.888889	0	1.49673	0	0	3	3	0.354355	NA	NA	NA	NA	-0.816497	0.333333	7.29192	NA	NA	NA	NA	16.2181	1	1.38543	0.796551	0.900342	0.657905	0.805054	0.230618	0.666667
hsa-miR-494-3p	0.863056	0.891441	7.66403	7.22378	7.85599	7.47034	3	3	1.35683	0.346496	0.543334	0.4	0.59749	0.896994	0.777778	7.77548	7.11144	7.89407	7.25093	3	3	1.58451	0.155195	0.70579	0.4	0.85509	1.54093	0.777778	0.925655	0.782261	0.877766	0.7	0.798802	-0.243895	0.333333	1.08098	0.788282	0.895707	0.7	0.805054	0.240736	0.666667
hsa-miR-377-5p	0.000547817	0.00405455	3.41247	3.5454	3.35939	3.50779	3	3	0.911976	0.347547	0.543391	0.4	0.59749	-0.93887	0.222222	0	0	0	0	3	3	1	NA	NA	NA	NA	NA	0.5	10.6477	NA	NA	NA	NA	25.647	1	11.6754	NA	NA	NA	NA	73.2413	1
hsa-miR-544a	0.619503	0.701621	4.1304	3.66118	4.23472	3.67308	3	3	1.38436	0.347516	0.543391	0.4	0.59749	0.905492	0.777778	6.10879	5.70576	6.34555	5.68479	3	3	1.32228	0.423509	0.856227	0.4	0.85509	0.733589	0.777778	0.253774	0.0156335	0.117526	0.1	0.225526	-3.93993	0	0.242393	0.0141034	0.0976363	0.1	0.239172	-3.62447	0
hsa-miR-654-3p	0.0648731	0.111844	9.38079	9.02676	9.31142	8.94504	3	3	1.27812	0.348348	0.54385	0.4	0.59749	0.932318	0.777778	7.11934	6.39253	7.26837	6.41257	3	3	1.65498	0.357282	0.83639	0.7	1	0.961782	0.666667	4.79475	0.0619343	0.209349	0.1	0.225526	2.96415	1	6.20848	0.00871901	0.0777302	0.1	0.239172	7.21788	1
hsa-miR-602	0.000359145	0.00305834	1.22796	0.440634	1.47648	0.521929	3	3	1.72587	0.351005	0.547201	0.506555	0.742162	0.931299	0.722222	0	0	0	0	3	3	1	NA	NA	NA	NA	NA	0.5	2.34236	NA	NA	NA	NA	1.54434	0.833333	1.3572	NA	NA	NA	NA	1.53434	0.833333
hsa-miR-3150a-3p	0.0117526	0.0316122	1.69326	1.10788	1.94572	1.31158	3	3	1.50043	0.353409	0.549159	0.4	0.59749	0.881332	0.777778	0	0	0	0	3	3	1	NA	NA	NA	NA	NA	0.5	3.23386	NA	NA	NA	NA	2.97315	1	2.15529	NA	NA	NA	NA	3.24163	1
hsa-miR-5189-5p	0.0103618	0.0293668	1.29497	0.834399	1.14979	0.521929	3	3	1.37608	0.35355	0.549159	0.4	0.59749	0.864151	0.777778	0	0	0	0	3	3	1	NA	NA	NA	NA	NA	0.5	2.45371	NA	NA	NA	NA	4.01842	1	1.78311	NA	NA	NA	NA	1.96557	1
hsa-miR-628-5p	0.143869	0.215156	5.95494	5.54048	5.96414	5.81985	3	3	1.33281	0.3538	0.549159	0.4	0.59749	0.942201	0.777778	5.13139	5.93794	5.00506	5.87393	3	3	0.571751	0.356467	0.83639	0.4	0.85509	-0.901126	0.222222	1.76975	0.342212	0.549205	0.7	0.798802	0.996893	0.666667	0.759193	0.433787	0.642552	0.7	0.805054	-0.711418	0.333333
hsa-miR-6769a-5p	0.000401207	0.00326016	0.879987	0.336927	1.14979	0.454739	3	3	1.45706	0.354347	0.549212	0.506555	0.742162	0.919614	0.722222	0	0	0	0	3	3	1	NA	NA	NA	NA	NA	0.5	1.84036	NA	NA	NA	NA	1.59374	0.833333	1.26306	NA	NA	NA	NA	1.60893	0.833333
hsa-miR-6837-5p	0.00754585	0.0240227	1.10171	0.620262	0.776589	0.904386	3	3	1.39615	0.355174	0.549698	1	1	0.853811	0.555556	0.587559	0	0	0	3	3	1.5027	NA	NA	NA	NA	0.816497	0.666667	1.42816	0.500627	0.693766	0.375825	0.641948	0.618435	0.777778	1.53715	NA	NA	NA	NA	1.63108	0.833333
hsa-miR-1180-3p	0.0412377	0.0796731	6.20202	6.02378	6.14733	5.9998	3	3	1.13151	0.356184	0.550467	0.4	0.59749	0.892732	0.777778	5.18879	4.08994	5.04999	4.37957	3	3	2.14184	0.22593	0.773875	0.4	0.85509	1.24101	0.777778	2.01843	0.25447	0.457193	0.7	0.798802	1.2801	0.666667	3.82071	0.0160707	0.10228	0.1	0.239172	4.35291	1
hsa-miR-421	0.0744653	0.125586	7.9947	7.63409	7.94955	7.85239	3	3	1.28396	0.357991	0.552028	0.4	0.59749	0.950695	0.777778	7.18711	6.23612	7.01696	6.03171	3	3	1.9332	0.119322	0.699458	0.2	0.714	1.7257	0.888889	1.75029	0.0620473	0.209349	0.1	0.225526	2.84787	1	2.63532	0.0507699	0.205753	0.1	0.239172	2.3072	1
hsa-miR-4787-5p	0.724744	0.791496	3.3991	3.71117	3.49033	3.76981	3	3	0.805488	0.358225	0.552028	0.4	0.59749	-0.85149	0.222222	2.52757	3.43225	2.5327	2.29407	3	3	0.534149	0.656203	0.971879	1	1	-0.393285	0.444444	1.82961	0.612206	0.750587	0.7	0.798802	0.482045	0.666667	1.21329	0.836782	0.917302	0.7	0.805054	0.189914	0.666667
hsa-miR-136-3p	0.239303	0.326757	6.17555	6.56646	6.24551	6.68046	3	3	0.762646	0.360136	0.553411	0.4	0.59749	-0.844142	0.222222	7.18551	7.13292	7.33666	7.22271	3	3	1.03713	0.810124	0.999953	0.7	1	0.210299	0.666667	0.496558	0.048118	0.196367	0.1	0.225526	-2.55336	0	0.675273	0.141707	0.338923	0.2	0.393194	-1.6315	0.111111
hsa-miR-584-3p	0.00512394	0.0182639	2.52018	2.21177	2.29922	2.2343	3	3	1.23834	0.360156	0.553411	0.7	0.84236	0.938306	0.666667	1.93317	0	2.76743	0	3	3	3.81893	NA	NA	NA	NA	1.62792	0.833333	1.50214	0.611362	0.750587	1	1	0.477214	0.555556	4.63244	NA	NA	NA	NA	31.0022	1
hsa-miR-10398-3p	6.47372e-05	0.00095221	0.647334	0.173976	0.572918	0	3	3	1.38834	0.361365	0.554472	0.353679	0.59749	0.891736	0.777778	0	0	0	0	3	3	1	NA	NA	NA	NA	NA	0.5	1.56627	NA	NA	NA	NA	1.33146	0.833333	1.12816	NA	NA	NA	NA	0.816497	0.666667
hsa-miR-432-5p	0.00697334	0.0225084	9.7018	10.0544	9.70861	9.91223	3	3	0.783146	0.367074	0.562426	0.4	0.59749	-0.913713	0.222222	12.4749	12.8645	12.3279	12.8934	3	3	0.763343	0.160895	0.716781	0.2	0.714	-1.69699	0.111111	0.14629	0.001248	0.0383037	0.1	0.225526	-11.3364	0	0.142591	0.0104362	0.083011	0.1	0.239172	-7.46167	0
hsa-miR-1910-3p	0.244385	0.330205	3.07094	2.72875	3.2621	2.73178	3	3	1.26768	0.36779	0.562719	0.7	0.84236	0.891693	0.666667	5.90209	2.61514	6.64848	3.23553	3	3	9.76051	0.126222	0.699458	0.2	0.714	1.63519	0.888889	0.14052	0.0777356	0.230517	0.1	0.225526	-2.41904	0	1.08193	0.941408	0.976516	0.7	0.805054	0.0676768	0.333333
hsa-miR-16-1-3p	0.0342453	0.0699463	0.965658	0.359324	1.09137	0.521929	3	3	1.52239	0.36982	0.563731	0.506555	0.742162	0.892039	0.722222	0.617923	0.734169	0.718473	0	3	3	0.922585	0.895068	0.999953	1	1	-0.117823	0.555556	1.27256	0.610505	0.750587	0.824778	0.934967	0.457248	0.611111	0.771188	0.664412	0.8035	1	1	-0.404896	0.555556
hsa-miR-296-5p	0.00277324	0.0118562	3.66909	2.83586	3.5033	3.13442	3	3	1.78168	0.370134	0.563731	0.4	0.59749	0.911792	0.777778	0	0	0	0	3	3	1	NA	NA	NA	NA	NA	0.5	12.7206	NA	NA	NA	NA	17.3849	1	7.13968	NA	NA	NA	NA	3.18944	1
hsa-miR-378d	0.0579178	0.102447	3.82368	4.41618	3.89672	4.12836	3	3	0.663191	0.371083	0.563731	0.4	0.59749	-0.910966	0.222222	3.59877	3.44561	5.33946	3.18686	3	3	1.112	0.94182	0.999953	0.7	1	0.065893	0.666667	1.1687	0.91208	0.945167	0.7	0.798802	0.101813	0.333333	1.95961	0.290191	0.517657	0.4	0.675056	0.997782	0.777778
hsa-miR-6869-3p	0.000386743	0.0031872	0.809488	0.336927	1.14979	0.454739	3	3	1.38757	0.370583	0.563731	0.506555	0.742162	0.87503	0.722222	0	0	0	0	3	3	1	NA	NA	NA	NA	NA	0.5	1.75259	NA	NA	NA	NA	1.62614	0.833333	1.26306	NA	NA	NA	NA	1.60893	0.833333
hsa-miR-99a-3p	0.0275209	0.0598863	7.78772	7.52391	7.89297	7.48935	3	3	1.20065	0.370573	0.563731	0.7	0.84236	0.904295	0.666667	5.75369	4.85996	5.62037	6.09487	3	3	1.85798	0.563111	0.927229	1	1	0.547992	0.555556	4.0955	0.0126344	0.11004	0.1	0.225526	3.92115	1	6.33767	0.173256	0.387249	0.1	0.239172	1.693	1
hsa-miR-2682-5p	0.0358047	0.071981	2.63083	2.14976	2.55466	2.25152	3	3	1.39578	0.372966	0.565788	0.4	0.59749	0.881962	0.777778	0.378432	0	0	0	3	3	1.29993	NA	NA	NA	NA	0.816497	0.666667	4.76473	0.016627	0.119952	0.0765225	0.225526	3.25617	1	4.43753	NA	NA	NA	NA	11.6858	1
hsa-miR-487b-3p	0.944625	0.95865	10.0863	9.77512	10.0491	9.64202	3	3	1.24071	0.373638	0.566007	0.4	0.59749	0.817325	0.777778	9.56446	10.1532	9.09451	10.0254	3	3	0.664935	0.474512	0.894905	0.4	0.85509	-0.657564	0.222222	1.43577	0.497987	0.691694	0.7	0.798802	0.645897	0.666667	0.769473	0.451239	0.65421	0.7	0.805054	-0.697496	0.333333
hsa-miR-339-5p	0.914719	0.936689	6.69153	7.12318	6.6257	7.16275	3	3	0.74141	0.375996	0.568773	0.7	0.84236	-0.902783	0.333333	7.55936	8.47806	7.64127	8.27164	3	3	0.528985	0.125434	0.699458	0.1	0.545038	-1.7631	0	0.547969	0.137067	0.328118	0.2	0.385169	-1.68024	0.111111	0.390968	0.0669035	0.2278	0.1	0.239172	-2.80466	0
hsa-miR-1538	7.55852e-05	0.00103329	0.713576	0.266658	1.04936	0	3	3	1.36313	0.376847	0.569256	0.353679	0.59749	0.818929	0.777778	0	0	0	0	3	3	1	NA	NA	NA	NA	NA	0.5	1.63986	NA	NA	NA	NA	1.63205	0.833333	1.20302	NA	NA	NA	NA	0.816497	0.666667
hsa-miR-6799-5p	0.00112961	0.00666296	0.806148	0.336927	1.04936	0.454739	3	3	1.38436	0.380024	0.573247	0.506555	0.742162	0.856201	0.722222	0.821388	0	0	0	3	3	1.76711	NA	NA	NA	NA	0.816497	0.666667	0.989492	0.987834	0.990376	1	1	-0.0135316	0.555556	1.26306	NA	NA	NA	NA	1.60893	0.833333
hsa-miR-6769b-3p	1.57671e-05	0.000315886	0.806038	0.15158	0.439929	0	3	3	1.57403	0.390067	0.587569	0.642835	0.84236	0.863916	0.666667	0	0	0	0	3	3	1	NA	NA	NA	NA	NA	0.5	1.7484	NA	NA	NA	NA	1.09747	0.833333	1.11079	NA	NA	NA	NA	0.816497	0.666667
hsa-miR-10524-5p	0.00194959	0.00909808	0.678081	0.325556	0.439929	0.454739	3	3	1.27679	0.392517	0.590055	1	1	0.812839	0.555556	0.587559	0	0	0	3	3	1.5027	NA	NA	NA	NA	0.816497	0.666667	1.06476	0.900369	0.943187	0.657905	0.798802	0.110953	0.666667	1.25315	NA	NA	NA	NA	1.62152	0.833333
hsa-miR-4731-3p	0.00435821	0.0161282	0.627954	0.94693	0.439929	1.07834	3	3	0.801639	0.39337	0.590055	0.4	0.59749	-0.787358	0.222222	0	0	0	0	3	3	1	NA	NA	NA	NA	NA	0.5	1.54537	NA	NA	NA	NA	1.93998	1	1.92777	NA	NA	NA	NA	3.88702	1
hsa-miR-5581-3p	0.0109904	0.030699	1.28389	0.863783	1.47648	0.799974	3	3	1.33802	0.393131	0.590055	0.4	0.59749	0.802281	0.777778	0	0	0	0	3	3	1	NA	NA	NA	NA	NA	0.5	2.43494	NA	NA	NA	NA	2.85083	1	1.8198	NA	NA	NA	NA	3.2332	1
hsa-miR-6871-5p	0.0112228	0.0310496	1.80509	1.48948	1.97276	1.45602	3	3	1.24453	0.39526	0.592061	0.4	0.59749	0.778111	0.777778	2.09978	0	1.1353	0	3	3	4.28645	NA	NA	NA	NA	1.09425	0.833333	0.815245	0.868841	0.91725	0.7	0.798802	-0.152082	0.666667	2.80788	NA	NA	NA	NA	4.91176	1
hsa-miR-195-5p	0.587564	0.673323	9.92521	9.71944	9.93586	9.6168	3	3	1.1533	0.396954	0.593768	0.7	0.84236	0.816944	0.666667	9.26583	9.28405	9.29348	9.22576	3	3	0.987448	0.930984	0.999953	1	1	-0.0760113	0.555556	1.57941	0.00959286	0.0967186	0.1	0.225526	3.97875	1	1.35228	0.157416	0.363752	0.2	0.393194	1.42423	0.888889
hsa-miR-31-3p	0.33167	0.423982	9.43436	9.03122	9.41435	9.06515	3	3	1.32238	0.398411	0.595116	0.7	0.84236	0.776172	0.666667	7.41898	7.52986	6.92908	7.58457	3	3	0.926025	0.922915	0.999953	1	1	-0.0869758	0.444444	4.04286	0.166937	0.364033	0.2	0.385169	1.63428	0.888889	2.8311	0.0402964	0.174423	0.1	0.239172	2.45465	1
hsa-miR-98-5p	0.106108	0.16867	11.9858	11.669	12.2816	11.6809	3	3	1.24562	0.399026	0.595205	0.7	0.84236	0.850472	0.666667	10.7642	12.1021	10.5159	12.2086	3	3	0.39562	0.0961399	0.681967	0.2	0.714	-1.93141	0.111111	2.33203	0.117583	0.297253	0.2	0.385169	1.72417	0.888889	0.740674	0.24842	0.47112	0.4	0.675056	-1.26827	0.222222
hsa-miR-4525	0.00509752	0.0182256	0.722986	0.452005	0.747134	0.556042	3	3	1.20663	0.401589	0.598195	0.7	0.84236	0.779053	0.666667	1.6962	0	2.2847	0	3	3	3.24045	NA	NA	NA	NA	1.60808	0.833333	0.509372	0.375806	0.582398	0.7	0.798802	-0.907706	0.333333	1.36794	NA	NA	NA	NA	1.55907	0.833333
hsa-miR-6734-5p	0.168705	0.246895	2.03275	1.5692	1.97819	1.52653	3	3	1.37894	0.402292	0.598409	0.7	0.84236	0.855581	0.666667	3.22708	3.84947	4.7722	5.27907	3	3	0.649597	0.818049	0.999953	0.506555	1	-0.201009	0.277778	0.43699	0.540886	0.7256	0.7	0.798802	-0.582951	0.333333	0.205859	0.361943	0.577504	0.7	0.805054	-0.95651	0.333333
hsa-miR-10399-5p	0.00292141	0.0123443	1.03998	0.452005	0.538343	0.556042	3	3	1.50313	0.406384	0.602934	1	1	0.79983	0.555556	2.04238	0	2.89809	0	3	3	4.11924	NA	NA	NA	NA	1.62589	0.833333	0.499169	0.451398	0.655675	0.7	0.798802	-0.702805	0.333333	1.36794	NA	NA	NA	NA	1.55907	0.833333
hsa-miR-7112-5p	4.33749e-05	0.000728108	0.625426	0.173976	0.439929	0	3	3	1.36741	0.40646	0.602934	0.642835	0.84236	0.802849	0.666667	0	0	0	0	3	3	1	NA	NA	NA	NA	NA	0.5	1.54267	NA	NA	NA	NA	1.20187	0.833333	1.12816	NA	NA	NA	NA	0.816497	0.666667
hsa-miR-1910-5p	0.0443412	0.0836437	3.27727	2.89947	2.96817	3.07223	3	3	1.29936	0.407195	0.603189	1	1	0.784309	0.555556	0.378432	0.495381	0	0	3	3	0.922135	0.860918	0.999953	1	1	-0.153177	0.444444	7.45826	0.00497934	0.0820633	0.0765225	0.225526	4.60128	1	5.29302	0.0283262	0.144714	0.0765225	0.239172	3.71826	1
hsa-miR-4799-5p	0.00574454	0.0196907	1.04189	0.638389	0.747134	0.556042	3	3	1.32271	0.409265	0.605418	0.4	0.59749	0.806454	0.777778	0	0	0	0	3	3	1	NA	NA	NA	NA	NA	0.5	2.05892	NA	NA	NA	NA	2.2087	1	1.55659	NA	NA	NA	NA	3.82772	1
hsa-miR-3145-3p	0.0195172	0.0457166	1.5898	0.872515	1.80561	0.956399	3	3	1.64409	0.413396	0.605461	0.7	0.84236	0.803905	0.666667	0.378432	0	0	0	3	3	1.29993	NA	NA	NA	NA	0.816497	0.666667	2.31558	0.220354	0.425322	0.184039	0.385169	1.25098	0.888889	1.83085	NA	NA	NA	NA	3.22349	1
hsa-miR-3180	0.0078206	0.0244271	2.68493	3.0184	2.57902	2.93916	3	3	0.793626	0.414133	0.605461	0.4	0.59749	-0.759803	0.222222	1.07635	1.25552	0	0	3	3	0.883208	0.919055	0.999953	1	1	-0.0884638	0.444444	3.04953	0.270656	0.476557	0.375825	0.641948	1.17428	0.777778	3.39375	0.294421	0.519038	0.657905	0.805054	1.13359	0.666667
hsa-miR-3180-3p	0.0078206	0.0244271	2.68493	3.0184	2.57902	2.93916	3	3	0.793626	0.414133	0.605461	0.4	0.59749	-0.759803	0.222222	1.07635	1.25552	0	0	3	3	0.883208	0.919055	0.999953	1	1	-0.0884638	0.444444	3.04953	0.270656	0.476557	0.375825	0.641948	1.17428	0.777778	3.39375	0.294421	0.519038	0.657905	0.805054	1.13359	0.666667
hsa-miR-3188	0.0504945	0.0912912	1.09842	1.5894	1.14979	1.51231	3	3	0.711541	0.410675	0.605461	0.7	0.84236	-0.749673	0.333333	0.732821	0.734169	0	0	3	3	0.999066	0.999026	0.999953	1	1	-0.00106063	0.444444	1.28842	0.686218	0.806706	0.657905	0.798802	0.364373	0.666667	1.80905	0.378208	0.591738	0.375825	0.675056	0.840154	0.777778
hsa-miR-3614-5p	0.0131314	0.0341696	1.21614	0.678246	1.14979	0.956399	3	3	1.45185	0.41037	0.605461	0.4	0.59749	0.757999	0.777778	0	0.520596	0	0	3	3	0.697084	NA	NA	NA	NA	-0.816497	0.333333	2.32325	NA	NA	NA	NA	2.11959	1	1.11547	0.814377	0.907239	1	1	0.206846	0.555556
hsa-miR-4750-5p	0.0278383	0.0604637	1.45807	0.990914	1.43635	0.904386	3	3	1.38238	0.411636	0.605461	0.7	0.84236	0.760045	0.666667	0	0.734169	0	0	3	3	0.601164	NA	NA	NA	NA	-0.816497	0.333333	2.74741	NA	NA	NA	NA	2.85581	1	1.19478	0.768579	0.888005	0.657905	0.805054	0.266862	0.666667
hsa-miR-556-3p	0.363311	0.453944	2.50735	2.14312	2.29922	2.10152	3	3	1.28719	0.414381	0.605461	0.4	0.59749	0.743108	0.777778	0.378432	2.97815	0	2.67901	3	3	0.16497	0.0127382	0.587839	0.0765225	0.545038	-3.58084	0	4.3739	0.0128913	0.110479	0.0765225	0.225526	3.6436	1	0.56057	0.207253	0.414496	0.2	0.393194	-1.27947	0.111111
hsa-miR-616-3p	0.238237	0.325684	1.80327	1.34817	1.78142	1.31158	3	3	1.37087	0.412076	0.605461	0.7	0.84236	0.822734	0.666667	0.378432	1.3143	0	1.56179	3	3	0.522728	0.321661	0.835482	0.353679	0.85509	-0.961956	0.222222	2.68484	0.0719606	0.225898	0.184039	0.385169	2.00012	0.888889	1.02376	0.965895	0.988816	0.7	0.805054	0.0392467	0.333333
hsa-miR-6756-5p	0.000819036	0.0054384	0.743223	0.336927	0.929494	0.454739	3	3	1.32528	0.413189	0.605461	0.506555	0.742162	0.784579	0.722222	1.54566	0	1.1353	0	3	3	2.91938	NA	NA	NA	NA	1.22353	0.833333	0.573378	0.527405	0.715168	0.824778	0.934967	-0.594776	0.388889	1.26306	NA	NA	NA	NA	1.60893	0.833333
hsa-miR-4645-3p	0.0461416	0.0857865	2.47063	2.87128	2.21924	2.62935	3	3	0.75752	0.417648	0.609401	0.4	0.59749	-0.743273	0.222222	1.70392	2.18445	2.0797	2.67901	3	3	0.716715	0.758498	0.988261	0.824778	1	-0.269884	0.388889	1.70139	0.486573	0.685844	0.7	0.798802	0.670368	0.666667	1.60974	0.616159	0.775101	1	1	0.468125	0.444444
hsa-miR-1287-3p	0.0290234	0.0616923	2.1933	1.79879	2.14166	1.74466	3	3	1.31449	0.419354	0.611058	0.4	0.59749	0.746276	0.777778	0.378432	0	0	0	3	3	1.29993	NA	NA	NA	NA	0.816497	0.666667	3.51826	0.0215137	0.142924	0.0765225	0.225526	3.30627	1	3.47928	NA	NA	NA	NA	4.09495	1
hsa-miR-5001-5p	0.00427543	0.0160946	1.0166	0.533423	0.929494	0.521929	3	3	1.39782	0.420691	0.611552	0.7	0.84236	0.740216	0.666667	0.844234	0	0	0	3	3	1.79531	NA	NA	NA	NA	0.816497	0.666667	1.12691	0.867458	0.91725	0.657905	0.798802	0.148365	0.666667	1.44736	NA	NA	NA	NA	1.3989	0.833333
hsa-miR-6516-3p	0.0508471	0.0916036	3.1854	2.829	3.09706	2.63935	3	3	1.28023	0.420835	0.611552	0.7	0.84236	0.776576	0.666667	2.90177	0.793703	2.5327	0	3	3	4.31112	0.107522	0.699458	0.184039	0.714	1.71971	0.888889	1.21725	0.690885	0.80997	0.7	0.798802	0.370344	0.666667	4.09907	0.108641	0.299487	0.184039	0.393194	1.91742	0.888889
hsa-miR-181b-5p	0.218214	0.301503	14.1	14.241	14.0443	14.3129	3	3	0.90692	0.421777	0.61199	0.7	0.84236	-0.741111	0.333333	13.8349	14.445	13.9037	14.3408	3	3	0.655127	0.284624	0.817333	0.4	0.85509	-1.00939	0.222222	1.20177	0.552443	0.731752	0.7	0.798802	0.558178	0.666667	0.868116	0.605179	0.767719	1	1	-0.486498	0.444444
hsa-miR-425-3p	0.250951	0.336268	6.86445	6.99087	6.89818	7.05604	3	3	0.916104	0.422279	0.61199	0.4	0.59749	-0.729219	0.222222	8.24474	7.54897	8.25842	7.57261	3	3	1.61975	0.0306139	0.603721	0.1	0.545038	2.84773	1	0.384141	0.000848801	0.0383037	0.1	0.225526	-7.45753	0	0.679194	0.0557025	0.208746	0.1	0.239172	-2.36922	0
hsa-miR-6511a-5p	0.00153611	0.00815052	1.24324	0.660423	0.791851	0.454739	3	3	1.49777	0.424126	0.613836	0.4	0.59749	0.726223	0.777778	0	0	0	0	3	3	1	NA	NA	NA	NA	NA	0.5	2.3673	NA	NA	NA	NA	2.14191	1	1.58055	NA	NA	NA	NA	1.19164	0.833333
hsa-miR-127-5p	0.00234602	0.0104032	4.99575	4.58157	5.13863	4.97779	3	3	1.33254	0.425724	0.614755	0.4	0.59749	0.764169	0.777778	2.15471	4.57009	2.76743	4.37957	3	3	0.187455	0.154996	0.70579	0.1	0.545038	-1.72349	0	7.16536	0.121586	0.300636	0.1	0.225526	2.065	1	1.00799	0.98269	0.998998	1	1	0.0190035	0.444444
hsa-miR-495-5p	0.0150096	0.0369517	5.12692	5.31698	5.16424	5.23565	3	3	0.876568	0.426483	0.614755	0.7	0.84236	-0.722048	0.333333	3.26203	4.87449	3.22904	4.89832	3	3	0.327042	0.0711235	0.633673	0.1	0.545038	-2.75254	0	3.64238	0.0472371	0.196367	0.1	0.225526	3.08181	1	1.35895	0.0821236	0.255334	0.1	0.239172	2.05689	1
hsa-miR-765	0.00472468	0.0170499	0.190973	0.574729	0	0.454739	3	3	0.76644	0.426086	0.614755	0.642835	0.84236	-0.750386	0.333333	3.54124	1.18725	3.40232	0	3	3	5.11239	0.180332	0.729351	0.375825	0.85509	1.5736	0.777778	0.0980547	0.00120925	0.0383037	0.0765225	0.225526	-7.93644	0	0.654055	0.664066	0.8035	1	1	-0.402036	0.555556
hsa-miR-1262	0.0472118	0.087218	4.21175	3.91856	4.09121	4.12582	3	3	1.22535	0.429884	0.618278	1	1	0.716506	0.555556	3.49086	3.36425	4.43657	3.42774	3	3	1.09173	0.952302	0.999953	1	1	0.0538448	0.555556	1.6482	0.729351	0.840126	1	1	0.323106	0.444444	1.46847	0.492701	0.683266	0.7	0.805054	0.653697	0.666667
hsa-miR-4504	2.30884e-05	0.000439815	0.601627	0.15158	0.314713	0	3	3	1.36608	0.430081	0.618278	0.642835	0.84236	0.768544	0.666667	0	0	0	0	3	3	1	NA	NA	NA	NA	NA	0.5	1.51743	NA	NA	NA	NA	1.08327	0.833333	1.11079	NA	NA	NA	NA	0.816497	0.666667
hsa-miR-660-5p	0.793094	0.842198	9.37333	9.59825	9.24253	9.66142	3	3	0.855642	0.435355	0.623935	0.7	0.84236	-0.747237	0.333333	10.3745	8.82181	10.2846	8.66908	3	3	2.93372	0.00315696	0.450245	0.1	0.545038	6.29747	1	0.49958	0.0314656	0.172859	0.1	0.225526	-3.26451	0	1.7129	0.0270057	0.139871	0.1	0.239172	3.24265	1
hsa-miR-7847-3p	0.0184389	0.0437266	0.691088	1.10104	0.981895	1.07834	3	3	0.752648	0.43524	0.623935	0.7	0.84236	-0.707706	0.333333	3.80933	3.76644	5.42231	4.80843	3	3	1.03018	0.985647	0.999953	0.7	1	0.0158654	0.666667	0.115163	0.242178	0.443475	0.506555	0.790743	-1.31014	0.277778	0.157628	0.127704	0.318437	0.2	0.393194	-1.89447	0.111111
hsa-miR-941	0.0155705	0.0379825	6.16967	6.33624	6.18806	6.23451	3	3	0.890963	0.435764	0.623935	0.4	0.59749	-0.713608	0.222222	5.71985	5.90532	5.95486	5.98801	3	3	0.879361	0.78519	0.999953	1	1	-0.251873	0.444444	1.36587	0.530045	0.717613	1	1	0.60132	0.555556	1.34809	0.0519954	0.205753	0.1	0.239172	2.23608	1
hsa-miR-1229-5p	6.75942e-05	0.000981806	0.258863	0.741594	0	0.556042	3	3	0.715621	0.447541	0.626248	0.642835	0.84236	-0.710581	0.333333	0	0	0	0	3	3	1	NA	NA	NA	NA	NA	0.5	1.19654	NA	NA	NA	NA	0.816497	0.666667	1.67202	NA	NA	NA	NA	1.23428	0.833333
hsa-miR-1271-5p	0.0047627	0.0171339	5.34279	5.07254	5.52117	5.07427	3	3	1.20601	0.44389	0.626248	0.7	0.84236	0.761682	0.666667	2.9057	3.71601	4.30142	3.66825	3	3	0.57026	0.634961	0.967708	0.7	1	-0.449093	0.666667	5.41549	0.232692	0.437877	0.1	0.225526	1.34371	1	2.5607	0.0258861	0.136904	0.1	0.239172	4.47331	1
hsa-miR-148a-3p	0.353413	0.445724	4.94944	5.54577	5.304	5.77099	3	3	0.661435	0.439067	0.626248	0.4	0.59749	-0.734236	0.222222	8.34073	8.15932	8.46256	7.88864	3	3	1.13399	0.746486	0.983034	0.7	1	0.294814	0.666667	0.0953063	0.0235867	0.150849	0.1	0.225526	-4.42502	0	0.163397	0.0149812	0.0993312	0.1	0.239172	-3.89211	0
hsa-miR-1914-5p	0.00118136	0.00686372	1.27566	0.678246	0.981895	0.956399	3	3	1.513	0.439145	0.626248	0.7	0.84236	0.719466	0.666667	0	0	0	0	3	3	1	NA	NA	NA	NA	NA	0.5	2.42109	NA	NA	NA	NA	1.77738	1	1.60019	NA	NA	NA	NA	1.62427	0.833333
hsa-miR-194-5p	0.300457	0.388762	5.17965	5.39902	5.10926	5.30651	3	3	0.858939	0.447905	0.626248	0.7	0.84236	-0.706416	0.333333	5.07832	6.7847	5.04999	6.75733	3	3	0.306429	0.0597657	0.626247	0.1	0.545038	-2.99048	0	1.07276	0.848093	0.907385	1	1	0.174738	0.555556	0.382709	0.0141709	0.0976363	0.1	0.239172	-4.73166	0
hsa-miR-31-5p	0.0888633	0.145846	13.9639	14.2352	13.966	14.2754	3	3	0.828546	0.445496	0.626248	0.4	0.59749	-0.703394	0.222222	10.2351	10.7025	9.67649	10.3105	3	3	0.723288	0.740179	0.983034	0.7	1	-0.297702	0.333333	13.2577	0.0802433	0.232481	0.1	0.225526	2.62137	1	11.5735	0.0128803	0.0930108	0.1	0.239172	4.59924	1
hsa-miR-411-3p	0.188601	0.267915	8.12928	7.70585	8.27315	7.90898	3	3	1.34111	0.44389	0.626248	0.7	0.84236	0.725425	0.666667	6.5248	7.32786	6.5959	7.17111	3	3	0.573133	0.293128	0.820759	0.4	0.85509	-1.03083	0.222222	3.04085	0.0165374	0.119952	0.1	0.225526	3.58625	1	1.29953	0.622327	0.780246	1	1	0.437218	0.555556
hsa-miR-411-5p	0.256445	0.34291	10.1945	9.88398	10.2097	9.8599	3	3	1.24018	0.444458	0.626248	0.7	0.84236	0.763329	0.666667	9.87467	11.1658	10.0661	11.1749	3	3	0.408623	0.0566911	0.626247	0.1	0.545038	-2.33635	0	1.24821	0.310151	0.523227	0.2	0.385169	1.07114	0.888889	0.411268	0.065376	0.226255	0.1	0.239172	-2.07465	0
hsa-miR-4489	0.0102878	0.0293668	0.692255	0.325556	0.776589	0.454739	3	3	1.2894	0.444636	0.626248	0.506555	0.742162	0.727194	0.722222	0.378432	0.495381	0	0	3	3	0.922135	0.860918	0.999953	1	1	-0.153177	0.444444	1.243	0.588762	0.746804	0.642835	0.798802	0.47925	0.666667	0.88895	0.77075	0.889145	1	1	-0.265737	0.555556
hsa-miR-4659a-3p	0.000939329	0.00599725	1.05853	0.796518	1.14979	0.556042	3	3	1.19915	0.445322	0.626248	0.7	0.84236	0.705141	0.666667	1.3643	0	0	0	3	3	2.57451	NA	NA	NA	NA	0.816497	0.666667	0.809012	0.844025	0.906239	0.657905	0.798802	-0.181746	0.666667	1.7369	NA	NA	NA	NA	2.52348	1
hsa-miR-4660	0.00151861	0.00810429	1.27359	0.782595	1.67531	1.07834	3	3	1.40542	0.440996	0.626248	0.4	0.59749	0.697894	0.777778	0	0	0	0	3	3	1	NA	NA	NA	NA	NA	0.5	2.41763	NA	NA	NA	NA	2.49418	1	1.72022	NA	NA	NA	NA	1.617	0.833333
hsa-miR-4683	0.0745889	0.125612	0.943427	0.638389	1.2369	0.556042	3	3	1.23545	0.445073	0.626248	0.7	0.84236	0.72656	0.666667	0.378432	0.764691	0	0	3	3	0.765111	0.682226	0.971879	1	1	-0.36964	0.444444	1.47938	0.316895	0.527705	0.184039	0.385169	0.937418	0.888889	0.916177	0.884976	0.938742	0.657905	0.805054	-0.13277	0.666667
hsa-miR-4731-5p	2.22239e-05	0.000437332	0.655041	0.173976	0.314713	0	3	3	1.39577	0.447555	0.626248	0.642835	0.84236	0.7342	0.666667	0	0	0	0	3	3	1	NA	NA	NA	NA	NA	0.5	1.57466	NA	NA	NA	NA	1.05718	0.833333	1.12816	NA	NA	NA	NA	0.816497	0.666667
hsa-miR-4753-3p	0.000472154	0.00365762	0.627739	0.266658	0.791851	0	3	3	1.28439	0.440999	0.626248	0.642835	0.84236	0.700575	0.666667	0.239491	0	0	0	3	3	1.18058	NA	NA	NA	NA	0.816497	0.666667	1.3088	0.395599	0.602021	0.353679	0.641948	0.78435	0.777778	1.20302	NA	NA	NA	NA	0.816497	0.666667
hsa-miR-576-3p	0.00235084	0.0104032	3.62537	3.24776	3.53967	2.9142	3	3	1.29919	0.447288	0.626248	0.4	0.59749	0.693455	0.777778	2.76757	3.44062	4.0493	3.76851	3	3	0.627179	0.680124	0.971879	0.7	1	-0.382489	0.666667	1.81227	0.601142	0.749386	1	1	0.496678	0.444444	0.874868	0.731029	0.860489	1	1	-0.301147	0.555556
hsa-miR-6780a-5p	0.00152043	0.00810429	0.755585	0.336927	0.776589	0.454739	3	3	1.33668	0.441304	0.626248	0.506555	0.742162	0.738255	0.722222	0.587559	0	0	0	3	3	1.5027	NA	NA	NA	NA	0.816497	0.666667	1.12352	0.829829	0.897315	1	1	0.188381	0.555556	1.26306	NA	NA	NA	NA	1.60893	0.833333
hsa-miR-7110-3p	0.00166573	0.00837911	0.911052	0.533423	1.04936	0.521929	3	3	1.29921	0.439964	0.626248	0.7	0.84236	0.69939	0.666667	0	0	0	0	3	3	1	NA	NA	NA	NA	NA	0.5	1.88042	NA	NA	NA	NA	2.38323	1	1.44736	NA	NA	NA	NA	1.3989	0.833333
hsa-miR-7854-3p	0.0426875	0.081183	2.89697	2.4062	2.82662	2.54026	3	3	1.40519	0.446958	0.626248	0.7	0.84236	0.688437	0.666667	2.31965	0	3.01789	0	3	3	4.99213	NA	NA	NA	NA	1.59152	0.833333	1.49207	0.68466	0.80598	1	1	0.372574	0.444444	5.30078	NA	NA	NA	NA	5.00122	1
hsa-miR-6783-5p	0.0122557	0.0325883	1.26059	0.846256	1.36908	0.904386	3	3	1.33268	0.456649	0.637642	0.7	0.84236	0.717494	0.666667	0	0	0	0	3	3	1	NA	NA	NA	NA	NA	0.5	2.39594	NA	NA	NA	NA	2.3088	1	1.79783	NA	NA	NA	NA	4.49993	1
hsa-miR-1226-3p	0.0776673	0.129669	5.6612	5.24408	5.42383	5.19935	3	3	1.33526	0.458371	0.638382	0.7	0.84236	0.695423	0.666667	2.52757	3.73444	2.5327	3.76657	3	3	0.433205	0.494823	0.895418	0.7	1	-0.67578	0.333333	8.77642	0.156028	0.351883	0.2	0.385169	1.68063	0.888889	2.84738	0.0182744	0.110678	0.1	0.239172	5.60114	1
hsa-miR-1270	0.0468047	0.0867418	3.25523	2.1049	3.89772	3.07223	3	3	2.21964	0.458271	0.638382	0.4	0.59749	0.670731	0.777778	2.34232	1.88906	3.22904	1.56179	3	3	1.36913	0.800919	0.999953	1	1	0.219999	0.5	1.88283	0.57744	0.74117	0.4	0.641948	0.496987	0.777778	1.16138	0.898939	0.947061	1	1	0.110549	0.5
hsa-miR-99b-3p	0.604639	0.688139	9.31015	8.85893	9.1216	8.84951	3	3	1.36719	0.458988	0.63841	0.7	0.84236	0.699987	0.666667	8.9194	7.90431	9.1023	8.1448	3	3	2.02103	0.0793182	0.650956	0.1	0.545038	2.09301	1	1.31107	0.512184	0.703432	0.7	0.798802	0.616276	0.666667	1.93808	0.0917468	0.270203	0.1	0.239172	1.91419	1
hsa-miR-6820-3p	0.0124768	0.0330252	1.81602	1.34568	2.19073	1.31158	3	3	1.38543	0.460221	0.639295	0.7	0.84236	0.736729	0.666667	0	0	0	0	3	3	1	NA	NA	NA	NA	NA	0.5	3.52107	NA	NA	NA	NA	2.86146	1	2.5415	NA	NA	NA	NA	19.4496	1
hsa-miR-151a-3p	0.488456	0.577402	10.0951	9.9212	10.1199	10.011	3	3	1.12812	0.467155	0.646599	0.7	0.84236	0.721955	0.666667	10.7696	10.5719	10.8529	10.4699	3	3	1.14684	0.388898	0.842288	0.4	0.85509	0.801426	0.777778	0.626566	0.0224427	0.144612	0.1	0.225526	-4.75049	0	0.636965	0.0656999	0.226333	0.1	0.239172	-2.07117	0
hsa-miR-200a-5p	0.000357232	0.00305834	0.517204	0.173976	0.314713	0	3	3	1.26859	0.467019	0.646599	0.642835	0.84236	0.683702	0.666667	1.74273	1.38561	1.1353	0	3	3	1.28086	0.856182	0.999953	1	1	0.157945	0.555556	0.427641	0.424116	0.626356	0.824778	0.934967	-0.784731	0.388889	0.431778	0.474646	0.673836	1	1	-0.708416	0.444444
hsa-miR-6840-5p	0.000928982	0.00596396	1.19132	0.622542	0.791851	0.556042	3	3	1.48327	0.46729	0.646599	0.7	0.84236	0.666231	0.666667	0	0	0	0	3	3	1	NA	NA	NA	NA	NA	0.5	2.28362	NA	NA	NA	NA	1.66465	1	1.53959	NA	NA	NA	NA	1.33736	0.833333
hsa-miR-3173-3p	0.000827077	0.00546059	0.921217	0.3188	0.572918	0	3	3	1.51826	0.471361	0.651391	0.642835	0.84236	0.674427	0.666667	1.07635	1.57086	0	0	3	3	0.709803	0.809498	0.999953	1	1	-0.212035	0.444444	0.898052	0.909158	0.945134	1	1	-0.100488	0.555556	0.419849	0.511065	0.69405	1	1	-0.63779	0.444444
hsa-miR-4484	0.0700714	0.119039	4.09416	4.8232	4.11539	4.20282	3	3	0.603305	0.473719	0.653691	0.7	0.84236	-0.690528	0.333333	5.52877	6.14399	5.16405	5.39218	3	3	0.65283	0.674766	0.971879	0.4	0.85509	-0.372135	0.222222	0.369946	0.322621	0.532729	0.4	0.641948	-1.03214	0.222222	0.400315	0.30763	0.527466	0.4	0.675056	-0.954225	0.222222
hsa-miR-5189-3p	0.000675806	0.00461933	0.622652	0.325556	0.776589	0.454739	3	3	1.22867	0.474246	0.653691	0.506555	0.742162	0.667537	0.722222	0	0	0	0	3	3	1	NA	NA	NA	NA	NA	0.5	1.5397	NA	NA	NA	NA	1.56758	0.833333	1.25315	NA	NA	NA	NA	1.62152	0.833333
hsa-miR-3125	0.000261216	0.00237136	0.326091	0.15158	0.439929	0	3	3	1.12858	0.480551	0.659051	0.642835	0.84236	0.634897	0.666667	1.51004	0	1.76268	0	3	3	2.84817	NA	NA	NA	NA	1.52438	0.833333	0.440146	0.278883	0.486767	0.506555	0.790743	-1.17093	0.277778	1.11079	NA	NA	NA	NA	0.816497	0.666667
hsa-miR-3197	0.00551988	0.0190896	0.468694	0.173976	0.314713	0	3	3	1.22664	0.480708	0.659051	0.642835	0.84236	0.653833	0.666667	1.10556	0.734169	1.55401	0	3	3	1.2936	0.708813	0.971879	1	1	0.32926	0.555556	0.643108	0.390895	0.600353	0.506555	0.790743	-0.807801	0.277778	0.678212	0.5283	0.711027	1	1	-0.606222	0.444444
hsa-miR-4747-5p	0.000203261	0.00193598	0.468694	0.173976	0.314713	0	3	3	1.22664	0.480708	0.659051	0.642835	0.84236	0.653833	0.666667	1.3643	1.0122	0	0	3	3	1.27642	0.846732	0.999953	1	1	0.169231	0.555556	0.537521	0.582554	0.745116	1	1	-0.521464	0.555556	0.559331	0.495993	0.683382	1	1	-0.666386	0.444444
hsa-miR-4999-5p	0.00155037	0.0081517	0.776512	0.440634	0.538343	0.521929	3	3	1.26214	0.481084	0.659051	0.7	0.84236	0.643475	0.666667	0	0	0	0	3	3	1	NA	NA	NA	NA	NA	0.5	1.71298	NA	NA	NA	NA	1.78152	1	1.3572	NA	NA	NA	NA	1.53434	0.833333
hsa-miR-6868-3p	0.000113486	0.00123811	0.715224	0.3188	0.776589	0	3	3	1.31624	0.481212	0.659051	0.642835	0.84236	0.636289	0.666667	0	0	0	0	3	3	1	NA	NA	NA	NA	NA	0.5	1.64174	NA	NA	NA	NA	1.47317	0.833333	1.24729	NA	NA	NA	NA	0.816497	0.666667
hsa-miR-4748	0.00114755	0.00670076	0.760673	1.17479	0.791851	1.45602	3	3	0.750478	0.482619	0.660135	0.7	0.84236	-0.637555	0.333333	0	0	0	0	3	3	1	NA	NA	NA	NA	NA	0.5	1.69428	NA	NA	NA	NA	1.44286	0.833333	2.2576	NA	NA	NA	NA	3.09622	1
hsa-miR-323a-3p	0.997939	0.998238	9.9519	9.77138	9.9216	9.63626	3	3	1.13329	0.485526	0.663264	0.4	0.59749	0.636323	0.777778	10.4176	9.37633	10.507	9.20533	3	3	2.05797	0.122136	0.699458	0.2	0.714	1.60143	0.888889	0.724141	0.32045	0.530166	0.4	0.641948	-1.00701	0.222222	1.31499	0.436628	0.642956	0.4	0.675056	0.734357	0.777778
hsa-miR-4479	0.763423	0.820627	1.15378	1.47381	0.791851	1.52653	3	3	0.801053	0.486707	0.663572	0.7	0.84236	-0.660191	0.333333	1.76671	2.27862	2.5327	2.67901	3	3	0.701295	0.752382	0.983885	0.824778	1	-0.277727	0.388889	0.653867	0.57356	0.739415	0.7	0.798802	-0.521335	0.333333	0.572439	0.577062	0.749781	0.7	0.805054	-0.536522	0.333333
hsa-miR-6514-3p	0.013902	0.0352648	1.35165	0.906241	1.30018	1.20641	3	3	1.3617	0.486992	0.663572	0.7	0.84236	0.629182	0.666667	0	0.764691	0	0	3	3	0.588579	NA	NA	NA	NA	-0.816497	0.333333	2.55204	NA	NA	NA	NA	3.17291	1	1.10309	0.883331	0.938742	1	1	0.129389	0.555556
hsa-miR-3138	0.240469	0.327196	3.30001	3.0536	3.45721	3.07223	3	3	1.18625	0.48902	0.665489	0.7	0.84236	0.622247	0.666667	6.50264	2.64114	6.90047	3.76657	3	3	14.5355	0.0881796	0.657461	0.1	0.545038	2.25679	1	0.10862	0.00817637	0.0922341	0.1	0.225526	-5.32307	0	1.33096	0.786806	0.895707	0.7	0.805054	0.249977	0.333333
hsa-miR-1277-3p	0.894013	0.92096	1.57185	1.92638	1.88026	2.01832	3	3	0.782123	0.490098	0.66611	0.7	0.84236	-0.639932	0.333333	3.24957	2.91387	3.03207	2.67901	3	3	1.262	0.61793	0.957055	0.7	1	0.440816	0.666667	0.312576	0.0479624	0.196367	0.1	0.225526	-2.30739	0	0.504357	0.14114	0.338647	0.1	0.239172	-1.64989	0
hsa-miR-3938	0.00383838	0.0149671	1.47665	0.876191	0.791851	0.904386	3	3	1.5162	0.49159	0.667292	1	1	0.657656	0.555556	0.239491	0	0	0	3	3	1.18058	NA	NA	NA	NA	0.816497	0.666667	2.35734	0.21598	0.420075	0.0765225	0.225526	1.35276	1	1.83552	NA	NA	NA	NA	3.03643	1
hsa-miR-3152-5p	0.000276003	0.00248616	0.874471	0.625982	0.747134	0.556042	3	3	1.18796	0.492485	0.66766	1	1	0.660154	0.555556	1.3643	0	0	0	3	3	2.57451	NA	NA	NA	NA	0.816497	0.666667	0.71211	0.756599	0.858815	0.657905	0.798802	-0.286545	0.666667	1.54326	NA	NA	NA	NA	5.83783	1
hsa-miR-140-3p	0.0215586	0.0493568	9.02207	8.8971	8.93302	8.92778	3	3	1.09049	0.49545	0.67083	0.7	0.84236	0.611757	0.666667	8.95674	9.89382	8.74616	9.66037	3	3	0.522292	0.331193	0.835482	0.4	0.85509	-0.917261	0.222222	1.04632	0.904868	0.943397	0.7	0.798802	0.109005	0.666667	0.501139	0.281532	0.511938	0.4	0.675056	-1.16958	0.222222
hsa-miR-3179	0.0296723	0.0628037	2.97421	2.55536	3.25654	2.9142	3	3	1.33686	0.497332	0.672528	0.4	0.59749	0.608917	0.777778	0	2.90946	0	2.67901	3	3	0.133096	NA	NA	NA	NA	-6.10652	0	7.85827	NA	NA	NA	NA	6.26175	1	0.78236	0.563222	0.737501	1	1	-0.514019	0.444444
hsa-miR-29b-2-5p	0.251188	0.336268	6.29593	6.36815	6.34378	6.41128	3	3	0.951175	0.501893	0.67784	0.4	0.59749	-0.60636	0.222222	5.54483	5.81051	5.62037	5.84834	3	3	0.831807	0.208992	0.773875	0.4	0.85509	-1.22168	0.222222	1.68307	0.0119398	0.10972	0.1	0.225526	4.10794	1	1.47185	0.0292828	0.147593	0.1	0.239172	3.32966	1
hsa-miR-4638-3p	0.00902878	0.0273928	1.02321	1.35363	1.04936	1.45602	3	3	0.795304	0.504492	0.680492	0.7	0.84236	-0.634609	0.333333	0.518003	0	0	0	3	3	1.43197	NA	NA	NA	NA	0.816497	0.666667	1.41932	0.48637	0.685844	0.375825	0.641948	0.629272	0.777778	2.55554	NA	NA	NA	NA	7.94323	1
hsa-miR-664b-3p	0.0146097	0.0362745	2.4407	2.2061	2.57902	2.2343	3	3	1.17658	0.505908	0.681544	0.7	0.84236	0.601802	0.666667	0.587559	0.495381	0	0	3	3	1.06598	0.91047	0.999953	1	1	0.0979314	0.555556	3.61287	0.076181	0.22912	0.0765225	0.225526	2.45573	1	3.27324	0.054583	0.20703	0.0765225	0.239172	2.49944	1
hsa-miR-370-5p	0.00822569	0.0252864	3.35061	3.59386	3.36036	3.50779	3	3	0.844836	0.50713	0.682332	0.7	0.84236	-0.635796	0.333333	0	1.55839	0	2.29407	3	3	0.339529	NA	NA	NA	NA	-1.63214	0.166667	10.2008	NA	NA	NA	NA	9.12688	1	4.09956	0.118927	0.309589	0.1	0.239172	2.11835	1
hsa-miR-3677-3p	0.00501744	0.0179947	0.793185	0.533423	0.791851	0.521929	3	3	1.19728	0.508181	0.682888	0.7	0.84236	0.615618	0.666667	0	1.93628	0	2.38111	3	3	0.261289	NA	NA	NA	NA	-1.55885	0.166667	1.7329	NA	NA	NA	NA	4.39015	1	0.378179	0.299046	0.521076	0.506555	0.805054	-1.07967	0.277778
hsa-miR-652-3p	0.513352	0.601763	9.18771	9.37078	9.05013	9.39538	3	3	0.880823	0.510315	0.684866	0.7	0.84236	-0.623224	0.333333	9.79569	9.81439	10.0351	9.86956	3	3	0.987123	0.97144	0.999953	1	1	-0.031113	0.444444	0.656112	0.214669	0.419069	0.2	0.385169	-1.23433	0.111111	0.735294	0.342958	0.561136	0.7	0.805054	-0.980108	0.333333
hsa-miR-6894-5p	0.209584	0.291698	1.45277	1.08406	1.65041	1.07834	3	3	1.2912	0.510932	0.684866	0.7	0.84236	0.635779	0.666667	0.613556	0.893004	0	0	3	3	0.823906	0.810739	0.999953	1	1	-0.210591	0.444444	1.78907	0.340162	0.547968	0.375825	0.641948	0.89241	0.777778	1.1416	0.850955	0.92367	0.657905	0.805054	0.17348	0.666667
hsa-miR-380-3p	0.00237795	0.0104032	7.03967	6.79893	7.2259	6.87795	3	3	1.1816	0.511924	0.685339	0.4	0.59749	0.587035	0.777778	6.74222	3.80499	6.84147	4.71459	3	3	7.6594	0.109629	0.699458	0.1	0.545038	2.01703	1	1.22897	0.545284	0.727919	1	1	0.548022	0.555556	7.96648	0.111808	0.302377	0.1	0.239172	2.12015	1
hsa-miR-1225-5p	0.0098022	0.0286864	0.104904	0.508843	0	0	3	3	0.755792	0.512661	0.685468	1	1	-0.634815	0.444444	2.16513	3.55922	2.0797	2.29407	3	3	0.380483	0.48847	0.895418	0.4	0.85509	-0.622285	0.222222	0.239779	0.247072	0.448604	0.353679	0.641948	-1.31448	0.222222	0.12071	0.132752	0.326874	0.0765225	0.239172	-1.77083	0
hsa-miR-489-3p	4.29212e-06	0.000199498	0.104904	0.504105	0	0	3	3	0.758278	0.513626	0.685902	1	1	-0.633022	0.444444	0	0	0	0	3	3	1	NA	NA	NA	NA	NA	0.5	1.07542	NA	NA	NA	NA	0.816497	0.666667	1.41824	NA	NA	NA	NA	0.816497	0.666667
hsa-miR-378h	0.0483568	0.0890501	1.63325	1.94464	1.65041	2.11597	3	3	0.805865	0.514469	0.686172	0.7	0.84236	-0.614595	0.333333	1.42606	1.3143	2.0797	1.56179	3	3	1.08054	0.916293	0.999953	1	1	0.0913689	0.5	1.15444	0.801081	0.886306	0.7	0.798802	0.232065	0.333333	1.54793	0.485325	0.678059	0.7	0.805054	0.644816	0.666667
hsa-let-7c-5p	0.0254808	0.0567215	13.2554	13.0034	13.2236	13.3235	3	3	1.19093	0.517271	0.689051	1	1	0.631435	0.555556	12.7729	14.4817	12.9077	14.8227	3	3	0.305921	0.0711676	0.633673	0.1	0.545038	-2.52878	0	1.39721	0.0948797	0.258655	0.1	0.225526	2.23953	1	0.358911	0.0876241	0.26376	0.1	0.239172	-1.95881	0
hsa-miR-18b-5p	0.0521137	0.0935953	4.05049	4.24905	4.16683	4.08177	3	3	0.871416	0.518249	0.689497	1	1	-0.593925	0.444444	5.5611	6.41806	5.28839	6.33946	3	3	0.552113	0.326004	0.835482	0.7	1	-1.01514	0.333333	0.350962	0.146728	0.340774	0.1	0.225526	-1.81848	0	0.222363	0.0025823	0.048035	0.1	0.239172	-5.91752	0
hsa-miR-11399	0.00301828	0.0126466	0.790012	0.453042	1.09137	0.454739	3	3	1.2631	0.524333	0.696725	0.506555	0.742162	0.577331	0.722222	0.587559	0	0	0	3	3	1.5027	NA	NA	NA	NA	0.816497	0.666667	1.15065	0.791525	0.885558	1	1	0.232802	0.555556	1.36892	NA	NA	NA	NA	1.41686	0.833333
hsa-miR-329-3p	0.873051	0.900963	6.5743	6.74839	6.47163	6.81909	3	3	0.886329	0.527533	0.699242	0.7	0.84236	-0.56458	0.333333	6.29972	4.99395	5.89809	5.21054	3	3	2.47215	0.179028	0.729351	0.1	0.545038	1.49909	1	1.20964	0.723781	0.835957	0.7	0.798802	0.326626	0.666667	3.37395	0.00644098	0.0700713	0.1	0.239172	4.57475	1
hsa-miR-655-3p	0.246488	0.332273	6.19639	6.46698	6.23189	6.71316	3	3	0.828985	0.527099	0.699242	0.7	0.84236	-0.577627	0.333333	5.59657	5.3202	6.02805	5.58053	3	3	1.21114	0.687076	0.971879	0.4	0.85509	0.353927	0.777778	1.51554	0.325811	0.536961	0.4	0.641948	0.979105	0.777778	2.21418	0.11082	0.302377	0.2	0.393194	1.70225	0.888889
hsa-miR-149-3p	0.00181504	0.00864374	0.935258	1.2457	0.929494	1.51231	3	3	0.806395	0.530607	0.699485	0.4	0.59749	-0.561627	0.222222	1.68333	0.495381	0	0	3	3	2.27829	0.559092	0.927229	1	1	0.552773	0.555556	0.595398	0.702025	0.815224	0.657905	0.798802	-0.357667	0.666667	1.68216	0.290042	0.517657	0.184039	0.393194	1.01217	0.888889
hsa-miR-182-5p	0.590031	0.674819	1.43589	1.85102	1.47648	1.85409	3	3	0.749952	0.530801	0.699485	0.7	0.84236	-0.570182	0.333333	2.88279	3.40045	4.0493	3.87434	3	3	0.698504	0.762656	0.990066	0.7	1	-0.274958	0.666667	0.366809	0.428616	0.62997	0.7	0.798802	-0.76906	0.333333	0.341645	0.0732104	0.239048	0.2	0.393194	-2.11842	0.111111
hsa-miR-30d-5p	0.485418	0.574806	8.00202	7.74805	8.02034	7.74156	3	3	1.19249	0.531635	0.699485	0.7	0.84236	0.611953	0.666667	7.08053	7.51698	7.19957	7.51218	3	3	0.738954	0.412431	0.851384	0.7	1	-0.770006	0.333333	1.89407	0.157581	0.353525	0.2	0.385169	1.42711	0.888889	1.17371	0.413737	0.620192	0.7	0.805054	0.835003	0.666667
hsa-miR-450b-5p	0.262559	0.348619	6.11365	5.92001	6.25901	5.87868	3	3	1.14365	0.531122	0.699485	1	1	0.561671	0.555556	6.23376	6.19164	6.18583	6.26932	3	3	1.02962	0.892334	0.999953	1	1	0.123901	0.444444	0.92012	0.57081	0.739293	1	1	-0.532985	0.444444	0.828383	0.482615	0.676201	0.7	0.805054	-0.633909	0.333333
hsa-miR-4781-3p	0.000172168	0.00170696	0.251548	0.440634	0.314713	0.521929	3	3	0.877161	0.530049	0.699485	0.506555	0.742162	-0.574943	0.277778	0.761567	0	0	0	3	3	1.69533	NA	NA	NA	NA	0.816497	0.666667	0.702213	0.573759	0.739415	1	1	-0.538907	0.555556	1.3572	NA	NA	NA	NA	1.53434	0.833333
hsa-miR-6796-5p	0.018249	0.0434536	1.22052	0.739063	1.60187	0.556042	3	3	1.39615	0.530905	0.699485	0.7	0.84236	0.589066	0.666667	0.587559	0.734169	0	0	3	3	0.903371	0.883998	0.999953	1	1	-0.127302	0.444444	1.55074	0.501477	0.693766	0.642835	0.798802	0.602774	0.666667	1.0034	0.995424	0.998998	0.657905	0.805054	0.00518242	0.666667
hsa-miR-378e	0.0413221	0.0796731	1.94956	2.21161	1.94572	2.2343	3	3	0.833904	0.532595	0.699888	0.7	0.84236	-0.56152	0.333333	1.46214	0.495381	1.76268	0	3	3	1.95445	0.360889	0.836605	0.353679	0.85509	0.860412	0.777778	1.40193	0.598209	0.749386	1	1	0.494717	0.555556	3.28576	0.052789	0.20604	0.0765225	0.239172	2.40425	1
hsa-miR-6761-5p	0.00212222	0.00963291	1.05719	0.638389	1.27867	0.556042	3	3	1.33682	0.534344	0.701327	0.7	0.84236	0.595804	0.666667	0	0	0	0	3	3	1	NA	NA	NA	NA	NA	0.5	2.08088	NA	NA	NA	NA	1.54821	0.833333	1.55659	NA	NA	NA	NA	3.82772	1
hsa-miR-10394-5p	0.00108093	0.00654622	0.74045	0.336927	0.439929	0.454739	3	3	1.32273	0.536398	0.70231	1	1	0.585861	0.5	0.378432	0	0	0	3	3	1.29993	NA	NA	NA	NA	0.816497	0.666667	1.28522	0.613472	0.751066	0.642835	0.798802	0.450638	0.666667	1.26306	NA	NA	NA	NA	1.60893	0.833333
hsa-miR-192-5p	0.0455763	0.0848713	7.54057	7.40822	7.63833	7.37407	3	3	1.09608	0.536405	0.70231	1	1	0.559276	0.555556	9.05386	9.53918	9.17138	9.62233	3	3	0.714339	0.150072	0.699458	0.2	0.714	-1.52344	0.111111	0.350312	0.00977467	0.0974057	0.1	0.225526	-5.02252	0	0.228306	0.000621905	0.0212396	0.1	0.239172	-8.25099	0
hsa-miR-140-5p	0.0634269	0.109839	9.67318	9.55646	9.64484	9.60502	3	3	1.08427	0.537387	0.702737	0.7	0.84236	0.55188	0.666667	7.55723	8.8131	7.38657	8.85087	3	3	0.418742	0.11183	0.699458	0.1	0.545038	-2.02063	0	4.33475	0.0406246	0.185767	0.1	0.225526	3.43605	1	1.67407	0.0190602	0.112768	0.1	0.239172	3.26613	1
hsa-miR-4743-5p	0.00176071	0.00852634	0.871702	0.574729	0.776589	0.454739	3	3	1.22856	0.539028	0.704023	0.4	0.59749	0.558465	0.777778	1.01069	0	0	0	3	3	2.01487	NA	NA	NA	NA	0.816497	0.666667	0.908157	0.904518	0.943397	0.657905	0.798802	-0.109599	0.666667	1.4894	NA	NA	NA	NA	1.26372	0.833333
hsa-miR-3194-3p	0.00182449	0.00865331	1.25467	0.775501	0.981895	0.799974	3	3	1.39394	0.542731	0.707997	0.7	0.84236	0.54545	0.666667	0	0	0	0	3	3	1	NA	NA	NA	NA	NA	0.5	2.38613	NA	NA	NA	NA	1.81053	1	1.71178	NA	NA	NA	NA	1.43633	0.833333
hsa-miR-433-5p	0.00677886	0.0221265	2.82058	2.49018	2.74515	2.44531	3	3	1.25736	0.543871	0.70862	0.7	0.84236	0.569345	0.666667	1.01069	1.10764	0	0	3	3	0.935004	0.951572	0.999953	1	1	-0.0527947	0.444444	3.50617	0.212792	0.418518	0.375825	0.641948	1.44291	0.777778	2.60727	0.341056	0.559243	0.657905	0.805054	0.945979	0.666667
hsa-miR-10527-5p	0.651849	0.729017	4.05663	3.94431	4.09227	4.0172	3	3	1.08096	0.550061	0.714639	0.4	0.59749	0.542392	0.777778	5.03858	3.81266	5.04999	3.9459	3	3	2.33905	0.15148	0.699458	0.2	0.714	1.68608	0.888889	0.506294	0.0163549	0.119952	0.1	0.225526	-3.38181	0	1.09555	0.837909	0.917302	1	1	0.188614	0.555556
hsa-miR-3174	0.127099	0.194841	1.89351	2.13257	2.05968	2.01832	3	3	0.847298	0.550197	0.714639	1	1	-0.549449	0.444444	1.01069	1.3153	0	0	3	3	0.80966	0.863792	0.999953	1	1	-0.149939	0.444444	1.84398	0.479666	0.682385	0.657905	0.798802	0.68031	0.666667	1.76207	0.598612	0.763246	0.657905	0.805054	0.503705	0.666667
hsa-miR-616-5p	0.0155783	0.0379825	1.27582	1.42088	1.36908	1.31158	3	3	0.90434	0.550966	0.714639	1	1	-0.531356	0.444444	0.613556	0.520596	0	0	3	3	1.06656	0.913734	0.999953	1	1	0.094328	0.555556	1.58256	0.394274	0.601233	0.657905	0.798802	0.856039	0.666667	1.86644	0.220055	0.434541	0.375825	0.675056	1.34623	0.777778
hsa-miR-6765-3p	0.056347	0.100115	2.47505	2.12193	2.74515	2.16575	3	3	1.27732	0.55116	0.714639	0.7	0.84236	0.547255	0.666667	1.68333	0	0	0	3	3	3.21169	NA	NA	NA	NA	0.816497	0.666667	1.73113	0.689593	0.809564	0.657905	0.798802	0.36989	0.666667	4.35276	NA	NA	NA	NA	7.26127	1
hsa-miR-4669	0.000169837	0.0017013	0.146643	0.508843	0	0	3	3	0.777977	0.555712	0.71967	1	1	-0.558463	0.444444	0.732821	1.40496	0	0	3	3	0.627575	0.699904	0.971879	1	1	-0.346334	0.444444	0.666105	0.509662	0.702219	1	1	-0.640413	0.444444	0.537331	0.598345	0.763246	1	1	-0.489656	0.444444
hsa-miR-101-2-5p	0.000196313	0.00190095	0.74827	0.402136	0.439929	0	3	3	1.27115	0.562309	0.727334	0.375825	0.59749	0.515452	0.777778	0	0	0	0	3	3	1	NA	NA	NA	NA	NA	0.5	1.67978	NA	NA	NA	NA	1.63926	1	1.32146	NA	NA	NA	NA	0.816497	0.666667
hsa-miR-141-3p	0.247903	0.333792	2.3576	1.72627	3.11922	1.45602	3	3	1.549	0.567245	0.728441	0.7	0.84236	0.51066	0.666667	1.6962	3.32364	2.2847	3.0366	3	3	0.32366	0.191193	0.750063	0.2	0.714	-1.38471	0.111111	1.58162	0.602021	0.749386	0.4	0.641948	0.461905	0.777778	0.330477	0.112134	0.302377	0.2	0.393194	-1.72308	0.111111
hsa-miR-320e	0.0227473	0.0518282	3.13174	3.35111	3.05536	3.50399	3	3	0.85894	0.564405	0.728441	1	1	-0.521735	0.444444	6.08425	3.46187	6.02805	2.77749	3	3	6.15767	0.0641689	0.626247	0.1	0.545038	2.84932	1	0.129183	0.00269588	0.0592401	0.1	0.225526	-7.21311	0	0.9261	0.895622	0.946009	0.7	0.805054	-0.119694	0.666667
hsa-miR-548d-5p	0.234455	0.322029	3.75581	3.98545	3.89772	3.92276	3	3	0.85285	0.564534	0.728441	0.7	0.84236	-0.525234	0.333333	5.53773	5.79483	5.50066	5.80017	3	3	0.836766	0.488095	0.895418	0.7	1	-0.648104	0.333333	0.290797	0.0143392	0.113784	0.1	0.225526	-3.39234	0	0.285313	0.00143008	0.0383569	0.1	0.239172	-6.71492	0
hsa-miR-6757-5p	0.17324	0.252269	1.97549	1.78923	2.07342	1.85409	3	3	1.13781	0.566742	0.728441	0.7	0.84236	0.5229	0.666667	2.75228	1.4875	3.6967	0	3	3	2.4029	0.569267	0.927229	0.642835	1	0.505797	0.666667	0.583667	0.636595	0.772751	0.7	0.798802	-0.446057	0.333333	1.23262	0.858331	0.926159	0.657905	0.805054	0.164923	0.666667
hsa-miR-6833-3p	0.00360543	0.01425	1.05059	0.720935	0.776589	0.956399	3	3	1.25671	0.566993	0.728441	1	1	0.508799	0.555556	0	0	0	0	3	3	1	NA	NA	NA	NA	NA	0.5	2.07138	NA	NA	NA	NA	2.25496	1	1.64825	NA	NA	NA	NA	1.60122	0.833333
hsa-miR-7114-3p	6.98906e-06	0.00025379	0.600755	0.185347	0	0	3	3	1.33368	0.567081	0.728441	1	1	0.539495	0.555556	0	0	0	0	3	3	1	NA	NA	NA	NA	NA	0.5	1.51651	NA	NA	NA	NA	0.816497	0.666667	1.13709	NA	NA	NA	NA	0.816497	0.666667
hsa-miR-6751-5p	0.00103567	0.00633395	0.715224	0.987593	0.776589	0.956399	3	3	0.827959	0.568886	0.729673	0.7	0.84236	-0.537558	0.333333	0	1.25617	0	0	3	3	0.418654	NA	NA	NA	NA	-0.816497	0.333333	1.64174	NA	NA	NA	NA	1.47317	0.833333	0.830137	0.850854	0.92367	0.657905	0.805054	-0.173803	0.666667
hsa-miR-3619-3p	0.0022877	0.0103035	0.793977	0.533423	0.572918	0.521929	3	3	1.19794	0.573608	0.734597	0.7	0.84236	0.499918	0.666667	0	0	0	0	3	3	1	NA	NA	NA	NA	NA	0.5	1.73385	NA	NA	NA	NA	2.23464	1	1.44736	NA	NA	NA	NA	1.3989	0.833333
hsa-miR-422a	0.101655	0.163379	2.04637	1.82264	1.94572	1.85409	3	3	1.16775	0.574097	0.734597	0.7	0.84236	0.51169	0.666667	1.6058	1.07851	2.2847	0	3	3	1.44122	0.716825	0.973749	1	1	0.319749	0.555556	1.35714	0.650633	0.779849	1	1	0.415914	0.555556	1.67497	0.562954	0.737501	0.657905	0.805054	0.556416	0.666667
hsa-miR-1287-5p	0.0169908	0.0409612	4.38789	4.24456	4.25491	4.13448	3	3	1.10445	0.575851	0.735085	0.4	0.59749	0.501295	0.777778	4.51011	4.06302	4.49438	4.71257	3	3	1.36329	0.660165	0.971879	1	1	0.404654	0.444444	0.918769	0.741946	0.847261	1	1	-0.297356	0.444444	1.13409	0.852335	0.92367	0.7	0.805054	0.170509	0.333333
hsa-miR-6721-5p	0.0340224	0.0698948	1.70927	1.2475	1.56077	1.26945	3	3	1.37723	0.575464	0.735085	0.7	0.84236	0.500535	0.666667	0	0.793703	0	0	3	3	0.576862	NA	NA	NA	NA	-0.816497	0.333333	3.26995	NA	NA	NA	NA	2.31466	1	1.36964	0.651632	0.799347	0.657905	0.805054	0.405772	0.666667
hsa-miR-1185-5p	0.00161272	0.0082253	3.62374	3.91047	3.63334	4.08643	3	3	0.819755	0.579795	0.737039	0.7	0.84236	-0.50304	0.333333	1.3643	2.51169	0	3.76657	3	3	0.45144	0.56978	0.927229	1	1	-0.505225	0.444444	4.78805	0.237462	0.438588	0.657905	0.798802	1.33404	0.666667	2.63678	0.383654	0.596531	0.4	0.675056	0.865149	0.777778
hsa-miR-219b-5p	0.381497	0.472097	1.83063	2.0774	1.65041	1.93409	3	3	0.842786	0.580025	0.737039	0.4	0.59749	-0.491027	0.222222	0.378432	1.63796	0	1.48614	3	3	0.417681	0.333686	0.835482	0.353679	0.85509	-0.968258	0.222222	2.73625	0.0418583	0.188165	0.0765225	0.225526	2.47485	1	1.35607	0.706639	0.837045	0.7	0.805054	0.347366	0.666667
hsa-miR-4742-3p	0.00357117	0.0142113	1.64674	1.49829	1.60187	1.51231	3	3	1.10838	0.580134	0.737039	0.7	0.84236	0.532581	0.666667	0	0	0	0	3	3	1	NA	NA	NA	NA	NA	0.5	3.13125	NA	NA	NA	NA	5.93435	1	2.82507	NA	NA	NA	NA	56.8194	1
hsa-miR-592	0.941468	0.957118	1.3141	1.82349	1.47648	2.10152	3	3	0.702521	0.578289	0.737039	0.7	0.84236	-0.506159	0.333333	1.92131	4.19633	2.5327	4.21488	3	3	0.206609	0.132219	0.699458	0.1	0.545038	-1.65129	0	0.656465	0.611006	0.750587	0.7	0.798802	-0.469457	0.333333	0.193064	0.0636199	0.222226	0.1	0.239172	-2.13265	0
hsa-miR-376a-5p	0.15776	0.233525	3.77177	4.09105	4.03372	3.9146	3	3	0.801473	0.583169	0.740016	1	1	-0.488562	0.444444	4.14214	2.67149	4.0493	2.38111	3	3	2.77148	0.467283	0.894651	0.7	1	0.70329	0.666667	0.773584	0.599944	0.749386	0.7	0.798802	-0.465651	0.333333	2.67504	0.478019	0.674927	0.7	0.805054	0.695398	0.666667
hsa-miR-6737-3p	0.00748723	0.0239015	1.23437	1.44094	1.43635	1.51231	3	3	0.866597	0.585177	0.741686	0.4	0.59749	-0.484747	0.222222	0	0	0	0	3	3	1	NA	NA	NA	NA	NA	0.5	2.35278	NA	NA	NA	NA	4.39313	1	2.71497	NA	NA	NA	NA	4.4976	1
hsa-miR-10392-5p	0.00257052	0.0111039	0.671162	0.924004	0.776589	0.904386	3	3	0.839241	0.587687	0.743595	0.7	0.84236	-0.489406	0.333333	0	0	0	0	3	3	1	NA	NA	NA	NA	NA	0.5	1.59236	NA	NA	NA	NA	1.5183	0.833333	1.89737	NA	NA	NA	NA	3.45559	1
hsa-miR-380-5p	0.0248017	0.0556087	1.5531	1.23352	1.67531	1.45602	3	3	1.24797	0.588072	0.743595	0.7	0.84236	0.481583	0.666667	0	1.25617	0	0	3	3	0.418654	NA	NA	NA	NA	-0.816497	0.333333	2.93447	NA	NA	NA	NA	3.03711	1	0.984421	0.98752	0.998998	0.657905	0.805054	-0.0141974	0.666667
hsa-miR-6740-5p	0.000162505	0.00165641	0.146643	0.423149	0	0	3	3	0.825588	0.589057	0.743962	1	1	-0.504124	0.444444	2.1517	0	2.89809	0	3	3	4.44351	NA	NA	NA	NA	1.60805	0.833333	0.249125	0.206132	0.413713	0.353679	0.641948	-1.48514	0.222222	1.34085	NA	NA	NA	NA	0.816497	0.666667
hsa-miR-6765-5p	0.0693667	0.118015	1.53966	1.33355	1.43635	1.45602	3	3	1.15357	0.590048	0.744336	1	1	0.480511	0.555556	2.517	0	3.5017	0	3	3	5.72391	NA	NA	NA	NA	1.62026	0.833333	0.507914	0.522943	0.7125	0.7	0.798802	-0.620611	0.333333	2.52022	NA	NA	NA	NA	3.89571	1
hsa-miR-3177-5p	0.00914434	0.0275278	1.35686	1.10104	1.47648	1.07834	3	3	1.19402	0.590803	0.744412	0.7	0.84236	0.476751	0.666667	0	0	0	0	3	3	1	NA	NA	NA	NA	NA	0.5	2.56128	NA	NA	NA	NA	3.72083	1	2.14509	NA	NA	NA	NA	2.79705	1
hsa-miR-34b-5p	0.632634	0.71032	1.66405	1.26793	2.05871	1.26945	3	3	1.31596	0.59279	0.744643	0.7	0.84236	0.509948	0.666667	3.21009	4.10294	3.6967	4.24898	3	3	0.53855	0.353338	0.835482	0.4	0.85509	-0.872836	0.222222	0.34245	0.17398	0.371822	0.4	0.641948	-1.35159	0.222222	0.140145	0.0211366	0.119592	0.1	0.239172	-4.85237	0
hsa-miR-502-3p	0.557524	0.64334	6.74484	6.63529	6.61856	6.54896	3	3	1.07889	0.593073	0.744643	0.4	0.59749	0.475556	0.777778	6.54631	6.56447	6.60563	6.59207	3	3	0.98749	0.971722	0.999953	1	1	-0.0311841	0.555556	1.14753	0.537268	0.72396	0.7	0.798802	0.561756	0.666667	1.05031	0.880254	0.937689	1	1	0.136953	0.444444
hsa-miR-6807-5p	0.181959	0.261355	0.74827	0.991269	0.439929	0.904386	3	3	0.844987	0.592005	0.744643	0.7	0.84236	-0.497321	0.333333	1.10556	1.0122	1.55401	0	3	3	1.06685	0.940498	0.999953	1	1	0.0660055	0.555556	0.780629	0.625629	0.763766	0.7	0.798802	-0.4358	0.333333	0.985596	0.985458	0.998998	0.657905	0.805054	-0.0167206	0.666667
hsa-miR-4685-3p	0.00336732	0.0136522	1.00918	0.556247	1.04936	0	3	3	1.36882	0.600431	0.753	0.642835	0.84236	0.463757	0.666667	1.19982	0	1.1353	0	3	3	2.29711	NA	NA	NA	NA	1.37577	0.833333	0.876218	0.845256	0.906239	0.824778	0.934967	-0.170489	0.388889	1.47044	NA	NA	NA	NA	0.816497	0.666667
hsa-miR-1233-5p	8.80384e-06	0.000284168	0.412299	0.15158	0	0	3	3	1.19808	0.60163	0.753621	1	1	0.484603	0.555556	0	0	0	0	3	3	1	NA	NA	NA	NA	NA	0.5	1.3308	NA	NA	NA	NA	0.816497	0.666667	1.11079	NA	NA	NA	NA	0.816497	0.666667
hsa-miR-3074-5p	0.0994959	0.160799	1.8437	1.47132	1.88026	1.45602	3	3	1.29449	0.60392	0.755605	0.7	0.84236	0.492125	0.666667	1.20111	0	1.76268	0	3	3	2.29917	NA	NA	NA	NA	1.63185	0.833333	1.56113	0.493332	0.687457	0.4	0.641948	0.61484	0.777778	2.77275	NA	NA	NA	NA	9.91102	1
hsa-miR-196a-5p	0.990415	0.99638	6.02554	5.22498	6.18317	5.53534	3	3	1.74177	0.607606	0.756681	0.7	0.84236	0.454285	0.666667	5.95128	6.15542	5.71302	5.2514	3	3	0.868058	0.883247	0.999953	1	1	-0.129119	0.444444	1.05282	0.955355	0.975851	1	1	0.0490265	0.555556	0.524699	0.565259	0.737501	1	1	-0.51133	0.444444
hsa-miR-3609	0.00519105	0.0183879	2.26567	2.02897	2.58292	1.98706	3	3	1.17829	0.607549	0.756681	0.7	0.84236	0.487882	0.666667	0	0	0	0	3	3	1	NA	NA	NA	NA	NA	0.5	4.80876	NA	NA	NA	NA	4.74483	1	4.08113	NA	NA	NA	NA	23.6397	1
hsa-miR-561-5p	0.674205	0.748974	1.79882	2.02899	1.60187	1.85409	3	3	0.852536	0.60679	0.756681	0.7	0.84236	-0.468855	0.333333	0.378432	3.34253	0	3.66825	3	3	0.128149	0.018414	0.587839	0.0765225	0.545038	-3.46441	0	2.67657	0.052898	0.201421	0.0765225	0.225526	2.22469	1	0.402331	0.145597	0.34549	0.2	0.393194	-1.74691	0.111111
hsa-miR-96-5p	0.00365147	0.0143345	0.891173	0.678246	0.776589	0.956399	3	3	1.15904	0.606664	0.756681	1	1	0.476647	0.555556	0.991988	1.40496	1.1353	0	3	3	0.751074	0.804163	0.999953	1	1	-0.224227	0.555556	0.932506	0.870252	0.917351	1	1	-0.149229	0.444444	0.604279	0.660414	0.802127	1	1	-0.41042	0.555556
hsa-miR-4500	0.0160292	0.038804	0.804874	0.56812	0.538343	0.799974	3	3	1.17834	0.608883	0.757392	1	1	0.453003	0.555556	0.239491	0	0	0	3	3	1.18058	NA	NA	NA	NA	0.816497	0.666667	1.47978	0.232859	0.437877	0.375825	0.641948	1.1619	0.777778	1.48259	NA	NA	NA	NA	1.62388	0.833333
hsa-miR-4763-5p	0.000143168	0.00151237	0.727828	0.453042	0.747134	0.454739	3	3	1.20981	0.61015	0.758087	0.824778	0.984768	0.457807	0.611111	1.3643	0	0	0	3	3	2.57451	NA	NA	NA	NA	0.816497	0.666667	0.643284	0.692928	0.811256	1	1	-0.364443	0.555556	1.36892	NA	NA	NA	NA	1.41686	0.833333
hsa-miR-412-5p	0.712628	0.779731	6.82407	7.18194	6.81948	7.28089	3	3	0.780317	0.611938	0.759427	1	1	-0.454155	0.444444	8.73179	9.02717	8.862	8.9469	3	3	0.814856	0.604454	0.948527	0.7	1	-0.469699	0.333333	0.266515	0.0149729	0.11457	0.1	0.225526	-3.61226	0	0.278311	0.059822	0.213935	0.1	0.239172	-2.14867	0
hsa-miR-205-5p	0.301107	0.388762	1.46129	1.15813	1.80226	1.20641	3	3	1.23384	0.621515	0.77042	0.7	0.84236	0.466541	0.666667	2.45271	4.97566	3.41705	5.39218	3	3	0.173987	0.168371	0.724199	0.1	0.545038	-1.57242	0	0.502981	0.518854	0.708054	0.7	0.798802	-0.603827	0.333333	0.0709267	0.00955167	0.0812755	0.1	0.239172	-6.96019	0
hsa-miR-3139	0.011581	0.0313625	0.762086	0.987593	1.04936	0.956399	3	3	0.855294	0.623826	0.772391	1	1	-0.457276	0.555556	0.587559	0	0	0	3	3	1.5027	NA	NA	NA	NA	0.816497	0.666667	1.12859	0.817841	0.895134	1	1	0.20288	0.555556	1.98287	NA	NA	NA	NA	6.81287	1
hsa-let-7f-5p	0.24985	0.335637	14.8014	14.6458	14.9145	14.7367	3	3	1.11384	0.625505	0.773575	0.7	0.84236	0.440905	0.666667	12.3988	13.6936	12.5062	13.8947	3	3	0.407596	0.0453197	0.626247	0.1	0.545038	-2.35503	0	5.28737	0.00401669	0.071595	0.1	0.225526	4.98708	1	1.93486	0.087288	0.26376	0.1	0.239172	2.15842	1
hsa-miR-1197	0.00170435	0.00852634	3.55339	3.33587	3.58128	3.51866	3	3	1.16273	0.629181	0.775329	0.7	0.84236	0.42746	0.666667	3.44661	1.07851	3.22904	0	3	3	5.1626	0.150342	0.699458	0.375825	0.85509	1.71485	0.777778	1.07682	0.813386	0.892537	1	1	0.206446	0.555556	4.78117	0.16331	0.371653	0.184039	0.393194	1.63835	0.888889
hsa-miR-3064-3p	0.00205386	0.009396	0.760673	0.492776	0.791851	0.521929	3	3	1.20405	0.632676	0.775329	0.824778	0.984768	0.427557	0.611111	0	0.495381	0	0	3	3	0.709374	NA	NA	NA	NA	-0.816497	0.333333	1.69428	NA	NA	NA	NA	1.44286	0.833333	0.998196	0.996613	0.998998	1	1	-0.00374953	0.555556
hsa-miR-3661	0.000560273	0.00406227	1.54426	0.993442	1.47648	1.31158	3	3	1.46491	0.632715	0.775329	0.824778	0.984768	0.43103	0.611111	0	0	0	0	3	3	1	NA	NA	NA	NA	NA	0.5	2.91653	NA	NA	NA	NA	1.38289	0.833333	1.99093	NA	NA	NA	NA	1.59891	0.833333
hsa-miR-3682-3p	0.00843859	0.0258724	0.612812	0.860344	0.747134	1.26945	3	3	0.842336	0.631891	0.775329	0.7	0.84236	-0.443703	0.333333	0.732821	1.18725	0	0	3	3	0.729802	0.764053	0.99008	1	1	-0.265937	0.444444	0.920182	0.886247	0.929637	0.657905	0.798802	-0.131021	0.666667	0.797247	0.815428	0.907239	1	1	-0.211361	0.555556
hsa-miR-651-5p	0.438807	0.53392	2.40931	2.68499	2.46546	2.62586	3	3	0.826058	0.629499	0.775329	1	1	-0.446108	0.444444	3.05693	0.893004	3.40232	0	3	3	4.48133	0.241649	0.787841	0.184039	0.714	1.14268	0.888889	0.638332	0.669122	0.793435	0.7	0.798802	-0.39212	0.333333	3.46292	0.178736	0.392488	0.375825	0.675056	1.60904	0.777778
hsa-miR-6766-3p	1.03005e-05	0.000298013	0.363789	0.15158	0	0	3	3	1.15846	0.631812	0.775329	1	1	0.43965	0.555556	0	0	0	0	3	3	1	NA	NA	NA	NA	NA	0.5	1.2868	NA	NA	NA	NA	0.816497	0.666667	1.11079	NA	NA	NA	NA	0.816497	0.666667
hsa-miR-6768-5p	0.00672147	0.022001	0.799181	1.10104	0.747134	1.07834	3	3	0.811206	0.631199	0.775329	0.7	0.84236	-0.428417	0.333333	0.613556	0	0	0	3	3	1.53003	NA	NA	NA	NA	0.816497	0.666667	1.13731	0.823654	0.896702	1	1	0.194999	0.555556	2.14509	NA	NA	NA	NA	2.79705	1
hsa-miR-6828-3p	1.03005e-05	0.000298013	0.363789	0.15158	0	0	3	3	1.15846	0.631812	0.775329	1	1	0.43965	0.555556	0	0	0	0	3	3	1	NA	NA	NA	NA	NA	0.5	1.2868	NA	NA	NA	NA	0.816497	0.666667	1.11079	NA	NA	NA	NA	0.816497	0.666667
hsa-miR-6501-5p	0.00311276	0.012872	0.638861	0.359324	0.314713	0.521929	3	3	1.21381	0.635724	0.778126	1	1	0.437251	0.5	1.3643	1.59911	0	1.56179	3	3	0.849798	0.894787	0.999953	1	1	-0.115948	0.444444	0.604813	0.657323	0.78567	1	1	-0.4086	0.555556	0.423436	0.314666	0.529342	0.506555	0.805054	-1.06402	0.277778
hsa-miR-624-5p	0.00952348	0.0282303	3.03833	3.19843	3.28917	3.24247	3	3	0.894967	0.636533	0.778227	0.7	0.84236	-0.444268	0.666667	0.732821	1.36846	0	0	3	3	0.643655	0.709172	0.971879	1	1	-0.334336	0.444444	4.94343	0.0726968	0.22641	0.0765225	0.225526	2.39168	1	3.55528	0.312852	0.529342	0.657905	0.805054	1.09066	0.666667
hsa-miR-29c-5p	0.0183169	0.043526	6.28114	6.17085	6.29941	6.28758	3	3	1.07945	0.637547	0.778577	1	1	0.444781	0.555556	4.92751	4.93478	4.7076	5.06286	3	3	0.994972	0.994005	0.999953	1	1	-0.0066038	0.444444	2.55555	0.217897	0.422484	0.7	0.798802	1.44655	0.666667	2.35556	0.106336	0.299095	0.1	0.239172	1.95763	1
hsa-miR-376a-2-5p	0.017748	0.0424344	3.14905	2.85044	3.08117	3.09148	3	3	1.22996	0.639135	0.779629	1	1	0.414718	0.555556	1.94059	1.3153	2.80388	0	3	3	1.54252	0.723268	0.974365	1	1	0.31214	0.555556	2.31091	0.346322	0.554009	0.4	0.641948	0.919809	0.777778	2.89817	0.364215	0.578434	0.657905	0.805054	0.91656	0.666667
hsa-miR-4662a-5p	0.601508	0.685247	1.53747	1.7916	1.80561	1.93409	3	3	0.838494	0.642826	0.783238	0.7	0.84236	-0.411171	0.333333	1.77566	3.28596	2.19846	4.15684	3	3	0.351038	0.307531	0.835482	0.4	0.85509	-0.954121	0.222222	0.847813	0.830305	0.897315	0.7	0.798802	-0.192383	0.333333	0.35494	0.233408	0.452217	0.4	0.675056	-1.28383	0.222222
hsa-miR-429	0.411114	0.504984	2.61812	2.40952	2.63262	2.62586	3	3	1.15556	0.648263	0.788965	0.7	0.84236	0.413902	0.666667	2.12851	2.13553	2.80388	1.48614	3	3	0.99515	0.997121	0.999953	1	1	-0.00314993	0.5	1.40406	0.698401	0.814107	1	1	0.362599	0.444444	1.20915	0.870458	0.929891	0.7	0.805054	0.148818	0.666667
hsa-miR-6861-5p	0.000985248	0.00615515	0.791727	0.510903	0.572918	0.521929	3	3	1.21489	0.650297	0.790543	0.7	0.84236	0.430611	0.666667	0.821388	0	0	0	3	3	1.76711	NA	NA	NA	NA	0.816497	0.666667	0.97965	0.977498	0.987872	1	1	-0.024752	0.555556	1.42494	NA	NA	NA	NA	14.0177	1
hsa-miR-6727-5p	0.014137	0.03548	0.778953	0.961885	0.747134	0.904386	3	3	0.880911	0.65283	0.792722	0.7	0.84236	-0.400913	0.333333	0	0	0	0	3	3	1	NA	NA	NA	NA	NA	0.5	1.71588	NA	NA	NA	NA	3.09439	1	1.94785	NA	NA	NA	NA	2.5275	1
hsa-miR-4749-5p	0.0355469	0.0717109	1.42813	1.21847	1.30018	1.45602	3	3	1.15641	0.6544	0.792983	1	1	0.412715	0.444444	0.587559	0.734169	0	0	3	3	0.903371	0.883998	0.999953	1	1	-0.127302	0.444444	1.79076	0.286771	0.497495	0.657905	0.798802	1.13678	0.666667	1.39891	0.600637	0.763246	0.657905	0.805054	0.475434	0.666667
hsa-miR-769-5p	0.0259151	0.0573587	7.49947	7.46843	7.49741	7.50063	3	3	1.02175	0.654526	0.792983	1	1	0.408447	0.444444	5.5722	5.05505	5.46202	5.32351	3	3	1.43113	0.453257	0.888988	0.7	1	0.678269	0.666667	3.80333	0.0435964	0.191601	0.1	0.225526	3.75515	1	5.32722	0.0329483	0.157606	0.1	0.239172	4.2417	1
hsa-miR-3127-5p	0.192123	0.272585	1.22639	1.04227	1.2369	1.07834	3	3	1.13612	0.655546	0.793322	0.7	0.84236	0.393598	0.666667	1.54818	0	1.84067	0	3	3	2.92449	NA	NA	NA	NA	1.53685	0.833333	0.800072	0.738999	0.845556	0.7	0.798802	-0.305853	0.333333	2.05946	NA	NA	NA	NA	2.92881	1
hsa-miR-27a-5p	0.0168462	0.0406972	5.94828	6.15061	5.76512	6.23087	3	3	0.869146	0.662068	0.796867	1	1	-0.38623	0.444444	2.50472	4.63222	2.46416	4.60988	3	3	0.228853	0.281594	0.817309	0.7	1	-1.18839	0.333333	10.8797	0.137894	0.329033	0.1	0.225526	1.89728	1	2.86471	0.0357629	0.162776	0.1	0.239172	3.5284	1
hsa-miR-3115	0.0204321	0.047295	2.29725	2.45074	2.27637	2.53471	3	3	0.899073	0.660797	0.796867	0.7	0.84236	-0.387083	0.333333	4.52564	2.4537	4.24409	2.38111	3	3	4.20451	0.015625	0.587839	0.1	0.545038	4.25162	1	0.213397	0.0106641	0.103631	0.1	0.225526	-4.37137	0	0.997951	0.992656	0.998998	1	1	-0.00805789	0.555556
hsa-miR-541-5p	0.243486	0.329713	3.04525	2.85445	2.8199	2.71326	3	3	1.14139	0.662196	0.796867	0.4	0.59749	0.386312	0.777778	5.44118	5.87974	4.39291	5.73445	3	3	0.737871	0.732374	0.981078	0.7	1	-0.311793	0.333333	0.19	0.150585	0.343744	0.1	0.225526	-1.76768	0	0.122828	0.00453727	0.0540871	0.1	0.239172	-4.87419	0
hsa-miR-548a-5p	0.00110036	0.00662336	1.40172	1.06035	1.70554	1.51231	3	3	1.26696	0.66219	0.796867	0.4	0.59749	0.384736	0.777778	0	0	0	0	3	3	1	NA	NA	NA	NA	NA	0.5	2.64216	NA	NA	NA	NA	2.32792	1	2.08544	NA	NA	NA	NA	1.6271	0.833333
hsa-miR-656-3p	0.131216	0.199312	5.93278	6.10329	6.11383	5.89017	3	3	0.88853	0.659439	0.796867	1	1	-0.388391	0.444444	5.90837	4.16142	6.44556	4.10539	3	3	3.35648	0.0909253	0.662456	0.1	0.545038	2.1432	1	1.01706	0.973613	0.985108	0.7	0.798802	0.0295533	0.333333	3.84203	0.00472795	0.0554795	0.1	0.239172	4.64426	1
hsa-miR-3064-5p	0.130929	0.199312	1.72581	1.40063	1.97276	1.26945	3	3	1.25282	0.665475	0.799914	0.7	0.84236	0.397098	0.666667	0.934628	1.14258	0	0	3	3	0.865766	0.895033	0.999953	1	1	-0.115023	0.444444	1.73049	0.525955	0.714332	0.657905	0.798802	0.574102	0.666667	1.19586	0.844001	0.921286	0.657905	0.805054	0.180674	0.666667
hsa-miR-3129-3p	0.0797944	0.13227	2.00161	2.24307	1.65041	2.16575	3	3	0.845893	0.66826	0.802268	0.7	0.84236	-0.389967	0.333333	1.13146	0	1.1959	0	3	3	2.1908	NA	NA	NA	NA	1.4538	0.833333	1.82786	0.3357	0.544588	0.4	0.641948	0.904059	0.777778	4.73402	NA	NA	NA	NA	8.96045	1
hsa-miR-496	0.0580284	0.102476	7.31479	7.18273	7.23998	7.00487	3	3	1.09586	0.668931	0.802268	0.7	0.84236	0.393405	0.666667	6.79766	6.86826	7.18564	7.08429	3	3	0.952244	0.911322	0.999953	0.7	1	-0.0988641	0.666667	1.43111	0.424636	0.626356	0.4	0.641948	0.801269	0.777778	1.24355	0.444032	0.648859	1	1	0.69273	0.555556
hsa-miR-3691-5p	0.0446132	0.0840203	2.01689	1.75961	1.80561	1.98706	3	3	1.19522	0.670753	0.802762	1	1	0.375748	0.555556	0.398634	0	0	0	3	3	1.31826	NA	NA	NA	NA	0.816497	0.666667	3.07004	0.0379516	0.185545	0.0765225	0.225526	2.51843	1	3.38606	NA	NA	NA	NA	3.2435	1
[truncated: 268 more rows]

## Sheet: corr_miRNA_mRNA_in_cells
mRNA	miRNA	pearson_r	pval	adj_pval
[truncated: 747 more rows]

## Sheet: pathways_miRNA_up_mRNA_down
Enrichment FDR	nGenes	Pathway Genes	Fold Enrichment	Pathway	URL	Genes
[truncated: 63 more rows]

[truncated: 4 more sheets: pathways miRNA_down_mRNA_up, miRNAs enriched in EVs, targets_top_miRNAs_in_EVs, KEGG_pathways_EVmiRNA_targets]
